# Supplementary material for: Integrative analysis of the nuclear proteome in Pinus radiata reveals thermopriming coupled to epigenetic regulation
Source: J Exp Bot. 2019 Nov 29;71(6):2040–57. doi: 10.1093/jxb/erz524 (PMC7094079; doi:10.1093/jxb/erz524)
Supplement: erz524_suppl_supplementary_table_S1 [file erz524_suppl_supplementary_table_s1.xlsx]

## Sheet: Table legend
Table S1: List of primers used for RT-qPCR.

## Sheet: S1
ID	Name	Forward	Reverse	Tm (°C)
ACT	Actin	CACTGCACTTGCTCCCAGTA	AACCTCCGATCCAAACACTG	60
GAPDH	Glyceraldehyde 3-phosphate dehydrogenase	AAGATCCTCGGGAAAGGAGA	CTTCCTTGCTCAATGCAACA	60
SAM synthase	S-Adenosyl methionine synthase	AAGGCCAGCTGCAACAATGCT	ATGCAGGGCTAACGGGGAGA	60
SAHH	Adenosyl homocysteinase	GGCGGATTTTGGGAGATTGG	GGTCATGTGAAGGGACCCAG	60
H2A	Histone 2A	TGTGAATATTGGGCAACACGC	GCAAGAGATAACAAGAAGACGAGG	60
H2B	Histone 2B	TGTCTGGATCTCCCGGGAAG	GGTATTTCCAGCAATGCCATGG	60
NEDD8 E1	Nedd8-activating enzyme e1 regulatory subunit	TGCCCTACATCTTGCATCCTG	TGGGGGTTTAGGCTGTGAATTAC	60
LSM3A	Sm-like protein LSM3A	TTGGCCAACACATCGGAAAAC	GGTATAGCCCTATTTGTCGATATGTC	60
