# Supplementary material for: Integrative analysis of the nuclear proteome in Pinus radiata reveals thermopriming coupled to epigenetic regulation
Source: J Exp Bot. 2019 Nov 29;71(6):2040–57. doi: 10.1093/jxb/erz524 (PMC7094079; doi:10.1093/jxb/erz524)
Supplement: erz524_suppl_supplementary_table_S2 [file erz524_suppl_supplementary_table_s2.xlsx]

## Sheet: Table legend
Table S2: Nuclear proteins identification, quantification, annotation and univariate analysis

## Sheet: Table S2
Protein identification																Protein quantification																												Mercator Mapman			sma3s		TF database
Accession	Accession source	Description	Exp. q-value	Sum PEP Score	Coverage [%]	# Peptides	# PSMs	# Unique Peptides	# Protein Groups	# AAs	MW [kDa]	calc. pI	Score Sequest HT	# Peptides (by Search Engine): Sequest HT	# Razor Peptides	C.1	C.2	C.3	C.4	T1.1	T1.2	T1.3	T1.4	T3.1	T3.2	T3.3	T3.4	T5.1	T5.2	T5.3	T5.4	T10.1	T10.2	T10.3	T10.4	SR.1	SR.2	SR.3	SR.4	NS.1	NS.2	NS.3	NS.4	Bincode (Mapman)	Binname(Mapman)	Description (Mapman)	sma3 description	sma3s(GO name)	Tftool
A0A0A7M614	Viridiplantae Database	Polypyrimidine tract-binding protein	0	66.697	39	10	79	6	1	465	51.8	7.87	199.51	10	4	6.27294e+06	2.68596e+06	1.84942e+06	3.59812e+06	2.00792e+06	986658	9.63069e+06	975142	8.99132e+06	629792	1.28908e+06	852028	4.15742e+06	1.22754e+06	1.05994e+06	3.9445e+06	5.47849e+06	8.30233e+06	3.14441e+06	3.08118e+06	1.14826e+07	1.06172e+07	4.86308e+06	9.56169e+06	3.70441e+06	5.15288e+06	2.61161e+07	1.4595e+06	'27.1'	'RNA.processing'	'(at1g43190 : 602.0) polypyrimidine tract-binding protein 3 (PTB3); FUNCTIONS IN: RNA binding, nucleotide binding, nucleic acid binding; INVOLVED IN: regulation of RNA splicing, regulation of translation; LOCATED IN: nucleus, cytoplasmic mRNA processing body, cytoplasm; EXPRESSED IN: 24 plant structures; EXPRESSED DURING: 14 growth stages; CONTAINS InterPro DOMAIN/s: RNA recognition motif, RNP-1 …	Polypyrimidine track-binding protein homologue	mRNA processing;RNA metabolic process;regulation of translation;regulation of RNA splicing;RNA splicing;regulation of cell differentiation
A0A0A7M6A6	Viridiplantae Database	26S proteasome regulatory subunit	0	107.118	51	17	232	16	1	433	48.9	9.03	539.26	17	0	1.3972e+07	3.0241e+06	4.25802e+06	8.94966e+06	3.86034e+06	1.33519e+06	2.17199e+07	522275	2.26557e+07	517142	2.57543e+06	1.30576e+06	3.72911e+06	2.39665e+06	678138	1.0524e+07	1.5946e+07	1.67498e+07	3.32836e+06	4.37867e+06	2.49703e+07	2.58218e+07	6.2814e+06	2.12951e+07	4.74682e+06	7.37046e+06	6.48028e+07	1.77388e+06	'29.5.11.20'	'protein.degradation.ubiquitin.proteasom'	'(at5g19990 : 711.0) 26S proteasome AAA-ATPase subunit; regulatory particle triple-A ATPase 6A (RPT6A); FUNCTIONS IN: ATPase activity; INVOLVED IN: ubiquitin-dependent protein catabolic process; LOCATED IN: proteasome regulatory particle, base subcomplex, proteasome complex, nucleus, plasma membrane; EXPRESSED IN: guard cell; CONTAINS InterPro DOMAIN/s: ATPase, AAA+ type, core (InterPro:IPR003593…	26S protease regulatory subunit 8 homolog A	Fc-epsilon receptor signaling pathway;ER-associated ubiquitin-dependent protein catabolic process;nonfunctional rRNA decay;proteasome regulatory particle assembly;positive regulation of inclusion body assembly;ubiquitin-dependent protein catabolic process;tRNA 3'-trailer cleavage;tumor necrosis factor-mediated signaling pathway;NIK/NF-kappaB signaling;neurogenesis;positive regulation of RNA polym…
A0A0A7M862	Viridiplantae Database	Elongation factor 1-alpha	0	93.604	37	15	734	1	1	448	49.3	9.01	1666.11	15	0	737322		200608	375034	242767		1.50897e+06		367523		123847		152361	47308.7		202780	302310	345999	117107	141064	1.90973e+06	1.30765e+06	606052	1.13089e+06	186631	638592	4.14453e+06		'29.2.4'	'protein.synthesis.elongation'	'(o64937|ef1a_orysa : 848.0) Elongation factor 1-alpha (EF-1-alpha) - Oryza sativa (Rice) & (at5g60390 : 835.0) GTP binding Elongation factor Tu family protein; FUNCTIONS IN: calmodulin binding, translation elongation factor activity; INVOLVED IN: translational elongation; LOCATED IN: mitochondrion, nucleus, cytoplasm; EXPRESSED IN: cotyledon, male gametophyte, guard cell, pollen tube, seed; EXPR…	Elongation factor 1-alpha	response to electrical stimulus;response to bacterium;cytoplasmic translational elongation;positive regulation of apoptotic process;tRNA export from nucleus;response to inorganic substance;translational elongation;interaction with host;actin filament bundle assembly;calcium-mediated signaling;positive regulation of lipid kinase activity;embryo development ending in birth or egg hatching;cellular …
A0A0A7REG5	Viridiplantae Database	Late embryogenesis abundant protein LEA7-1	0	15.619	30	4	10	1	1	270	27.6	4.49	35.14	4	0	384279		246889	664021	662270				155353																				'33.2'	'development.late embryogenesis abundant'	'(p09444|lea34_goshi : 135.0) Late embryogenesis abundant protein D-34 (LEA D-34) - Gossypium hirsutum (Upland cotton) & (at3g22490 : 128.0) Seed maturation protein; CONTAINS InterPro DOMAIN/s: Seed maturation protein (InterPro:IPR007011); BEST Arabidopsis thaliana protein match is: Seed maturation protein (TAIR:AT3G22500.1); Has 198 Blast hits to 183 proteins in 40 species: Archae - 2; Bacteria …	AtECP31	cellular ion homeostasis;seed germination;response to lithium ion
A0A0A7RK53	Viridiplantae Database	Late embryogenesis abundant protein LEA7-4	0	18.922	24	4	11	1	1	261	26.6	4.42	39.29	4	3	1.29254e+06	209730	446728	3.0085e+06	1.83374e+06		418922		435550				57201.2	44034.6		382371	120619												'33.2'	'development.late embryogenesis abundant'	'(p09444|lea34_goshi : 134.0) Late embryogenesis abundant protein D-34 (LEA D-34) - Gossypium hirsutum (Upland cotton) & (at3g22490 : 124.0) Seed maturation protein; CONTAINS InterPro DOMAIN/s: Seed maturation protein (InterPro:IPR007011); BEST Arabidopsis thaliana protein match is: Seed maturation protein (TAIR:AT3G22500.1); Has 198 Blast hits to 183 proteins in 40 species: Archae - 2; Bacteria …	AtECP31	cellular ion homeostasis;seed germination;response to lithium ion
A0A0K0M726	Viridiplantae Database	MET1	0.005	1.925	1	1	110	1	1	1517	171.6	6.86	205.75	1	0	840489	554054	361935	152201	128568	599546	134315	373242		96673.6		120427	368404	311320	279615		463218				1.42014e+06	1.14284e+06	421958	1.02552e+06	837973	551444	1.00902e+06	221964	'27.3.46'	'RNA.regulation of transcription.DNA methyltransferases'	'(at5g49160 : 1487.0) Encodes a cytosine methyltransferase MET1. Required for silencing of FWA paternal allele in endosperm. Two lines with RNAi constructs directed against DMT1 have reduced agrobacterium-mediated tumor formation.; methyltransferase 1 (MET1); FUNCTIONS IN: methyltransferase activity; INVOLVED IN: in 6 processes; LOCATED IN: nucleus; EXPRESSED IN: 22 plant structures; EXPRESSED DU…	Cytosine-specific methyltransferase	regulation of gene expression by genetic imprinting;DNA methylation on cytosine within a CG sequence;histone H3-K9 methylation;chromatin modification;gene silencing;exocrine pancreas development;maintenance of DNA methylation;digestive tract development;retina layer formation;negative regulation of flower development;DNA mediated transformation;lens development in camera-type eye;intrahepatic bil…
Contig_00050_4_5	in house RNA-seq	Actin-7	0	183.385	67	21	633	1	1	379	41.8	5.72	1587.71	21	21	1.10181e+08	6.47931e+07	3.76498e+07	6.07565e+07	3.20937e+07	2.98408e+07	2.20365e+08	1.85267e+07	1.53438e+08	5.70865e+06	1.43761e+07	9.35585e+06	3.1798e+07	1.20361e+07	7.38483e+06	5.759e+07	7.06163e+07	1.56995e+08	2.67356e+07	2.18848e+07	4.06759e+08	2.20394e+08	1.28015e+08	1.94184e+08	6.43597e+07	8.38924e+07	6.57034e+08	1.49885e+07	'31.1.1.1.1'	'cell.organisation.cytoskeleton.actin.Actin'	'(o81221|act_goshi : 762.0) Actin - Gossypium hirsutum (Upland cotton) & (at5g09810 : 760.0) Member of Actin gene family.Mutants are defective in germination and root growth.; actin 7 (ACT7); FUNCTIONS IN: protein binding, structural constituent of cytoskeleton; INVOLVED IN: in 9 processes; LOCATED IN: mitochondrion, nucleolus, cell wall, cytoskeleton, plasma membrane; EXPRESSED IN: 29 plant stru…	Actin-7	chromatin remodeling;positive regulation of gene expression;neuromuscular junction development, skeletal muscle fiber;histone acetylation;cytoskeleton organization;establishment or maintenance of cell polarity regulating cell shape;response to light stimulus;cell junction assembly;ephrin receptor signaling pathway;ascospore wall assembly;muscle contraction;vascular endothelial growth factor recep…
Contig_00060_5_2	in house RNA-seq	Soluble inorganic pyrophosphatase	0.003	2.079	7	1	1	1	1	245	27.4	6.43	2.57	1	0	207173	101188	157745	127313	73728.1	73626.6	596883		264182							79256	343732	489110	224727	240173	688452	205364	200745	568496		323657	1.5478e+06		'23.4.99'	'nucleotide metabolism.phosphotransfer and pyrophosphatases.misc'	'(at1g01050 : 360.0) Encodes a soluble protein with inorganic pyrophosphatase activity that is highly specific for Mg-inorganic pyrophosphate.; pyrophosphorylase 1 (PPa1); FUNCTIONS IN: inorganic diphosphatase activity; INVOLVED IN: phosphate metabolic process, metabolic process; LOCATED IN: nucleus, membrane, cytoplasm; EXPRESSED IN: 24 plant structures; EXPRESSED DURING: 15 growth stages; CONTA…	Soluble inorganic pyrophosphatase	phosphate-containing compound metabolic process;lipid storage;diphosphate metabolic process;response to cadmium ion
Contig_00064_6_3	in house RNA-seq	Fructose-bisphosphate aldolase	0	130.283	43	14	324	12	1	442	47.6	8.51	853.56	14	2	3.32435e+07	2.02149e+07	1.17634e+07	1.58349e+07	1.25078e+07	1.14916e+07	6.77481e+07	5.41979e+06	3.85295e+07	2.18683e+06	5.47679e+06	4.17875e+06	9.96308e+06	4.10586e+06	882110	1.65905e+07	2.47246e+07	3.10204e+07	8.22935e+06	9.57179e+06	8.83768e+07	6.87971e+07	3.41546e+07	7.21537e+07	1.58847e+07	1.94398e+07	1.10082e+08	4.6544e+06	'1.3.6'	'PS.calvin cycle.aldolase'	'(gnl|cdd|84661 : 620.0) no description available & (gnl|cdd|36770 : 579.0) no description available & (p46256|alf1_pea : 559.0) Fructose-bisphosphate aldolase, cytoplasmic isozyme 1 (EC 4.1.2.13) - Pisum sativum (Garden pea) & (at3g52930 : 550.0) Aldolase superfamily protein; FUNCTIONS IN: copper ion binding; INVOLVED IN: response to cadmium ion, response to karrikin, response to salt stress, pe…	Fructose-bisphosphate aldolase	gluconeogenesis;response to organonitrogen compound;response to drug;response to karrikin;response to lipopolysaccharide;platelet degranulation;striated muscle contraction;response to organic cyclic compound;actin filament organization;cellular response to extracellular stimulus;response to cadmium ion;vacuolar proton-transporting V-type ATPase complex assembly;organ regeneration;response to star…
Contig_00080_6_5	in house RNA-seq	Heat shock cognate 70 kDa protein	0	248.858	64	35	754	18	1	661	72.3	5.22	1879.23	35	5	2.85913e+07	9.86592e+06	1.23767e+07	1.47312e+07	1.30974e+07	6.76053e+06	1.12218e+08	6.31625e+06	8.60375e+07	686493	4.78911e+06	3.42512e+06	8.26259e+06	5.95346e+06	1.63617e+06	2.9781e+07	1.40998e+07	8.01582e+07	2.59291e+07	5.8162e+06	7.69724e+07	4.67384e+07	2.85667e+07	3.7195e+07	7.28617e+06	2.73324e+07	1.67832e+08	5.39362e+06	'20.2.1'	'stress.abiotic.heat'	'(p09189|hsp7c_pethy : 1026.0) Heat shock cognate 70 kDa protein - Petunia hybrida (Petunia) & (at3g12580 : 1019.0) heat shock protein 70 (HSP70); FUNCTIONS IN: ATP binding; INVOLVED IN: in 9 processes; LOCATED IN: cytosol, mitochondrion, cell wall, plasma membrane; EXPRESSED IN: 23 plant structures; EXPRESSED DURING: 11 growth stages; CONTAINS InterPro DOMAIN/s: Heat shock protein 70, conserved …	Heat shock cognate 70 kDa protein	chaperone-mediated protein transport involved in chaperone-mediated autophagy;positive regulation of cyclin-dependent protein serine/threonine kinase activity involved in G2/M transition of mitotic cell cycle;embryonic development via the syncytial blastoderm;late endosomal microautophagy;positive regulation of interleukin-8 production;chaperone-mediated autophagy translocation complex disassembl…
Contig_00098_6_5	in house RNA-seq	HMG1/2-like protein	0	8.829	9	2	5	2	1	165	18.7	9.19	15.94	2	0	224254			313830	304882		325080	50597								54488.6	60040.6	154130	121352	87199.1	135105	96634.3	293590						'27.3.62'	'RNA.regulation of transcription.Nucleosome/chromatin assembly factor group'	'(p40620|hmgl_vicfa : 90.1) HMG1/2-like protein - Vicia faba (Broad bean) & (at1g20696 : 88.2) Encodes a protein belonging to the subgroup of HMGB (high mobility group B) proteins that have a distinctive DNA-binding motif, the HMG-box domain. The motif confers non-sequence specific interaction with linear DNA and structure-specific binding to distorted DNA sites. The HMGB proteins are involved in…	HMG1/2-like protein	chromatin assembly or disassembly;polar nucleus fusion	chromatin remodeling & transcriptional activation
Contig_00109_4_9	in house RNA-seq	DnaJ protein homolog	0	54.215	37	13	95	11	1	446	49.5	6.83	215.88	13	2	1.54145e+06	1.30826e+06	825214	448485	1.0089e+06	2.31088e+06	2.1696e+07	925579	1.73432e+07	307065	1.35131e+06	1.21743e+06	2.46995e+06	2.29072e+06	420303	6.64199e+06	5.84555e+06	3.51685e+07	6.48408e+06	2.07811e+06	7.5055e+06	2.51863e+06	2.3339e+06	3.58567e+06	909287	830232	1.13075e+07	196847	'20.2.1'	'stress.abiotic.heat'	'(q04960|dnjh_cucsa : 595.0) DnaJ protein homolog (DNAJ-1) - Cucumis sativus (Cucumber) & (at3g44110 : 531.0) homologous to the co-chaperon DNAJ protein from E coli; DNAJ homologue 3 (ATJ3); FUNCTIONS IN: unfolded protein binding, heat shock protein binding; INVOLVED IN: protein folding, response to salt stress, regulation of ATPase activity; LOCATED IN: nucleolus, cell wall, plasma membrane; EXP…	DnaJ protein homolog	negative regulation of protein ubiquitination;positive regulation of cell proliferation;pollen sperm cell differentiation;regulation of protein transport;protein folding;toxin transport;positive regulation of apoptotic process;regulation of ATPase activity;microtubule cytoskeleton organization;negative regulation of cellular response to heat;negative regulation of JUN kinase activity;photoperiodi…
Contig_00121_4_3	in house RNA-seq	Chaperone protein ClpB1	0	200.527	47	32	357	17	1	934	104	6.18	918.14	32	15	9.12089e+06	3.90647e+06	3.76417e+06	1.04111e+07	1.4309e+07	6.01842e+06	4.39169e+07	4.0666e+06	6.17216e+07	2.7451e+06	5.94822e+06	4.32471e+06	1.7867e+07	6.68838e+06	2.71125e+06	3.45391e+07	5.2065e+07	4.91005e+07	1.72569e+07	2.20469e+07	3.58327e+07	3.45848e+07	8.7593e+06	2.94703e+07	4.8586e+06	6.56654e+06	2.43932e+07	1.46018e+06	'20.2.1'	'stress.abiotic.heat'	'(q6f2y7|hs101_orysa : 1362.0) Heat shock protein 101 - Oryza sativa (Rice) & (at1g74310 : 1326.0) Encodes ClpB1, which belongs to the Casein lytic proteinase/heat shock protein 100 (Clp/Hsp100) family. Involved in refolding of proteins which form aggregates under heat stress. Also known as AtHsp101. AtHsp101 is a cytosolic heat shock protein required for acclimation to high temperature.; heat sh…	Chaperone protein ClpB1	protein processing;protein metabolic process;protein unfolding;positive regulation of translation;response to hydrogen peroxide;response to heat;cellular response to heat;response to high light intensity
Contig_00140_6_1	in house RNA-seq	Heat shock protein 70 family	0	66.953	28	17	67	17	1	822	91.4	5.4	173.24	17	0	5.70441e+06	2.13374e+06	1.46713e+06	5.66691e+06	3.39317e+06	1.0865e+06	1.17655e+07	380562	9.5177e+06	54547.9	464038	863988	1.07266e+06	983690	137817	4.32553e+06	5.94879e+06	1.32396e+07	1.8813e+06	1.19487e+06	1.27035e+07	8.44134e+06	3.97284e+06	3.9811e+06	871245	2.08225e+06	2.48175e+07	282396	'20.2.1'	'stress.abiotic.heat'	'(at1g79930 : 1020.0) encodes high molecular weight heat shock protein 70 not a HSP90 homolog, mRNA is constitutively expressed but transiently induced after heat shock; heat shock protein 91 (HSP91); FUNCTIONS IN: ATP binding; INVOLVED IN: protein folding, response to cadmium ion, response to heat; LOCATED IN: nucleus, plasma membrane; EXPRESSED IN: 6 plant structures; EXPRESSED DURING: seedling…	Heat shock protein 70 family	response to cadmium ion;response to heat
Contig_00146_6_4	in house RNA-seq	60S ribosomal protein L23	0	22.381	15	4	48	4	1	186	20.2	10.36	129.91	4	0	3.23087e+06	675709	791895	2.43163e+06	1.60833e+06	292445	7.52784e+06	251842	8.92403e+06	473058	1.33128e+06	110180	878934	1.04049e+06	296772	4.2195e+06	9.49309e+06	1.40196e+07	5.95687e+06	3.69754e+06	1.24686e+07	1.46893e+07	4.15529e+06	7.9493e+06	1.32098e+06	4.29883e+06	2.03373e+07	1.51831e+06	'29.2.1.2.2.23'	'protein.synthesis.ribosomal protein.eukaryotic.60S subunit.L23'	'(at3g04400 : 259.0) embryo defective 2171 (emb2171); FUNCTIONS IN: structural constituent of ribosome; INVOLVED IN: translation, embryo development ending in seed dormancy; LOCATED IN: ribosome, cytosolic large ribosomal subunit; EXPRESSED IN: 23 plant structures; EXPRESSED DURING: 13 growth stages; CONTAINS InterPro DOMAIN/s: Ribosomal protein L14b/L23e (InterPro:IPR000218), Ribosomal protein L…	60S ribosomal protein L23	histone H3 deacetylation;regulation of transcription involved in G1/S transition of mitotic cell cycle;regulation of DNA-dependent DNA replication initiation;translational initiation;positive regulation of macroautophagy;nuclear-transcribed mRNA catabolic process, nonsense-mediated decay;chromatin organization involved in regulation of transcription;negative regulation of transcription from RNA p…
Contig_00182_6_5	in house RNA-seq	Eukaryotic translation initiation factor 3 subunit I	0	72.523	46	9	107	9	1	331	36.7	7.93	240.33	9	0	5.93042e+06	1.25369e+06	1.39347e+06	2.96252e+06	1.52291e+06	660545	1.03778e+07	395091	1.14455e+07	239996	1.02045e+06	410095	2.14249e+06	1.09135e+06	229633	5.09131e+06	7.12627e+06	9.31407e+06	2.46128e+06	2.3632e+06	1.20805e+07	1.14628e+07	2.67169e+06	1.06956e+07	2.49647e+06	3.04318e+06	2.62136e+07	590885	'17.3.2.99'	'hormone metabolism.brassinosteroid.signal transduction.other'	'(at2g46290 : 523.0) Transducin/WD40 repeat-like superfamily protein; CONTAINS InterPro DOMAIN/s: WD40 repeat 2 (InterPro:IPR019782), WD40 repeat, conserved site (InterPro:IPR019775), WD40 repeat (InterPro:IPR001680), G-protein beta WD-40 repeat, region (InterPro:IPR020472), WD40 repeat-like-containing domain (InterPro:IPR011046), WD40-repeat-containing domain (InterPro:IPR017986), WD40/YVTN repe…	Eukaryotic translation initiation factor 3 subunit I	formation of translation preinitiation complex;response to cadmium ion;response to salt stress;cellular response to osmotic stress;formation of cytoplasmic translation initiation complex;liver development;cytoplasmic translational initiation;regulation of translational initiation;sprouting angiogenesis;translational initiation;translation reinitiation	transcription factor
Contig_00185_4_5	in house RNA-seq	Protein EMBRYO DEFECTIVE 2734	0.004	2.042	2	1	1	1	1	1123	124.1	4.91	3.03	1	0									187949							123931		156531				290616							'35.1'	'not assigned.no ontology'	'(at5g19820 : 1615.0) embryo defective 2734 (emb2734); FUNCTIONS IN: lyase activity, binding; INVOLVED IN: embryo development ending in seed dormancy; LOCATED IN: cell wall, phycobilisome; EXPRESSED IN: 23 plant structures; EXPRESSED DURING: 14 growth stages; CONTAINS InterPro DOMAIN/s: HEAT (InterPro:IPR000357), Armadillo-like helical (InterPro:IPR011989), HEAT, type 2 (InterPro:IPR021133), Arma…	Protein EMBRYO DEFECTIVE 2734	protein import into nucleus, translocation;ribosomal protein import into nucleus;intracellular protein transport;protein import into nucleus, docking;NLS-bearing protein import into nucleus
Contig_00198_4_10	in house RNA-seq	60S ribosomal protein L13-1	0	21.228	37	5	55	2	1	208	23.9	10.86	148.93	5	2	1.79905e+06	445579	659921	1.44617e+06	1.05131e+06	124122	2.73437e+06	236432	3.78079e+06	146486	328298		423665	194906	119489	623633	1.82411e+06	4.73434e+06	1.91648e+06	631738	2.6777e+06	1.38266e+06	1.28539e+06	2.93563e+06	237530	759394	4.74127e+06	260521	'29.2.1.2.2.13'	'protein.synthesis.ribosomal protein.eukaryotic.60S subunit.L13'	'(at3g49010 : 271.0) Encodes 60S ribosomal protein L13. Homolog of human breast basic conserved 1 (BBC1).; breast basic conserved 1 (BBC1); FUNCTIONS IN: structural constituent of ribosome; INVOLVED IN: translation, ribosome biogenesis; LOCATED IN: in 6 components; EXPRESSED IN: 24 plant structures; EXPRESSED DURING: 14 growth stages; CONTAINS InterPro DOMAIN/s: Ribosomal protein L13e (InterPro:I…	60S ribosomal protein L13-1	viral transcription;mitotic spindle elongation;cytoplasmic translation;translational initiation;response to cytokinin;nuclear-transcribed mRNA catabolic process, nonsense-mediated decay;translation;mitotic spindle organization;regulation of cell cycle;liver regeneration;centrosome duplication
Contig_00199_4_2	in house RNA-seq	Histone H2A	0	21.599	53	5	723	1	1	141	14.6	10.1	1192.95	5	1	482295	80553.6	188824	526053	287534		1.68019e+06		1.98926e+06	60092	258785			65524		228298	1.72638e+06	3.06247e+06	820847	658651	1.88207e+06	2317044	467929	2.38867e+06		278679	7855200	306427	'28.1.3.2.1'	'DNA.synthesis/chromatin structure.histone.core.H2A'	'(gnl|cdd|36967 : 175.0) no description available & (gnl|cdd|28955 : 172.0) no description available & (at1g51060 : 137.0) Encodes HTA10, a histone H2A protein.; histone H2A 10 (HTA10); FUNCTIONS IN: DNA binding; INVOLVED IN: nucleosome assembly; LOCATED IN: nucleolus, cell wall; EXPRESSED IN: 24 plant structures; EXPRESSED DURING: 15 growth stages; CONTAINS InterPro DOMAIN/s: Histone H2A (InterP…	Histone H2A	nucleosome disassembly;membrane disruption in other organism;negative regulation of cell proliferation;DNA damage checkpoint;chromatin silencing;double-strand break repair;positive regulation of DNA repair;double-strand break repair via nonhomologous end joining;defense response to Gram-positive bacterium;killing of cells of other organism;spermatogenesis;defense response to fungus;meiotic cell c…	transcription factor
Contig_00216_4_7	in house RNA-seq	Stem-specific protein TSJT1, putative, expressed	0	4.562	6	1	1	1	1	220	24	7.81	3.45	1	0					100132	167623	704081	116422	366460							37758.9											177059		'15'	'metal handling'	'(gnl|cdd|48483 : 286.0) no description available & (at5g19140 : 231.0) AILP1; FUNCTIONS IN: molecular_function unknown; INVOLVED IN: response to auxin stimulus, response to aluminum ion; LOCATED IN: plasma membrane; EXPRESSED IN: 23 plant structures; EXPRESSED DURING: 13 growth stages; BEST Arabidopsis thaliana protein match is: Aluminium induced protein with YGL and LRDR motifs (TAIR:AT5G43830.…	Aluminum induced protein with YGL and LRDR motifs	mismatch repair;response to abscisic acid;negative regulation of DNA recombination;glutamine metabolic process
Contig_00225_6_5	in house RNA-seq	Heat shock protein 70	0	143.825	58	22	416	9	1	421	46.1	5.59	1065.94	22	0	7.55233e+06	7.83698e+06	3.05819e+06	2.74094e+06	2.41337e+06	4.2435e+06	2.79333e+07	2.44741e+06	1.39813e+07	518474	1.51806e+06	3.36118e+06	3.9924e+06	1.42608e+06	567496	4.73784e+06	2.7373e+06	1.43455e+07	5.26929e+06	1.52742e+06	2.6522e+07	1.20954e+07	1.37405e+07	1.66457e+07	6.17551e+06	8.47677e+06	5.35451e+07	1.32302e+06	'20.2.1'	'stress.abiotic.heat'	'(p09189|hsp7c_pethy : 741.0) Heat shock cognate 70 kDa protein - Petunia hybrida (Petunia) & (at5g02500 : 734.0) encodes a member of heat shock protein 70 family.; heat shock cognate protein 70-1 (HSC70-1); FUNCTIONS IN: ATP binding; INVOLVED IN: protein folding, response to cold, response to virus, response to heat; LOCATED IN: cytosol, apoplast, chloroplast, plasma membrane, membrane; EXPRESSE…	Heat shock protein 70	negative regulation of transcription, DNA-templated;clathrin coat disassembly;response to virus;chaperone-mediated autophagy translocation complex disassembly;negative regulation of phosphatase activity;chaperone-mediated autophagy;late endosomal microautophagy;embryonic development via the syncytial blastoderm;chaperone-mediated protein transport involved in chaperone-mediated autophagy;positive…
Contig_00226_5_3	in house RNA-seq	Glutamate decarboxylase	0	17.819	26	4	16	1	1	243	27.6	8.35	42.69	4	0	190698		121219	138596			76368.9		335219							242670	273362	267876		42944.3	1.06212e+06			148273		143427	1.0988e+06		'13.1.1.1.1'	'amino acid metabolism.synthesis.central amino acid metabolism.GABA.Glutamate decarboxylase'	'(q07346|dce_pethy : 290.0) Glutamate decarboxylase (EC 4.1.1.15) (GAD) - Petunia hybrida (Petunia) & (at2g02010 : 281.0) glutamate decarboxylase 4 (GAD4); FUNCTIONS IN: calmodulin binding; INVOLVED IN: carboxylic acid metabolic process, glutamate metabolic process, glutamate decarboxylation to succinate; LOCATED IN: cytosol, nucleus; CONTAINS InterPro DOMAIN/s: Pyridoxal phosphate-dependent tran…	Glutamate decarboxylase	glutamate metabolic process;glutamate catabolic process;carboxylic acid metabolic process;cellular response to oxidative stress;response to cadmium ion
Contig_00293_4_12	in house RNA-seq	Puromycin-sensitive aminopeptidase	0	55.759	51	14	98	3	1	343	38.7	5.66	238.94	14	0	545788	164752	84823.7	432902	259601	192692	695857		639127		39725.9	35424.2	227895	37436.3	44148.7	175138	845484	648651	189503	318836	2.24288e+06	2.0669e+06	629703	1.14647e+06	208422	235654	2.55509e+06	30449.1	'29.5'	'protein.degradation'	'(at4g33090 : 414.0) encodes an aminopeptidase, a ortholog of mouse microsomal AP (EC 3.4.11.2).; aminopeptidase M1 (APM1); FUNCTIONS IN: aminopeptidase activity; INVOLVED IN: auxin polar transport; LOCATED IN: plasma membrane; EXPRESSED IN: 24 plant structures; EXPRESSED DURING: 13 growth stages; CONTAINS InterPro DOMAIN/s: Peptidase M1, puromycin-sensitive aminopeptidase (InterPro:IPR015568), P…	Puromycin-sensitive aminopeptidase	auxin polar transport;proteolysis;peptide catabolic process
Contig_00327_6_6	in house RNA-seq	Small nuclear ribonucleoprotein Sm D2	0.001	2.866	8	1	18	1	1	115	13.3	9.83	42.91	1	0	455566	277605	64709.4	315114	214016	287121	709820	97095.8	1316771	190352	313883	60865.2	303598	177075	35379.6	415836	1.44955e+06	2.01263e+06	814126	902794	2.0149e+06	2.74521e+06	1063177	3.90264e+06	915899	267322	2718230	443389	'27.1'	'RNA.processing'	'(at3g62840 : 168.0) Small nuclear ribonucleoprotein family protein; CONTAINS InterPro DOMAIN/s: Like-Sm ribonucleoprotein (LSM) domain (InterPro:IPR001163), Like-Sm ribonucleoprotein (LSM) domain, eukaryotic/archaea-type (InterPro:IPR006649), Like-Sm ribonucleoprotein (LSM)-related domain (InterPro:IPR010920); BEST Arabidopsis thaliana protein match is: Small nuclear ribonucleoprotein family pro…	Small nuclear ribonucleoprotein Sm D2	nuclear import;mitotic spindle organization;mRNA 5'-splice site recognition;RNA splicing;mRNA splicing, via spliceosome;mRNA cis splicing, via spliceosome;spliceosomal snRNP assembly;ribosome biogenesis;neurogenesis;spliceosomal complex assembly
Contig_00335_6_5	in house RNA-seq	Hydroxymethylglutaryl-CoA lyase, mitochondrial	0	5.378	4	1	1	1	1	470	50.8	8.95	3.44	1	0					30276.3		277957			37770.2							118497	79503.5	57193.7		254791	254301	129445	197811		67003.4	339519		'13.2.4.4'	'amino acid metabolism.degradation.branched chain group.leucine'	'(at2g26800 : 488.0) Aldolase superfamily protein; FUNCTIONS IN: hydroxymethylglutaryl-CoA lyase activity, catalytic activity; INVOLVED IN: leucine metabolic process, metabolic process; LOCATED IN: mitochondrion; EXPRESSED IN: 25 plant structures; EXPRESSED DURING: 15 growth stages; CONTAINS InterPro DOMAIN/s: Aldolase-type TIM barrel (InterPro:IPR013785), Pyruvate carboxyltransferase (InterPro:I…	Hydroxymethylglutaryl-CoA lyase, mitochondrial	leucine metabolic process;vacuolar transport;liver development;response to fatty acid;response to nutrient;leucine catabolic process;small GTPase mediated signal transduction;acyl-CoA metabolic process;fucose metabolic process;mitochondrion organization;response to starvation;protein tetramerization;ketone body biosynthetic process
Contig_00337_4_3	in house RNA-seq	Eukaryotic peptide chain release factor subunit 1	0	15.462	15	6	38	1	1	446	50	5.63	75.49	6	0	42187	42077.5	35328.7	77661.4	58933.8		123331		198479		30640.5		69546.7	26619	14631.1							147618					128251		'29.2.5'	'protein.synthesis.release'	'(at3g26618 : 744.0) eukaryotic release factor 1-3 (ERF1-3); FUNCTIONS IN: translation release factor activity; INVOLVED IN: translational termination; LOCATED IN: cytoplasm; EXPRESSED IN: male gametophyte, leaf, pollen tube; EXPRESSED DURING: M germinated pollen stage; CONTAINS InterPro DOMAIN/s: eRF1 domain 2 (InterPro:IPR005141), eRF1 domain 3 (InterPro:IPR005142), eRF1 domain 1 (InterPro:IPR0…	Eukaryotic peptide chain release factor subunit 1	translational termination;salivary gland cell autophagic cell death;asexual sporulation resulting in formation of a cellular spore;brain development;DNA-templated transcription, termination;L-phenylalanine biosynthetic process;protein methylation;nuclear-transcribed mRNA catabolic process, nonsense-mediated decay;regulation of growth;autophagic cell death;cytoplasmic translational termination;smo…
Contig_00342_6_5	in house RNA-seq	Phosphomevalonate kinase	0.001	2.636	2	1	3	1	1	558	60.6	7.97	4.96	1	0	95503.9				70326.5	119946	406280	89602.7	227572		32328.9		44772.1			97679.2	197248	152447	50834.5		237824	241222	93465.5	185661	40105.5				'16.1.2.5'	'secondary metabolism.isoprenoids.mevalonate pathway.phosphomevalonate kinase'	'(at1g31910 : 484.0) GHMP kinase family protein; FUNCTIONS IN: kinase activity, ATP binding; INVOLVED IN: phosphorylation; EXPRESSED IN: 24 plant structures; EXPRESSED DURING: 15 growth stages; CONTAINS InterPro DOMAIN/s: Phosphomevalonate kinase, eukaryotic (InterPro:IPR005916), Phosphomevalonate kinase, ERG8 (InterPro:IPR016005), Ribosomal protein S5 domain 2-type fold (InterPro:IPR020568), GHM…	Phosphomevalonate kinase	sterol biosynthetic process;isopentenyl diphosphate biosynthetic process, mevalonate pathway
Contig_00347_5_2	in house RNA-seq	Protein LOL3	0.009	1.749	6	1	1	1	1	249	26.2	8.48	2.59	1	0				33314.3					221616					40520.5		112222		366788		116231	487901	404832							'27.3.99'	'RNA.regulation of transcription.unclassified'	'(at1g32540 : 176.0) Encodes a protein with 3 plant-specific zinc finger domains that acts as a positive regulator of cell death.; lsd one like 1 (LOL1); FUNCTIONS IN: DNA binding; INVOLVED IN: induction of apoptosis; EXPRESSED IN: 21 plant structures; EXPRESSED DURING: 13 growth stages; CONTAINS InterPro DOMAIN/s: Zinc finger, LSD1-type (InterPro:IPR005735); BEST Arabidopsis thaliana protein mat…	Protein LOL3	response to superoxide;regulation of hydrogen peroxide metabolic process;regulation of removal of superoxide radicals;regulation of 1-aminocyclopropane-1-carboxylate metabolic process;regulation of ethylene-activated signaling pathway;plant-type hypersensitive response;response to hypoxia;response to carbohydrate;negative regulation of programmed cell death;response to salt stress;autophagy;aeren…	transcription factor
Contig_00369_6_3	in house RNA-seq	22.0 kDa class IV heat shock protein	0	25.776	32	4	22	1	1	193	21.5	7.21	69.58	4	0							199909		2.3675e+06		299966	40905		33471.7	53104.1	600589	5166733	4567409	796153	722197		584175							'20.2.1'	'stress.abiotic.heat'	'(p19244|hsp41_pea : 108.0) 22.7 kDa class IV heat shock protein precursor - Pisum sativum (Garden pea) & (at4g10250 : 106.0) Columbia endomembrane-localized small heat shock protein; ATHSP22.0; FUNCTIONS IN: molecular_function unknown; INVOLVED IN: response to heat; LOCATED IN: endomembrane system; EXPRESSED IN: 8 plant structures; EXPRESSED DURING: M germinated pollen stage, 4 anthesis, C globu…	22.0 kDa class IV heat shock protein	response to oxidative stress;response to heat;response to high light intensity;heat acclimation;response to hydrogen peroxide;response to ethanol;response to arsenic-containing substance;response to cadmium ion;response to copper ion;protein oligomerization
Contig_00371_4_7	in house RNA-seq	60S ribosomal protein L44	0.001	3.176	6	1	8	1	1	158	17.9	9.89	20.01	1	0	26663.6	11920.9	9759.19	12446.5	7050.48		49026		67742.1		5844.88		2514.82	10419.9		7992.68	79468	383180	49826.6	19050.1	163942	37925.1	38664.3	43668.9	12955.1	11641.1	131386	5470.35	'29.2.1.2.2.536'	'protein.synthesis.ribosomal protein.eukaryotic.60S subunit.L36A'	'(at4g14320 : 140.0) Zinc-binding ribosomal protein family protein; FUNCTIONS IN: structural constituent of ribosome; INVOLVED IN: translation; LOCATED IN: ribosome, cytosolic large ribosomal subunit; EXPRESSED IN: 22 plant structures; EXPRESSED DURING: 13 growth stages; CONTAINS InterPro DOMAIN/s: Ribosomal protein L44e (InterPro:IPR000552), Ribosomal protein, zinc-binding domain (InterPro:IPR01…	60S ribosomal protein L36a	nuclear-transcribed mRNA catabolic process, nonsense-mediated decay;translational initiation;response to antibiotic;mitotic spindle organization;translation;tRNA 5'-leader removal;response to retinoic acid;response to cycloheximide;RNA phosphodiester bond hydrolysis, endonucleolytic;cytoplasmic translation;mitotic spindle elongation;chordate embryonic development;viral transcription;mitochondrion…
Contig_00460_4_18	in house RNA-seq	Tubulin beta-4 chain	0	51.211	32	12	154	4	1	450	50.6	4.97	387.86	12	1	1.40735e+06	381853	317525	1.1241e+06	653182	78351.8	3.11596e+06	118950	3.24206e+06	53121.8	180392		462193	210162	147120	1.18068e+06	2.03393e+06	3.86434e+06	737764	338420	3.27121e+06	3.31447e+06	877998	802607	253340	610410	6.25064e+06	103411	'31.1.1.2'	'cell.organisation.cytoskeleton.mikrotubuli'	'(gnl|cdd|30218 : 898.0) no description available & (q40665|tbb3_orysa : 859.0) Tubulin beta-3 chain (Beta-3 tubulin) - Oryza sativa (Rice) & (at5g23860 : 849.0) beta-tubulin, preferentially expressed in endodermal and phloem cells of primary roots and in the vascular tissues of leaves, stems, and flowers.; tubulin beta 8 (TUB8); CONTAINS InterPro DOMAIN/s: Beta tubulin (InterPro:IPR002453), Tubu…	Tubulin beta-4 chain	meiotic spindle organization;movement of cell or subcellular component;salivary gland morphogenesis;axonogenesis;cytoplasmic microtubule organization;pigmentation;G2/M transition of mitotic cell cycle;cellular process;mitotic spindle disassembly;larval behavior;spindle assembly;neurogenesis;response to salt stress;mitotic nuclear division;establishment or maintenance of cell polarity regulating c…
Contig_00464_4_4	in house RNA-seq	SAL1 phosphatase	0	12.268	10	3	23	3	1	413	44.4	6.86	58.3	3	0	515198	454565	83016.3	264657	265498	384072	2.20068e+06	112228	1.14223e+06	94931.1	158224		607024	43177.2	99793	843355	1.06944e+06	1.23144e+06	154147	421165	3.28306e+06	3.00284e+06	895492	2.91169e+06	591566	599883	3.89428e+06	217047	'23.2'	'nucleotide metabolism.degradation'	'(gnl|cdd|36741 : 455.0) no description available & (at5g63980 : 416.0) Encodes a bifunctional protein that has 3'(2'),5'-bisphosphate nucleotidase and inositol polyphosphate 1-phosphatase activities and rescues sulfur assimilation mutants in yeast. It is involved in the response to cold, drought (negative regulator of drought tolerance), and ABA. Mutants in this gene exhibit enhanced induction o…	SAL1 phosphatase	phosphorylation of RNA polymerase II C-terminal domain;hyperosmotic salinity response;phosphatidylinositol phosphorylation;nucleotide-excision repair, DNA incision;sulfur compound metabolic process;regulation of transposition, RNA-mediated;positive regulation of mitotic recombination;nucleotide-excision repair, DNA duplex unwinding;sulfate assimilation;abscisic acid-activated signaling pathway;me…
Contig_00467_5_1	in house RNA-seq	Chalcone synthase	0	8.532	6	3	22	3	1	465	50.9	7.09	25.75	3	0	752231	229550	149568	202808	345433	209937	2.00536e+06	63844.2	349999	14143.2	96073.7	27378.9	87567.4	121924	14488.2	410666	773171	1.04782e+06	132888	162579	1.62793e+06	1.97791e+06	670084	1.4907e+06	213131	290993	3.00324e+06	112555	'16.8.2.1'	'secondary metabolism.flavonoids.chalcones.naringenin-chalcone synthase'	'(p30079|chsy_pinsy : 796.0) Chalcone synthase (EC 2.3.1.74) (Naringenin-chalcone synthase) - Pinus sylvestris (Scots pine) & (at5g13930 : 669.0) Encodes chalcone synthase (CHS), a key enzyme involved in the biosynthesis of flavonoids. Required for the accumulation of purple anthocyanins in leaves and stems. Also involved in the regulation of auxin transport and the modulation of root gravitropis…	Chalcone synthase	chalcone biosynthetic process;response to UV-B;response to gravity;regulation of anthocyanin biosynthetic process;response to jasmonic acid;response to auxin;response to wounding;flavonoid biosynthetic process;benzoyl-CoA metabolic process;biosynthetic process;auxin polar transport;protein-chromophore linkage;malonyl-CoA metabolic process
Contig_00471_5_1	in house RNA-seq	Transitional endoplasmic reticulum ATPase	0	37.464	50	10	67	9	1	323	35.9	5.05	153.85	10	1	2.27574e+06	1.53887e+06	778246	1.32816e+06	425193	913615	5.19735e+06	463153	4.34886e+06	154832	85999.8	100973	571365	672886	202279	1.6713e+06	1.65569e+06	5.28005e+06	1.04694e+06	498798	9.66631e+06	5.30132e+06	2.73903e+06	6.08975e+06	986867	1.80497e+06	13082405	268287	'31.2'	'cell.division'	'(p54774|cdc48_soybn : 530.0) Cell division cycle protein 48 homolog (Valosin-containing protein homolog) (VCP) - Glycine max (Soybean) & (at3g09840 : 524.0) Encodes a cell division cycle protein, a member of AAA-type ATPases gene family. Expressed throughout the plant in regions of cell division. Within the cell, sub-cellular localization varies depending on the stage of the cell cycle.Mutants i…	Transitional endoplasmic reticulum ATPase	aggresome assembly;protein ubiquitination;locomotory behavior;positive regulation of protein complex assembly;positive regulation of neuron apoptotic process;regulation of neuron apoptotic process;sister chromatid biorientation;response to bacterium;cellular response to virus;regulation of mitotic sister chromatid segregation;positive regulation of protein K63-linked deubiquitination;ER-associate…
Contig_00511_6_11	in house RNA-seq	DCD domain protein, putative isoform 1	0	47.626	38	11	272	4	1	214	24.2	9.7	579.62	11	0	3.17096e+06	1.16714e+06	1.70726e+06	1.06415e+06	793721	1.38791e+06	8.46114e+06	1.79856e+06	1.03548e+07	325689	1.04643e+06	1.45231e+06	1.28586e+06	1.94439e+06	295426	3.06236e+06	4.75273e+06	1.9786e+07	4.17686e+06	1.36376e+06	1.21533e+07	3.21743e+06	2.84533e+06	4.71983e+06	1.62385e+06	668046	2.26698e+07	298762	'35.2'	'not assigned.unknown'	'(at2g32910 : 150.0) DCD (Development and Cell Death) domain protein; FUNCTIONS IN: molecular_function unknown; INVOLVED IN: biological_process unknown; LOCATED IN: cellular_component unknown; EXPRESSED IN: 25 plant structures; EXPRESSED DURING: 15 growth stages; CONTAINS InterPro DOMAIN/s: Development/cell death domain (InterPro:IPR013989), Kelch related (InterPro:IPR013089); BEST Arabidopsis th…	DCD domain protein, putative isoform 1	fatty acid biosynthetic process;negative regulation of cell death
Contig_00530_6_2	in house RNA-seq	Small heat shock protein	0	29.746	34	6	111	3	1	153	17.3	6.77	332.45	6	0	246608	111520	96030.2	465276	5.6729e+06	4.6277e+06	1.8793e+07	1.81783e+06	2.89418e+07	3.94248e+06	7.52356e+06	3.09893e+06	4.29482e+06	3.83503e+06	1.50347e+06	6.8237e+06	3.15282e+07	4.09031e+07	1.76192e+07	1.74648e+07	4.79553e+06	4.63077e+06	1.56963e+06	4.99231e+06	225857	189636	623482	183906	'20.2.1'	'stress.abiotic.heat'	'(p19242|hsp21_pea : 144.0) 17.1 kDa class II heat shock protein - Pisum sativum (Garden pea) & (at5g12020 : 130.0) 17.6 kDa class II heat shock protein (HSP17.6II); CONTAINS InterPro DOMAIN/s: Heat shock protein Hsp20 (InterPro:IPR002068), HSP20-like chaperone (InterPro:IPR008978); BEST Arabidopsis thaliana protein match is: heat shock protein 17.6A (TAIR:AT5G12030.1); Has 1807 Blast hits to 180…	Small heat shock protein	response to heat;response to copper ion;response to ethanol;response to hydrogen peroxide;response to arsenic-containing substance;response to cadmium ion;protein oligomerization;response to high light intensity;response to oxidative stress;heat acclimation;protein folding;hyperosmotic response
Contig_00559_6_2	in house RNA-seq	Transitional endoplasmic reticulum ATPase	0	29.565	22	9	65	7	1	576	64.3	5.62	153.04	9	1	2.72037e+06	1.84799e+06	918362	1.14607e+06	413841	1.78103e+06	4.20249e+06	425494	3.24037e+06	38156.3	148472	545197	575671	493839	91120.4	852822	1.05536e+06	4.0847e+06	812722	294056	9.07835e+06	4.37372e+06	3.08684e+06	6.08838e+06	1.68768e+06	1.65631e+06	1.13799e+07	254650	'31.2'	'cell.division'	'(p54774|cdc48_soybn : 1082.0) Cell division cycle protein 48 homolog (Valosin-containing protein homolog) (VCP) - Glycine max (Soybean) & (at3g53230 : 1068.0) ATPase, AAA-type, CDC48 protein; FUNCTIONS IN: hydrolase activity, nucleoside-triphosphatase activity, binding, nucleotide binding, ATP binding; INVOLVED IN: response to cadmium ion; LOCATED IN: cytosol, nucleolus, plasma membrane; EXPRESS…	Transitional endoplasmic reticulum ATPase	negative regulation of telomerase activity;regulation of protein ubiquitination involved in ubiquitin-dependent protein catabolic process;oogenesis;positive regulation of mitochondrial membrane potential;nucleus-associated proteasomal ubiquitin-dependent protein catabolic process;protein processing;retrograde protein transport, ER to cytosol;cytoplasm-associated proteasomal ubiquitin-dependent pr…
Contig_00566_5_8	in house RNA-seq	Water-stress protein	0	7.835	4	3	14	1	1	839	92.4	5.36	39.66	3	0				43978.3	78718.6			29579					80947.3			113935		157251	270478				101825						'27.4'	'RNA.RNA binding'	'(at2g44710 : 334.0) RNA-binding (RRM/RBD/RNP motifs) family protein; FUNCTIONS IN: RNA binding, nucleotide binding, nucleic acid binding; EXPRESSED IN: 22 plant structures; EXPRESSED DURING: 12 growth stages; CONTAINS InterPro DOMAIN/s: RNA recognition motif, RNP-1 (InterPro:IPR000504), Nucleotide-binding, alpha-beta plait (InterPro:IPR012677); BEST Arabidopsis thaliana protein match is: RNA-bin…	Water-stress protein
Contig_00594_5_9	in house RNA-seq	Eukaryotic translation initiation factor	0	44.064	24	10	81	1	1	508	58.6	5.5	153.94	10	0	92414.8												122694								204760			165802		66016.8	523495		'29.2.3'	'protein.synthesis.initiation'	'(at5g25780 : 745.0) member of eIF3b - eukaryotic initiation factor 3b; eukaryotic translation initiation factor 3B-2 (EIF3B-2); FUNCTIONS IN: protein binding, nucleic acid binding, translation initiation factor activity; INVOLVED IN: translational initiation; LOCATED IN: cytosol, nucleus, cytoplasm; EXPRESSED IN: cultured cell, seed; CONTAINS InterPro DOMAIN/s: RNA recognition motif, RNP-1 (Inte…	Eukaryotic translation initiation factor	translational initiation;heart rudiment development;regulation of translational initiation;proteolysis;neural crest cell development;IRES-dependent viral translational initiation;formation of translation preinitiation complex;viral translational termination-reinitiation	transcription factor
Contig_00617_4_2	in house RNA-seq	Succinate dehydrogenase [ubiquinone] iron-sulfur subunit, mitochondrial	0	18.277	18	4	42	4	1	312	34.6	8.34	68.76	4	0	2.04647e+06	429808	904453	615738	808279	323344	4.64221e+06	153623	3.10867e+06	69707.2	346644	231736	384210	414005	64245.8	1.31716e+06	2.36851e+06	4.05551e+06	623481	513250	6.0725e+06	4.84117e+06	1.80111e+06	3.11018e+06	472420	1.03514e+06	7.23218e+06	84484.8	'8.1.7'	'TCA / org transformation.TCA.succinate dehydrogenase'	'(gnl|cdd|38259 : 421.0) no description available & (at3g27380 : 405.0) One of three isoforms of the iron-sulfur component of the succinate dehydrogenase complex, a component of the mitochondrial respiratory chain complex II. The product of the nuclear encoded gene is imported into the mitochondrion. Expressed during germination and post-germinative growth.; succinate dehydrogenase 2-1 (SDH2-1); …	Succinate dehydrogenase [ubiquinone] iron-sulfur subunit, mitochondrial	succinate metabolic process;mitochondrial electron transport, succinate to ubiquinone;tricarboxylic acid cycle
Contig_00630_5_10	in house RNA-seq	Dolichyl-diphosphooligosaccharide--protein glycosyltransferase subunit STT3B	0	11.226	6	4	31	4	1	739	83.3	8.84	70.51	4	0	1.73045e+06	346900	422915	1.17524e+06	478158	209743	1.45179e+06	121643	2.54417e+06		194919	309932	294533	218481	68081.8	1.11566e+06	2.55667e+06	2.89676e+06	1.03505e+06	566696	2.44889e+06	2.74927e+06	357129	3.59913e+06	486319	1.15988e+06	6.11927e+06	219407	'20.2.3'	'stress.abiotic.drought/salt'	'(at1g34130 : 1129.0) Encodes homolog of yeast STT3, a subunit of oligosaccharyltransferase.; staurosporin and temperature sensitive 3-like b (STT3B); FUNCTIONS IN: oligosaccharyl transferase activity; INVOLVED IN: protein amino acid glycosylation; LOCATED IN: endoplasmic reticulum, plasma membrane, membrane; EXPRESSED IN: 24 plant structures; EXPRESSED DURING: 13 growth stages; CONTAINS InterPro…	Dolichyl-diphosphooligosaccharide--protein glycosyltransferase subunit STT3B	response to salt stress;protein N-linked glycosylation;protein N-linked glycosylation via asparagine;chaeta development;regulation of response to osmotic stress;ER-associated ubiquitin-dependent protein catabolic process;protein glycosylation;co-translational protein modification;response to unfolded protein;methionyl-tRNA aminoacylation;wing disc development;post-translational protein modificati…
Contig_00650_6_5	in house RNA-seq	AGPR	0	37.791	27	8	67	8	1	449	49.6	7.87	181.64	8	0	5.42559e+06	2.45118e+06	1.74666e+06	2.97998e+06	2.31313e+06	1.62127e+06	1.44791e+07	923995	7.18163e+06	585863	938589	408733	3.22968e+06	841441	310406	2.57092e+06	3.75276e+06	3.76955e+06	2.12835e+06	2.02314e+06	12227273	1.17872e+07	4.29703e+06	1.00914e+07	2.09572e+06	3.75243e+06	2.03104e+07	841039	'13.1.2.3.3'	'amino acid metabolism.synthesis.glutamate family.arginine.N-Acetylglutamate-5-P reductase'	'(q6av34|argc_orysa : 584.0) Probable N-acetyl-gamma-glutamyl-phosphate reductase, chloroplast precursor (EC 1.2.1.38) (AGPR) (N-acetyl-glutamate semialdehyde dehydrogenase) (NAGSA dehydrogenase) - Oryza sativa (Rice) & (at2g19940 : 583.0) oxidoreductases, acting on the aldehyde or oxo group of donors, NAD or NADP as acceptor;copper ion binding; FUNCTIONS IN: oxidoreductase activity, acting on th…	AGPR	cellular amino acid biosynthetic process;response to cadmium ion;plant ovule development;arginine biosynthetic process
Contig_00672_4_2	in house RNA-seq	RuvB-like protein 1	0	35.008	29	9	66	9	1	468	51.4	5.73	125.65	9	0	2.05396e+06	597515	473209	1.25547e+06	415923	55316.7	2.69997e+06	49382.8	3.88787e+06		350907	262836	780774	483754	106066	2.31182e+06	3.07496e+06	4.87586e+06	1.42434e+06	1.27482e+06	3.7033e+06	3.61439e+06	736696	3.36601e+06	961267	1.1465e+06	5.76309e+06	300243	'33.99'	'development.unspecified'	'(gnl|cdd|37153 : 741.0) no description available & (at5g22330 : 717.0) RESISTANCE TO PSEUDOMONAS SYRINGAE PV MACULICOLA INTERACTOR 1 (RIN1); FUNCTIONS IN: protein binding; INVOLVED IN: meristem development, regulation of defense response to fungus, incompatible interaction; LOCATED IN: nucleolus, nucleus, chloroplast; EXPRESSED IN: 22 plant structures; EXPRESSED DURING: 13 growth stages; CONTAIN…	RuvB-like protein 1	chromatin modification;CENP-A containing nucleosome assembly;chromatin remodeling;regulation of growth;positive regulation of gene expression;regulation of defense response to fungus, incompatible interaction;positive regulation of protein targeting to mitochondrion;regulation of mitophagy;DNA duplex unwinding;mitotic nuclear division;flower development;regulation of cell proliferation;regulation…
Contig_00709_5_10	in house RNA-seq	Long chain base biosynthesis protein 1	0.001	3.492	2	1	7	1	1	486	53.3	6.67	17.54	1	0	103616			40495.9			99747.1		174895			31290.8	31901.4			80062	57614.5	108414	29617.6		108311	83280.7	76852.3	89543.9			377846		'11.8.1'	'lipid metabolism.'exotics' (steroids, squalene etc).sphingolipids'	'(at4g36480 : 592.0) Encodes the LCB1 subunit of serine palmitoyltransferase. Together with the LCB2 subunit, forms a functional serine palmitoyltransferase complex, which catalyzes the first reaction of sphingolipid biosynthesis. Knockout of LCB1 was embryo lethal. Partial suppression of LCB1 expression led to smaller plants due to reduced cell expansion.; long-chain base1 (LCB1); FUNCTIONS IN: …	Long chain base biosynthesis protein 1	sphingolipid metabolic process;positive regulation of lipophagy;ceramide biosynthetic process;sphingolipid biosynthetic process;regulation of programmed cell death;biosynthetic process;cell growth;sphingomyelin biosynthetic process;positive regulation of sphingolipid biosynthetic process;response to cadmium ion;sphingosine biosynthetic process;establishment or maintenance of epithelial cell apica…
Contig_00715_6_11	in house RNA-seq	Nuclear RNA binding protein	0	22.021	25	6	35	6	1	397	43.5	6.23	78.79	6	0	2.03803e+06	104141	327250	640815	731505	65268.5	2.64021e+06	216750	1.86959e+06	7301.69	9064	73719.6	20121.4	179870		640981	530288	1.28351e+06	457530	438750	233331	859671		223959	214959	1.04795e+06	5.03341e+06	88382.4	'27.4'	'RNA.RNA binding'	'(at4g16830 : 115.0) Hyaluronan / mRNA binding family; FUNCTIONS IN: RNA binding; INVOLVED IN: biological_process unknown; LOCATED IN: nucleus, cytoplasm; EXPRESSED IN: 22 plant structures; EXPRESSED DURING: 13 growth stages; CONTAINS InterPro DOMAIN/s: Hyaluronan/mRNA-binding protein (InterPro:IPR006861); BEST Arabidopsis thaliana protein match is: Hyaluronan / mRNA binding family (TAIR:AT4G1752…	Nuclear RNA binding protein	response to cytokinin;cellular response to osmotic stress;cellular response to salt stress
Contig_00765_6_7	in house RNA-seq	Sumo-activating enzyme subunit 2	0	12.372	7	3	8	3	1	655	72	5.39	22.1	3	0	45280.2	83003.9	81425.2	289115	166035		772148	66436.9	494246				39961.5	56856.5		351487	21544.1	590551	118466	13985.8	896778	423599	192409		27983.6	134606	1.38233e+06	58791.4	'29.5.11.2'	'protein.degradation.ubiquitin.E1'	'(at2g21470 : 791.0) Encodes one of the two subunits of the SUMO activation enzyme required during sumolation. Sumolation is a post-translational protein modification process similar to ubiquitination during which a polypeptide (SUMO) is covalently attached to a target protein.; SUMO-activating enzyme 2 (SAE2); CONTAINS InterPro DOMAIN/s: Ubiquitin-activating enzyme repeat (InterPro:IPR000127), U…	Sumo-activating enzyme subunit 2	protein sumoylation;protein neddylation;embryo development ending in seed dormancy
Contig_00771_6_1	in house RNA-seq	BnaA03g02730D protein	0	10.777	12	4	30	4	1	426	48.8	8.69	60.11	4	0	506766	121823	213791	43977.9	131805		1.44055e+06	74408.5	1.1488e+06		14802.2		153349	5542.57		123503	43013	1.20533e+06	185096	8002.96	1.04009e+06	386199	414138	423026	249709	144906	5.1385e+06		'35.2'	'not assigned.unknown'	'(at5g10010 : 350.0) unknown protein; FUNCTIONS IN: molecular_function unknown; INVOLVED IN: biological_process unknown; LOCATED IN: nucleolus; EXPRESSED IN: 25 plant structures; EXPRESSED DURING: 15 growth stages; BEST Arabidopsis thaliana protein match is: unknown protein (TAIR:AT5G64910.1); Has 33260 Blast hits to 16857 proteins in 1270 species: Archae - 88; Bacteria - 3040; Metazoa - 11915; F…	BnaA03g02730D protein	heat acclimation
Contig_00775_6_3	in house RNA-seq	Transmembrane 9 superfamily member	0	9.592	10	4	14	3	1	491	55.7	7.46	20.35	4	1	1.2569e+06	501712	330017	652817	239194	107953	899807	138822	1.24976e+06	23665.8	50829	107030	265021	128899	27020.8	417031	1.02982e+06	980747	235579	145009	1.47288e+06	821285	308420	1.95676e+06	551932	489119	3.44987e+06	121140	'28.99'	'DNA.unspecified'	'(at3g13772 : 751.0) Encodes an Arabidopsis Transmembrane nine (TMN) protein. Transmembrane nine (TM9) proteins are localized in the secretory pathway of eukaryotic cells and are involved in cell adhesion and phagocytosis. Overexpression of this protein in yeast alters copper and zinc homeostasis.; transmembrane nine 7 (TMN7); INVOLVED IN: cellular copper ion homeostasis, cellular zinc ion homeos…	Transmembrane 9 superfamily member	protein localization to cell surface;protein localization to lysosome;lysosomal lumen acidification;positive regulation of Notch signaling pathway;asexual reproduction;protein stabilization;defense response to bacterium;ion transport;cell-substrate adhesion;cellular copper ion homeostasis;secretion of lysosomal enzymes;sorocarp development;pyrimidine nucleotide biosynthetic process;protein locali…
Contig_00795_4_3	in house RNA-seq	Protein brittle-1	0	5.211	4	1	9	1	1	425	46	9.74	24.31	1	0	32927.9						129888		77297.7			111069					41771.4	114603	32712.6		119952	130775		112287		42161.1	366829		'34.8'	'transport.metabolite transporters at the envelope membrane'	'(at4g32400 : 380.0) Encodes a plastidial nucleotide uniport carrier protein required to export newly synthesized adenylates into the cytosol.; SODIUM HYPERSENSITIVE 1 (SHS1); FUNCTIONS IN: nucleotide transmembrane transporter activity, binding, transporter activity; INVOLVED IN: nucleotide transport, transport, mitochondrial transport, embryo development ending in seed dormancy; LOCATED IN: mito…	Protein brittle-1	ADP transport;purine nucleotide-sugar transport;translation;transmembrane transport;carbohydrate transport
Contig_00877_4_5	in house RNA-seq	Protein STABILIZED1	0	8.914	6	3	3	3	1	953	106.4	8.28	8.63	3	0									109470								77560.3										390332		'27.1.1'	'RNA.processing.splicing'	'(at4g03430 : 1365.0) Encodes a nuclear protein similar to the human U5 small ribonucleoprotein-associated 102-kD protein and to the yeast pre-mRNA splicing factors Prp1p and Prp6p. STA1 expression is upregulated by cold stress, and the sta1-1 mutant is defective in the splicing of the cold-induced COR15A gene. Luciferase imaging was used to isolate a recessive mutant, sta1-1, with enhanced stabi…	Protein STABILIZED1	RNA splicing;mRNA splicing, via spliceosome;mRNA cis splicing, via spliceosome;RNA localization;RNA-directed DNA methylation;spliceosomal tri-snRNP complex assembly;regulation of alternative mRNA splicing, via spliceosome;positive regulation of miRNA metabolic process;seed germination;positive regulation of transcription from RNA polymerase II promoter;RNA splicing, via transesterification reacti…
Contig_00897_5_6	in house RNA-seq	Dehydrogenase/reductase SDR family member 4	0	9.599	9	2	20	2	1	263	28	8.9	54.56	2	0	1.38704e+06	730202	423376	1.26219e+06	589206	478615	1.79425e+06	214823	1.38168e+06	236169	163368	113420	294572	376895	63005.9	647502	1.93334e+06	1.04734e+06	521830	399150	3.34592e+06	2.00744e+06	981351	3.77689e+06	1386735	1.57006e+06	6467656	467931	'26.22'	'misc.short chain dehydrogenase/reductase (SDR)'	'(at4g05530 : 293.0) Encodes a peroxisomal member of the short-chain dehydrogenase/reductase (SDR) family of enzymes. Loss of IBR1 function causes increased resistance to indole-3-butyric acid without affecting plant responses to IAA, NAA, and 2,4-D. This enzyme may be responsible for catalyzing a dehydrogenation step in the beta-oxidation-like conversion of IBA to IAA.; indole-3-butyric acid res…	Dehydrogenase/reductase SDR family member 4	retinal metabolic process;indolebutyric acid metabolic process;root hair elongation;cellular response to oxidative stress;cellular ketone metabolic process;fatty acid metabolic process;response to toxic substance;myeloid dendritic cell differentiation;C21-steroid hormone metabolic process;negative regulation of apoptotic process;steroid metabolic process;negative regulation of cell proliferation;…
Contig_00907_6_14	in house RNA-seq	Heterogeneous nuclear ribonucleoprotein Q	0	72.309	38	13	119	13	1	446	50.2	9.11	327.88	13	0	1.92184e+06	860589	850027	369744	607209	248009	6.19688e+06	298158	6.98708e+06	100646	214786	322489	635906	662501	101923	1.50661e+06	1.93917e+06	1.33388e+07	2.84176e+06	547943	6.49423e+06	1.60494e+06	1.95726e+06	4.13565e+06	749832	1.55837e+06	1.50198e+07	185713	'27.4'	'RNA.RNA binding'	'(at2g44710 : 283.0) RNA-binding (RRM/RBD/RNP motifs) family protein; FUNCTIONS IN: RNA binding, nucleotide binding, nucleic acid binding; EXPRESSED IN: 22 plant structures; EXPRESSED DURING: 12 growth stages; CONTAINS InterPro DOMAIN/s: RNA recognition motif, RNP-1 (InterPro:IPR000504), Nucleotide-binding, alpha-beta plait (InterPro:IPR012677); BEST Arabidopsis thaliana protein match is: RNA-bin…	Heterogeneous nuclear ribonucleoprotein Q
Contig_00914_6_6	in house RNA-seq	Clavaminate synthase-like protein At3g21360	0.001	2.473	4	1	1	1	1	344	38.4	6.54	2.12	1	0					120481	116504	337025	49926.8		140502	29199.5	41570.8	272047			27314.2	102092	75127.8			178446	113061							'35.2'	'not assigned.unknown'	'(at3g21360 : 458.0) 2-oxoglutarate (2OG) and Fe(II)-dependent oxygenase superfamily protein; FUNCTIONS IN: oxidoreductase activity; INVOLVED IN: oxidation reduction; LOCATED IN: nucleus; EXPRESSED IN: 21 plant structures; EXPRESSED DURING: 13 growth stages; CONTAINS InterPro DOMAIN/s: Taurine catabolism dioxygenase TauD/TfdA (InterPro:IPR003819); Has 1029 Blast hits to 1021 proteins in 229 speci…	Clavaminate synthase-like protein At3g21360
Contig_00925_5_2	in house RNA-seq	S-adenosylmethionine synthase	0	74.922	60	7	104	1	1	214	23.4	6.3	259.59	7	0	130869		29796.6	65715.8	57621.6		136038														574158	198264	216402			39879.1	374827		'13.1.3.4'	'amino acid metabolism.synthesis.aspartate family.methionine'	'(at3g17390 : 385.0) S-adenosylmethionine synthetase; METHIONINE OVER-ACCUMULATOR 3 (MTO3); FUNCTIONS IN: methionine adenosyltransferase activity; INVOLVED IN: lignin biosynthetic process, response to cold, methionine metabolic process, S-adenosylmethionine biosynthetic process; LOCATED IN: nucleolus, cell wall, plasma membrane, membrane; EXPRESSED IN: 28 plant structures; EXPRESSED DURING: 16 gr…	S-adenosylmethionine synthase	response to drug;methionine metabolic process;protein tetramerization;response to cadmium ion;cardiac muscle cell development;response to light stimulus;response to cAMP;cellular response to iron ion;response to salt stress;response to cytokinin;one-carbon metabolic process;circadian rhythm;ethylene biosynthetic process;response to hormone;protein homotetramerization;cardiovascular system develop…
Contig_00952_4_5	in house RNA-seq	Glycine-rich RNA-binding protein RZ1B	0	49.37	30	8	187	8	1	266	29.6	9.03	429.56	8	0	1.76989e+07	4.16739e+06	4.63322e+06	1.19501e+07	6.39064e+06	3.03378e+06	3.05939e+07	2.06266e+06	3.05356e+07	1.71567e+06	3.91121e+06	1.57995e+06	6.03753e+06	4.27468e+06	1.47811e+06	1.33363e+07	2.24643e+07	3.12914e+07	9.59704e+06	7.71765e+06	2.20476e+07	2.42338e+07	5.67133e+06	2.1489e+07	7.79414e+06	9.21818e+06	6.17191e+07	2.41484e+06	'27.4'	'RNA.RNA binding'	'(at1g60650 : 119.0) RNA-binding (RRM/RBD/RNP motifs) family protein with retrovirus zinc finger-like domain; FUNCTIONS IN: RNA binding, nucleotide binding, zinc ion binding, nucleic acid binding; INVOLVED IN: biological_process unknown; LOCATED IN: cellular_component unknown; EXPRESSED IN: 21 plant structures; EXPRESSED DURING: 10 growth stages; CONTAINS InterPro DOMAIN/s: RNA recognition motif,…	Glycine-rich RNA-binding protein RZ1B	regulation of stomatal movement;seed germination;vegetative to reproductive phase transition of meristem;response to water deprivation;cold acclimation;response to abscisic acid;response to cadmium ion;response to cold;RNA secondary structure unwinding;alternative mRNA splicing, via spliceosome;response to osmotic stress;response to salt stress;DNA duplex unwinding;response to cytokinin;innate im…	transcription factor interactor and regulator
Contig_00971_6_1	in house RNA-seq	Probable splicing factor 3A subunit 1	0	13.472	7	4	9	4	1	722	79.5	5.07	23.9	4	0	148304	50139.7	29647.6	24166.2		48719.4	417559	26471.7	727070	14473.5			17167	61155.3	33265.8	69400.4	223346	247548			296481	195756		44760.6	253403	57779.5	3.07507e+06		'27.1'	'RNA.processing'	'(at1g14650 : 503.0) SWAP (Suppressor-of-White-APricot)/surp domain-containing protein / ubiquitin family protein; FUNCTIONS IN: RNA binding; INVOLVED IN: RNA processing; EXPRESSED IN: 24 plant structures; EXPRESSED DURING: 14 growth stages; CONTAINS InterPro DOMAIN/s: SWAP/Surp (InterPro:IPR000061), Ubiquitin (InterPro:IPR000626), Pre-mRNA splicing factor PRP21 like protein (InterPro:IPR022030),…	Probable splicing factor 3A subunit 1	mRNA splicing, via spliceosome;regulation of alternative mRNA splicing, via spliceosome;RNA processing;mRNA 3'-splice site recognition
Contig_01018_6_7	in house RNA-seq	Histone deacetylase complex subunit SAP18	0	17.001	26	4	25	4	1	172	19.4	9.6	56.92	4	0	726084	220146	215309	1.2188e+06	667572	498342	2.67457e+06	131083	1.30628e+06	97477.5	115176		105037	389121	94385.4	478424	3.04917e+06	2.06214e+06	1.09934e+06	679849	2.22393e+06	1.09481e+06	739250	4.20507e+06	936480	749194	3592280	407541	'27.3.99'	'RNA.regulation of transcription.unclassified'	'(at2g45640 : 169.0) Involved in the regulation of salt stress. Expression of AtSAP18 is induced by NaCl, cold, drought, ABA, and ethylene treatment. AtSAP18 and HDA19 associate with ERF3 and ERF4 both in vitro and in vivo.; SIN3 associated polypeptide P18 (SAP18); FUNCTIONS IN: protein binding, transcription regulator activity; INVOLVED IN: response to salt stress, response to abscisic acid stim…	Histone deacetylase complex subunit SAP18	regulation of alternative mRNA splicing, via spliceosome;regulation of transcription from RNA polymerase II promoter;mRNA processing;RNA splicing;positive regulation of apoptotic process;transcription, DNA-templated;chromatin modification;response to salt stress;regulation of transcription, DNA-templated;chromatin silencing at rDNA;negative regulation of mRNA splicing, via spliceosome;response to…
Contig_01033_6_9	in house RNA-seq	Cytochrome P450, putative	0.001	3.449	2	1	1	1	1	504	56.3	8.5	2.02	1	0					26819.5																102113	104960	44777.4			46970.4	313785		'26.10'	'misc.cytochrome P450'	'(o48928|c77a3_soybn : 446.0) Cytochrome P450 77A3 (EC 1.14.-.-) - Glycine max (Soybean) & (at5g04630 : 429.0) member of CYP77A; "cytochrome P450, family 77, subfamily A, polypeptide 9" (CYP77A9); FUNCTIONS IN: electron carrier activity, monooxygenase activity, iron ion binding, oxygen binding, heme binding; INVOLVED IN: oxidation reduction; LOCATED IN: endomembrane system; EXPRESSED IN: central …	Cytochrome P450 77A3	double fertilization forming a zygote and endosperm;secondary metabolite biosynthetic process;pollen tube development;cutin biosynthetic process;flower development;fatty acid oxidation
Contig_01086_6_12	in house RNA-seq	Reticulon-like protein B12	0.005	1.954	5	1	2	1	1	234	26	6.04	3.73	1	0	52682.3			91798.8	46483.5			125287	181892		17538.4							176440				138890			40026.6		531600		'35.1'	'not assigned.no ontology'	'(gnl|cdd|37003 : 179.0) no description available & (gnl|cdd|66169 : 159.0) no description available & (at3g10915 : 139.0) Reticulon family protein; INVOLVED IN: biological_process unknown; LOCATED IN: endoplasmic reticulum; CONTAINS InterPro DOMAIN/s: Reticulon (InterPro:IPR003388); BEST Arabidopsis thaliana protein match is: Reticulon family protein (TAIR:AT2G15280.1). & (reliability: 278.0) & …	Reticulon-like protein B12	endoplasmic reticulum tubular network organization;response to karrikin
Contig_01185_6_5	in house RNA-seq	60S ribosomal protein L6	0	76.536	50	13	277	1	1	235	26.7	10.2	790.96	13	12	4.19839e+07	1.59933e+07	1.26861e+07	2.61703e+07	1.32917e+07	8.14499e+06	3.37277e+07	4.94198e+06	6.80135e+07	3.41853e+06	6.0033e+06	4.36442e+06	1.02254e+07	5.77481e+06	2.66178e+06	2.31465e+07	4.27921e+07	5.77398e+07	1.99929e+07	1.36567e+07	6.02022e+07	5.7392e+07	2.39751e+07	7.19985e+07	2.27451e+07	2.62936e+07	1.02345e+08	6.99592e+06	'29.2.1.2.2.6'	'protein.synthesis.ribosomal protein.eukaryotic.60S subunit.L6'	'(p34091|rl6_mescr : 293.0) 60S ribosomal protein L6 (YL16-like) - Mesembryanthemum crystallinum (Common ice plant) & (at1g74050 : 269.0) Ribosomal protein L6 family protein; FUNCTIONS IN: structural constituent of ribosome; INVOLVED IN: translation; LOCATED IN: ribosome, cytosolic large ribosomal subunit, intracellular, plasma membrane, membrane; EXPRESSED IN: leaf; CONTAINS InterPro DOMAIN/s: R…	60S ribosomal protein L6	viral transcription;chordate embryonic development;filamentous growth of a population of unicellular organisms in response to starvation;cellular response to starvation;cytoplasmic translation;filamentous growth of a population of unicellular organisms in response to biotic stimulus;translational initiation;response to cytokinin;ribosomal large subunit assembly;nuclear-transcribed mRNA catabolic …
Contig_01221_5_3	in house RNA-seq	KH domain-containing protein	0	4.818	10	2	24	1	1	170	18.3	8.73	51.78	2	0	346156	94245.5	111573	134586	182283		976920	31612.2	913755	37998.3	129938	182389	297685	107386	17882.6	443110	497560	812910	237165	181449	571975	345212		499240	182681	219942	1661333	32773.4	'27.4'	'RNA.RNA binding'	'(at2g38610 : 114.0) RNA-binding KH domain-containing protein; FUNCTIONS IN: RNA binding, nucleic acid binding; INVOLVED IN: biological_process unknown; LOCATED IN: cellular_component unknown; EXPRESSED IN: 23 plant structures; EXPRESSED DURING: 13 growth stages; CONTAINS InterPro DOMAIN/s: K Homology (InterPro:IPR004087), K Homology, type 1, subgroup (InterPro:IPR018111); BEST Arabidopsis thalia…	KH domain-containing protein	flower development;negative regulation of short-day photoperiodism, flowering;negative regulation of long-day photoperiodism, flowering
Contig_01221_5_4	in house RNA-seq	Protein quaking	0	7.239	34	3	3	2	1	150	17	9.67	8.13	3	1							163772		235132		24942.9							342455									133096		'27.4'	'RNA.RNA binding'	'(at3g08620 : 226.0) RNA-binding KH domain-containing protein; FUNCTIONS IN: RNA binding, nucleic acid binding; INVOLVED IN: biological_process unknown; EXPRESSED IN: 22 plant structures; EXPRESSED DURING: 13 growth stages; CONTAINS InterPro DOMAIN/s: K Homology, type 1, subgroup (InterPro:IPR018111), K Homology (InterPro:IPR004087), K Homology, type 1 (InterPro:IPR004088); BEST Arabidopsis thali…	Protein quaking	vasculogenesis;mRNA processing;regulation of translation;multicellular organism development;spermatid development;skeletal muscle tissue development;axon ensheathment;RNA splicing;regulation of smoothened signaling pathway;flower development;positive regulation of gene expression;cell differentiation;myelination;muscle cell differentiation;long-chain fatty acid biosynthetic process;negative regul…
Contig_01234_4_8	in house RNA-seq	Histone H1	0	10.957	15	3	42	3	1	240	25	10.39	51.09	3	0	132449	116019	135149	536336	154560	106485	264930	51936.8	667890	113847	52539.2	22054.3	166191	61744.1	41330	203741	474076	2.33371e+06	1.63092e+06	145011	1.19694e+06	679178	675123	750978	186389	277799	1.85596e+06	148827	'35.2'	'not assigned.unknown'	' no hits & (original description: no original description)'	Histone H1	nucleosome assembly;response to water deprivation
Contig_01261_5_1	in house RNA-seq	unnanotated	0	17.99	37	4	34	4	1	174	18.7	9.83	91.28	4	0	622076	83664.6	31300.6	535244	363779	228657	2.30177e+06	42401.7	1.94004e+06	137388	186488			133146		150955	3.72559e+06	3.33555e+06	970428	826875	2.35056e+06	1.51715e+06	1.00865e+06	3.85409e+06	720073	787166	5.04752e+06	570600	'35.2'	'not assigned.unknown'	' no hits & (original description: no original description)'
Contig_01283_6_3	in house RNA-seq	Nascent polypeptide-associated complex subunit beta	0.001	2.99	11	1	2	1	1	179	20.1	9.73	4.57	1	0					51871.3		113021		85676.6							97264.9	176926	235608											'27.3.50'	'RNA.regulation of transcription.General Transcription'	'(gnl|cdd|37451 : 135.0) no description available & (at1g17880 : 132.0) basic transcription factor 3 (BTF3); FUNCTIONS IN: sequence-specific DNA binding transcription factor activity; INVOLVED IN: response to salt stress; LOCATED IN: cellular_component unknown; EXPRESSED IN: 24 plant structures; EXPRESSED DURING: 15 growth stages; CONTAINS InterPro DOMAIN/s: Nascent polypeptide-associated complex…	Nascent polypeptide-associated complex subunit beta	regulation of transcription, DNA-templated;transcription from RNA polymerase II promoter;embryo development ending in birth or egg hatching;negative regulation of apoptotic process;response to salt stress;in utero embryonic development;pole plasm protein localization;defense response;regulation of establishment of protein localization;transcription, DNA-templated;embryonic development via the syn…
Contig_01307_5_8	in house RNA-seq	RuvB-like 2	0	38.519	32	13	65	8	1	468	51.9	5.26	148.24	13	5	2.35858e+06	694602	495263	1.3293e+06	600776	837809	2.23735e+06	160055	3.42801e+06	381740	427791	539623	1.71619e+06	716940	365821	2.14533e+06	3.19033e+06	4.81623e+06	1.80913e+06	1.56859e+06	3.51973e+06	3.33464e+06	802904	3.82152e+06	1.55496e+06	943997	6.97778e+06	305455	'28.1'	'DNA.synthesis/chromatin structure'	'(gnl|cdd|37891 : 732.0) no description available & (at5g67630 : 660.0) P-loop containing nucleoside triphosphate hydrolases superfamily protein; FUNCTIONS IN: DNA helicase activity, nucleoside-triphosphatase activity, nucleotide binding, ATP binding; LOCATED IN: nucleolus, chloroplast; EXPRESSED IN: 21 plant structures; EXPRESSED DURING: 13 growth stages; CONTAINS InterPro DOMAIN/s: TIP49, C-ter…	RuvB-like 2	neurogenesis;chromatin modification;histone acetylation;regulation of growth;chromatin remodeling;cellular response to UV;epithelial cilium movement;cellular response to estradiol stimulus;histone exchange;motile cilium assembly;chromatin silencing;regulation of cell proliferation;regulation of transcription, DNA-templated;regulation of mitotic metaphase/anaphase transition;positive regulation of…
Contig_01318_6_6	in house RNA-seq	AtSUFE	0.003	2.093	4	1	5	1	1	361	40.4	8.13	11.56	1	0	120805	64622.3					216123		141701					43525.9	14494.9	134847	182237	158818			495152	411291	121750	414160		65142.6	338605		'18.7'	'Co-factor and vitamine metabolism.iron-sulphur clusters'	'(at4g26500 : 310.0) Sulfur acceptor that interacts with and activates the cysteine desulfurases, AtSufS in plastids and AtNifS1 in mitochondria, and both activations are vital during embryogenesis. Dual localization in mitochondria and chloroplasts. Involved in Fe-S cluster biogenesis in mitochondria and plastids. Expressed in all major tissues, with higher expression in green parts. Its express…	AtSUFE	iron-sulfur cluster assembly;embryo development ending in seed dormancy;regulation of translational initiation;methylglyoxal catabolic process to D-lactate via S-lactoyl-glutathione;thylakoid membrane organization;vesicle-mediated transport;plant ovule development;formation of translation preinitiation complex;vegetative to reproductive phase transition of meristem
Contig_01320_4_11	in house RNA-seq	Ultraviolet-B receptor UVR8	0	14.807	18	5	17	5	1	447	48.1	5.83	45.07	5	0	597239	177195	149947	314722	201320		609339	23760.6	834444	19288.1	66329.5		139558		8955.34	316375	402863	1.08844e+06			2.67904e+06	1.73614e+06	1.057e+06	1.04062e+06	73548.2	237410	1.98034e+06	17112.7	'20.2.5'	'stress.abiotic.light'	'(at5g63860 : 596.0) UV-B-specific signaling component that orchestrates expression of a range of genes with vital UV-protective functions. Located in the nucleus and the cytosol. Associates with chromatin via histones. UV-B light promotes URV8 protein accumulation in the nucleus.; UVB-RESISTANCE 8 (UVR8); FUNCTIONS IN: chromatin binding, guanyl-nucleotide exchange factor activity; INVOLVED IN: r…	Ultraviolet-B receptor UVR8	protein-chromophore linkage;entrainment of circadian clock;response to UV-B;response to UV
Contig_01338_5_5	in house RNA-seq	Phytochrome-associated serine/threonine-protein phosphatase	0	5.596	11	2	2	2	1	340	39	5.36	6.25	2	0	63595.4				29962.6		852682		125707							100248	91383.1	606334			761533	605617	281003			67205	1.2693e+06		'29.4'	'protein.postranslational modification'	'(at3g19980 : 617.0) Encodes catalytic subunit of serine/threonine protein phosphatase 2A. It can associate with phytochromes A and B in vitro. Mutant plants display an accelerated flowering phenotype.; "flower-specific, phytochrome-associated protein phosphatase 3" (FYPP3); CONTAINS InterPro DOMAIN/s: Metallophosphoesterase (InterPro:IPR004843), Serine/threonine-specific protein phosphatase/bis(…	Phytochrome-associated serine/threonine-protein phosphatase	regulation of mitotic sister chromatid segregation;regulation of chemotaxis;cellular response to oxidative stress;DNA repair;negative regulation of flower development;filamentous growth of a population of unicellular organisms in response to heat;COPII vesicle coating;actin cytoskeleton organization;filamentous growth;positive regulation of isopentenyl diphosphate biosynthetic process, mevalonate…
Contig_01369_6_9	in house RNA-seq	Eukaryotic peptide chain release factor subunit 1	0	16.236	13	5	39	1	1	457	51.3	5.53	79.47	5	0	198668	89394.9	54869.9	117466	93592.7	57691.8	311676	30343.4	298648		36747.2		89328.2	26533.2	17677.5	134078	248809	349778	85578.9	68862.3	462206	374225	189953	396353	92929.5	108513	725887	29625.2	'29.2.5'	'protein.synthesis.release'	'(at3g26618 : 785.0) eukaryotic release factor 1-3 (ERF1-3); FUNCTIONS IN: translation release factor activity; INVOLVED IN: translational termination; LOCATED IN: cytoplasm; EXPRESSED IN: male gametophyte, leaf, pollen tube; EXPRESSED DURING: M germinated pollen stage; CONTAINS InterPro DOMAIN/s: eRF1 domain 2 (InterPro:IPR005141), eRF1 domain 3 (InterPro:IPR005142), eRF1 domain 1 (InterPro:IPR0…	Eukaryotic peptide chain release factor subunit 1	regulation of growth;autophagic cell death;cytoplasmic translational termination;smoothened signaling pathway;regulation of translational termination;asexual sporulation resulting in formation of a cellular spore;translational termination;salivary gland cell autophagic cell death;nuclear-transcribed mRNA catabolic process, nonsense-mediated decay;brain development;DNA-templated transcription, ter…
Contig_01384_4_1	in house RNA-seq	Fructokinase-like 1, chloroplastic	0	35.88	22	8	41	8	1	518	58.9	8.48	97.65	8	0	1.8658e+06	1.26603e+06	1.11588e+06	586245	327316	838473	2.09709e+06	725880	1.78336e+06	304830	285633	472820	657997	487152	286100	310990	640806	1.25921e+06	618144	522052	3.99695e+06	1.58311e+06	1.66993e+06	2.72198e+06	2.35924e+06	2.28032e+06	1.42193e+07	202518	'2.2.1.1'	'major CHO metabolism.degradation.sucrose.fructokinase'	'(at3g54090 : 543.0) Encodes a fructokinase-like protein (AT3G54090/FLN1, AT1G69200/FLN2), a member of the pfkB-carbohydrate kinase family. FLN1 and FLN2 are potential plastidial thioredoxin z (TRX z) targets.; fructokinase-like 1 (FLN1); FUNCTIONS IN: kinase activity; INVOLVED IN: acetate fermentation, sucrose biosynthetic process, sucrose catabolic process, using beta-fructofuranosidase; LOCATE…	Fructokinase-like 1, chloroplastic	vegetative to reproductive phase transition of meristem;plant ovule development;tRNA metabolic process;thylakoid membrane organization;positive regulation of transcription, DNA-templated;chloroplast organization;etioplast organization;transcription from plastid promoter;embryo development ending in seed dormancy;iron-sulfur cluster assembly
Contig_01415_4_8	in house RNA-seq	Low molecular weight heat shock protein	0	24.678	40	4	18	2	1	182	20.2	5.91	54.58	4	2					252203	23388.2	1536168	77828.9	8.60701e+06	424125	1.217e+06	255008	517879	137048	62590.9	869753	1.55562e+07	1.23357e+07	3.45059e+06	4.22995e+06		1.46417e+06		572305			357010		'20.2.1'	'stress.abiotic.heat'	'(at4g10250 : 125.0) Columbia endomembrane-localized small heat shock protein; ATHSP22.0; FUNCTIONS IN: molecular_function unknown; INVOLVED IN: response to heat; LOCATED IN: endomembrane system; EXPRESSED IN: 8 plant structures; EXPRESSED DURING: M germinated pollen stage, 4 anthesis, C globular stage, petal differentiation and expansion stage; CONTAINS InterPro DOMAIN/s: Heat shock protein Hsp2…	Low molecular weight heat shock protein	N-glycan processing;response to oxidative stress;response to heat;response to high light intensity;heat acclimation;response to hydrogen peroxide;response to ethanol;response to arsenic-containing substance;response to cadmium ion;response to copper ion;protein oligomerization
Contig_01501_5_5	in house RNA-seq	WW domain-binding protein	0.002	2.217	3	1	1	1	1	551	58.7	9.8	2.53	1	0									39644.6								28283.5							52409.1	39454.5		313278		'35.1.42'	'not assigned.no ontology.proline rich family'	'(gnl|cdd|39871 : 114.0) no description available & (gnl|cdd|87974 : 110.0) no description available & (at5g62640 : 107.0) nuclear targeted protein involved in flowering time regulation that affects flowering time independent of FLC; proline-rich family protein; CONTAINS InterPro DOMAIN/s: WW domain binding protein 11 (InterPro:IPR019007); Has 8610 Blast hits to 7436 proteins in 563 species: Arch…	WW domain-binding protein	photoperiodism, flowering;RNA processing;mRNA cis splicing, via spliceosome
Contig_01514_4_20	in house RNA-seq	Riboflavin synthase	0	11.008	9	3	22	3	1	292	32.3	8.09	52.17	3	0	628786	154385	119945	440450	488957	580056	1.63397e+06	107568	2.10802e+06	183428	234487		410128	143993	114468	562652	2.57926e+06	2.03424e+06	638827	903398	3.16194e+06	3.78343e+06	1.028e+06	2.51541e+06	815807	645118	3.55042e+06	296555	'18.3.2'	'Co-factor and vitamine metabolism.riboflavin.riboflavin synthase'	'(gnl|cdd|38520 : 280.0) no description available & (at2g20690 : 267.0) A synthetic gene encoding the catalytic domain of the Arabidopsis thaliana gene At2g20690 was recombinant expressed in E. coli demonstrating the molecular function of riboflavin synthase.; lumazine-binding family protein; FUNCTIONS IN: binding, riboflavin synthase activity; INVOLVED IN: riboflavin biosynthetic process; LOCATE…	Riboflavin synthase	riboflavin biosynthetic process
Contig_01521_4_5	in house RNA-seq	Actin-7	0	117.624	59	17	394	3	1	381	42.2	5.59	933.02	17	1	354780	916151	138756	224384	118133	830807	314252	32227	552092	21301.3				40053.1	18636.5	175224	233874			225844	2.26673e+06	316071	648051	897383	534804	498391	3.8724e+06		'31.1.1.1.1'	'cell.organisation.cytoskeleton.actin.Actin'	'(at5g09810 : 725.0) Member of Actin gene family.Mutants are defective in germination and root growth.; actin 7 (ACT7); FUNCTIONS IN: protein binding, structural constituent of cytoskeleton; INVOLVED IN: in 9 processes; LOCATED IN: mitochondrion, nucleolus, cell wall, cytoskeleton, plasma membrane; EXPRESSED IN: 29 plant structures; EXPRESSED DURING: 14 growth stages; CONTAINS InterPro DOMAIN/s: …	Actin-7	phototaxis;phagocytosis;actomyosin contractile ring contraction;maintenance of protein location in cell;substantia nigra development;response to far red light;chromosome organization;heart development;chronological cell aging;regulation of transcription from RNA polymerase II promoter;response to auxin;response to wounding;response to steroid hormone;ATP-dependent chromatin remodeling;cell divisi…
Contig_01566_4_3	in house RNA-seq	KH domain-containing protein	0	27.232	18	8	38	8	1	679	73.2	8.87	78.59	8	0	1.41212e+06	957633	719304	650182	408709	697413	5.60238e+06	552950	3.42858e+06	221785	396466	982343	1.02231e+06	493812	174128	1.86549e+06	1.56485e+06	5.62526e+06	1.04219e+06	798023	5.49499e+06	2.1561e+06	1.60675e+06	1.70078e+06	687463	842423	5.63588e+06	124579	'27.4'	'RNA.RNA binding'	'(gnl|cdd|37401 : 219.0) no description available & (at1g51580 : 217.0) RNA-binding KH domain-containing protein; FUNCTIONS IN: RNA binding, nucleic acid binding; EXPRESSED IN: 23 plant structures; EXPRESSED DURING: 13 growth stages; CONTAINS InterPro DOMAIN/s: K Homology, type 1, subgroup (InterPro:IPR018111), K Homology (InterPro:IPR004087), K Homology, type 1 (InterPro:IPR004088); BEST Arabido…	KH domain-containing protein
Contig_01582_6_4	in house RNA-seq	Nucleotide-binding, alpha-beta plait	0	27.454	20	8	67	1	1	409	45.4	9.45	162.77	8	0	20145.7		36405.7	9878.08			80996.7		70192.8			27977.3	10041	11494.8		10643.1		179530	27854.3		84536.8	23907.5	21724.4	41577.6		11082.6	129011		'27.4'	'RNA.RNA binding'	'(at3g15010 : 207.0) RNA-binding (RRM/RBD/RNP motifs) family protein; FUNCTIONS IN: RNA binding, nucleotide binding, nucleic acid binding; INVOLVED IN: leaf senescence, cell death, ethylene biosynthetic process, defense response; LOCATED IN: nucleolus, nucleus; EXPRESSED IN: 24 plant structures; EXPRESSED DURING: 13 growth stages; CONTAINS InterPro DOMAIN/s: RNA recognition motif, RNP-1 (InterPro…	Nucleotide-binding, alpha-beta plait	defense response;cell death;ethylene biosynthetic process;abscisic acid-activated signaling pathway;leaf senescence;mRNA stabilization
Contig_01697_6_3	in house RNA-seq	Lissencephaly type-1-like motif-containing protein	0.002	2.158	4	1	3	1	1	416	47.8	8.22	7.43	1	0	34496.8						44795.2		28691.2							21248	36880.2	57300.5			77209.6								'35.2'	'not assigned.unknown'	'(at3g55070 : 506.0) LisH/CRA/RING-U-box domains-containing protein; FUNCTIONS IN: molecular_function unknown; INVOLVED IN: biological_process unknown; LOCATED IN: chloroplast; EXPRESSED IN: 24 plant structures; EXPRESSED DURING: 15 growth stages; CONTAINS InterPro DOMAIN/s: Ran binding protein, CRA domain (InterPro:IPR019589), CTLH, C-terminal LisH motif (InterPro:IPR006595), LisH dimerisation m…	Lissencephaly type-1-like motif-containing protein	negative regulation of apoptotic process;erythrocyte maturation;cell cycle;negative regulation of gluconeogenesis;mRNA 3'-end processing;cytoskeleton organization;erythrocyte development;protein ubiquitination;regulation of mitotic cell cycle;proteasome-mediated ubiquitin-dependent protein catabolic process;negative regulation of myeloid cell apoptotic process;cell adhesion;enucleate erythrocyte …	transcription factor interactor and regulator
Contig_01750_4_1	in house RNA-seq	Importin subunit beta-1	0	10.842	4	3	11	3	1	815	89.7	4.6	27.33	3	0	81038.8		52274.1	261469	144203		757171	106954	720930		14805.1					399450	697790	750707	197323	114986	893125	1.45505e+06		220894		329518	530971	34769.5	'29.3.1'	'protein.targeting.nucleus'	'(at5g53480 : 1103.0) ARM repeat superfamily protein; FUNCTIONS IN: protein transporter activity, binding; INVOLVED IN: intracellular protein transport, protein import into nucleus, docking; LOCATED IN: nucleus, chloroplast, nuclear pore, cytoplasm; EXPRESSED IN: 25 plant structures; EXPRESSED DURING: 13 growth stages; CONTAINS InterPro DOMAIN/s: Importin-beta, N-terminal (InterPro:IPR001494), Ar…	Importin subunit beta-1	ribosomal protein import into nucleus;intracellular protein transport;protein import into nucleus, docking;phosphatidylcholine biosynthetic process;NLS-bearing protein import into nucleus;protein import into nucleus;nucleocytoplasmic transport;regulation of protein desumoylation;nuclear pore complex assembly;protein targeting to membrane;protein import into nucleus, translocation
Contig_01757_6_4	in house RNA-seq	Eukaryotic translation initiation factor 3 subunit J	0	6.788	11	2	8	2	1	253	28.7	5.19	19.69	2	0	195653		245575	394535	363027		1.08214e+06	151722	368898	238961	390586	298084	1.17224e+06	67724.4	170902	406737	257540	221018	263111	516442		2.10203e+06	1.94272e+06	3.32663e+06	1.65873e+06	1.72528e+06	789061	124189	'29.2.3'	'protein.synthesis.initiation'	'(at5g37475 : 157.0) Translation initiation factor eIF3 subunit; CONTAINS InterPro DOMAIN/s: Translation initiation factor eIF3 subunit (InterPro:IPR013906); BEST Arabidopsis thaliana protein match is: Translation initiation factor eIF3 subunit (TAIR:AT1G66070.2); Has 416 Blast hits to 416 proteins in 166 species: Archae - 0; Bacteria - 4; Metazoa - 171; Fungi - 133; Plants - 80; Viruses - 1; Oth…	Eukaryotic translation initiation factor 3 subunit J	regulation of translational initiation;cytoplasmic translation;formation of translation preinitiation complex
Contig_01773_4_4	in house RNA-seq	40S ribosomal protein S6	0	5.095	13	3	39	1	1	253	28.9	10.64	66.71	3	0	47733.8						108697		126517		20649.5							255177			136642								'29.2.1.2.1.6'	'protein.synthesis.ribosomal protein.eukaryotic.40S subunit.S6'	'(q9m3v8|rs6_aspof : 359.0) 40S ribosomal protein S6 - Asparagus officinalis (Garden asparagus) & (at5g10360 : 346.0) RPS6A and RPS6B are fully redundant and essential during gametogenesis.; embryo defective 3010 (EMB3010); CONTAINS InterPro DOMAIN/s: Ribosomal protein S6e (InterPro:IPR001377), Ribosomal protein S6e, conserved site (InterPro:IPR018282); BEST Arabidopsis thaliana protein match is:…	40S ribosomal protein S6	cytoplasmic translation;mitotic cell cycle checkpoint;negative regulation of apoptotic process;mitotic spindle elongation;G1/S transition of mitotic cell cycle;viral transcription;placenta development;gastrulation;ribosomal small subunit biogenesis;mitotic nuclear division;glucose homeostasis;oogenesis stage;nuclear-transcribed mRNA catabolic process, nonsense-mediated decay;T cell differentiatio…
Contig_01776_6_1	in house RNA-seq	Translin	0	5.417	7	2	12	2	1	329	37.6	8.29	23.17	2	0	294092	170679	12809.6	207934	200670	338688	805149	123675	520070	87850.1	102195	130860	261804	92147.2	37011.1	272817	778935	751712	345005	365055	1.08909e+06	1.09357e+06	474585	1.21e+06	352042	254995	1.15667e+06	157988	'35.1'	'not assigned.no ontology'	'(at2g37020 : 261.0) Translin family protein; FUNCTIONS IN: sequence-specific DNA binding, DNA binding; INVOLVED IN: biological_process unknown; EXPRESSED IN: 21 plant structures; EXPRESSED DURING: 13 growth stages; CONTAINS InterPro DOMAIN/s: Translin, C-terminal (InterPro:IPR016069), Translin (InterPro:IPR002848), Translin, N-terminal (InterPro:IPR016068). & (gnl|cdd|38277 : 224.0) no descripti…	Translin
Contig_01801_4_3	in house RNA-seq	Eukaryotic translation initiation factor 4E	0	8.325	10	2	17	2	1	227	25.7	7.42	42.86	2	0	162550	22911.3	33811.2	82657.5	48644.8		328877	15667.9	392465	12829.3	29268.4		24809.9	42388.4	8560.92	146389	239663	472426	76377.3	48915	452837	364904	53226.7	193661	72225	59322.6	1.04104e+06	18545.4	'29.2.3'	'protein.synthesis.initiation'	'(gnl|cdd|85593 : 246.0) no description available & (p29557|if4e1_wheat : 230.0) Eukaryotic translation initiation factor 4E-1 (eIF4E-1) (eIF-4E-1) (mRNA cap-binding protein) (eIF-4F 25 kDa subunit) (eIF-4F p26 subunit) - Triticum aestivum (Wheat) & (at4g18040 : 223.0) eIF4E protein. The cum1 mutation affects the local spreading of CMV within the inoculated leaf, delaying accumulation of cucumber…	Eukaryotic translation initiation factor 4E	positive regulation of mitotic cell cycle;RNA export from nucleus;nuclear-transcribed mRNA poly(A) tail shortening;defense response to bacterium;cellulose biosynthetic process;viral process;G1/S transition of mitotic cell cycle;defense response to fungus;negative regulation of neuron differentiation;transcription initiation from RNA polymerase II promoter;behavioral fear response;mRNA export from…
Contig_01819_4_4	in house RNA-seq	Glutaminyl-tRNA synthetase	0	8.083	3	2	8	2	1	810	92.5	5.86	20.07	2	0	106796						482713		567747							319656	92997.6	653137	96664.9		793225	695558	135853	155751		198041	1.10447e+06		'29.1.18'	'protein.aa activation.glutamine-tRNA ligase'	'(p52780|syq_luplu : 1204.0) Glutaminyl-tRNA synthetase (EC 6.1.1.18) (Glutamine--tRNA ligase) (GlnRS) - Lupinus luteus (European yellow lupin) & (at1g25350 : 1157.0) ovule abortion 9 (OVA9); CONTAINS InterPro DOMAIN/s: Ribosomal protein L25/Gln-tRNA synthetase, beta-barrel domain (InterPro:IPR020056), Glutamyl/glutaminyl-tRNA synthetase, class Ic, alpha-bundle domain (InterPro:IPR020061), Glutam…	Glutaminyl-tRNA synthetase	brain development;glutaminyl-tRNA aminoacylation;dendrite morphogenesis;negative regulation of apoptotic process;tRNA aminoacylation for protein translation
Contig_01825_6_3	in house RNA-seq	embryo defective 1417; (PPR) superfamily protein	0	8.054	5	1	4	1	1	424	49	6.99	9.46	1	0	31196.1		12320.4		11347.8		113157		111375				9441.96	12233.4		40783.6	53308.9	69537.2	10391.2		134358	73535.1	29820.7	100692		31003.1	419915		'33.99'	'development.unspecified'	(at4g21190 : 272.0) embryo defective 1417 (emb1417); CONTAINS InterPro DOMAIN/s: Pentatricopeptide repeat (InterPro:IPR002885); BEST Arabidopsis thaliana protein match is: Pentatricopeptide repeat (PPR) superfamily protein (TAIR:AT4G18975.4); Has 30201 Blast hits to 17322 proteins in 780 species: Archae - 12; Bacteria - 1396; Metazoa - 17338; Fungi - 3422; Plants - 5037; Viruses - 0; Other Eukary…	Os01g0757700 protein
Contig_01853_5_7	in house RNA-seq	Zinc finger CCCH domain-containing protein 14	0	17.12	22	4	20	4	1	266	28.3	8.76	57.5	4	0	1.12707e+06	45145.3	283014	543425	312668		2.31264e+06	84302.3	1.86755e+06		141549		97139.8	113620		743767	455839	1.85084e+06	362956	250059	1.87641e+06	1.32193e+06	375108	280164	130327	490322	4.15106e+06		'27.3.12'	'RNA.regulation of transcription.C3H zinc finger family'	'(at3g12130 : 92.4) KH domain-containing protein / zinc finger (CCCH type) family protein; CONTAINS InterPro DOMAIN/s: Zinc finger, CCCH-type (InterPro:IPR000571), K Homology (InterPro:IPR004087), K Homology, type 1, subgroup (InterPro:IPR018111), K Homology, type 1 (InterPro:IPR004088); BEST Arabidopsis thaliana protein match is: KH domain-containing protein / zinc finger (CCCH type) family prot…	Zinc finger CCCH domain-containing protein 14		transcription factor
Contig_01969_6_9	in house RNA-seq	unnanotated	0	12.244	14	4	10	4	1	546	59.7	8.66	28.49	4	0	4743.5	17396.6		10143.1			546972		75815.3	14419.3	9819.13				6413.08	11547.6	80126.9	141428	12724.3	13745	215006		57461	56137			529020		'35.2'	'not assigned.unknown'	' no hits & (original description: no original description)'			transcription factor
Contig_01991_5_3	in house RNA-seq	S-adenosylmethionine synthase 2	0	104.514	55	15	113	1	1	393	42.8	5.92	301.89	15	0																					190801		54129.6	119838					'13.1.3.4'	'amino acid metabolism.synthesis.aspartate family.methionine'	'(p50301|metk_actch : 720.0) S-adenosylmethionine synthetase 1 (EC 2.5.1.6) (Methionine adenosyltransferase 1) (AdoMet synthetase 1) - Actinidia chinensis (Kiwi) (Yangtao) & (at3g17390 : 705.0) S-adenosylmethionine synthetase; METHIONINE OVER-ACCUMULATOR 3 (MTO3); FUNCTIONS IN: methionine adenosyltransferase activity; INVOLVED IN: lignin biosynthetic process, response to cold, methionine metaboli…	S-adenosylmethionine synthase 2	one-carbon metabolic process;response to cytokinin;cardiovascular system development;S-adenosylmethionine biosynthetic process;ethylene biosynthetic process;circadian rhythm;response to hormone;protein homotetramerization;protein tetramerization;response to drug;methionine metabolic process;response to cAMP;cellular response to iron ion;response to salt stress;response to cadmium ion;cardiac musc…
Contig_02077_4_9	in house RNA-seq	DUF3531	0	11.346	18	3	4	3	1	313	36	9.64	11.51	3	0					58137.7	90745.6	639850	59810.4	909077	35299.2	75908.6	99345.6	159026	62367.2	51874.4	423684	816593	836019	289538	193782		476279		336382	110179		475945		'35.2'	'not assigned.unknown'	(at5g08400 : 275.0) Protein of unknown function (DUF3531); CONTAINS InterPro DOMAIN/s: Protein of unknown function DUF3531 (InterPro:IPR021920); BEST Arabidopsis thaliana protein match is: Protein of unknown function (DUF3531) (TAIR:AT4G29400.1); Has 314 Blast hits to 314 proteins in 83 species: Archae - 0; Bacteria - 120; Metazoa - 0; Fungi - 0; Plants - 69; Viruses - 0; Other Eukaryotes - 125 (…	BnaC03g03560D protein	clathrin coat assembly;photosystem II assembly
Contig_02101_4_6	in house RNA-seq	40S ribosomal protein S19	0	28.061	41	6	122	3	1	166	18.4	10.24	231.27	6	0	727107	177195	231011	564489	242077	267805	1.06244e+06	26762.7	1.81237e+06	39849.9	157980		63376.3	201808	33294.2	493869	1.58008e+06	1.9366e+06	636773	569538	1.67983e+06	2.00537e+06	773791	2.5285e+06	460183	491216	3.11539e+06	208688	'29.2.1.2.1.19'	'protein.synthesis.ribosomal protein.eukaryotic.40S subunit.S19'	'(at3g02080 : 244.0) Ribosomal protein S19e family protein; FUNCTIONS IN: structural constituent of ribosome; INVOLVED IN: translation; LOCATED IN: cytosolic small ribosomal subunit, cytosolic ribosome, ribosome, cell wall; EXPRESSED IN: 24 plant structures; EXPRESSED DURING: 13 growth stages; CONTAINS InterPro DOMAIN/s: Ribosomal protein S19e, conserved site (InterPro:IPR018277), Ribosomal prote…	40S ribosomal protein S19	positive regulation of cellular component movement;chordate embryonic development;monocyte chemotaxis;viral transcription;maturation of SSU-rRNA;maturation of SSU-rRNA from tricistronic rRNA transcript (SSU-rRNA, 5.8S rRNA, LSU-rRNA);cytoplasmic translation;positive regulation of respiratory burst involved in inflammatory response;protein tetramerization;Notch signaling pathway;negative regulatio…
Contig_02106_4_2	in house RNA-seq	Small nuclear ribonucleoprotein SmD3b	0	22.065	13	2	30	2	1	192	21.1	10.92	65.06	2	0	353367	300273	41491.1	1.09774e+06	492191	494102	1.74927e+06	141870	923012	233378	168150	45772.6	243445	158889	17752.2	235563	4.99298e+06	4.52131e+06	2.94443e+06	1.76058e+06	2.1062e+06	2.87486e+06	1.59052e+06	4.43881e+06	630184	476338	3.10095e+06	579600	'27.1'	'RNA.processing'	'(at1g20580 : 179.0) Small nuclear ribonucleoprotein family protein; FUNCTIONS IN: molecular_function unknown; LOCATED IN: nucleolus, nucleus, small nucleolar ribonucleoprotein complex; EXPRESSED IN: 22 plant structures; EXPRESSED DURING: 13 growth stages; CONTAINS InterPro DOMAIN/s: Like-Sm ribonucleoprotein (LSM) domain (InterPro:IPR001163), Like-Sm ribonucleoprotein (LSM) domain, eukaryotic/ar…	Small nuclear ribonucleoprotein SmD3b	mRNA 5'-splice site recognition;termination of RNA polymerase II transcription;lymph gland development;mitotic spindle organization;developmental growth;nuclear import;negative regulation of G0 to G1 transition;protein methylation;regulation of glucose metabolic process;muscle organ development;spliceosomal snRNP assembly;chromatin silencing at centromere outer repeat region;mRNA splicing, via sp…
Contig_02141_6_11	in house RNA-seq	Protein RAE1	0	3.789	4	1	14	1	1	354	39.3	8.65	35.35	1	0	13587.7	10282.2	4940.74	10161.5	8060.91		58462.4		50944.7					4555.8			26702.8	85162.3	12062.6		73809	25760.7	22940.2	23577.1	6885.52	13670.9	150434		'27.1'	'RNA.processing'	'(at1g80670 : 583.0) This gene is predicted to encode a protein with a DWD motif. It can bind to DDB1a in Y2H assays, and may be involved in the formation of a CUL4-based E3 ubiquitin ligase; Transducin/WD40 repeat-like superfamily protein; CONTAINS InterPro DOMAIN/s: WD40 repeat 2 (InterPro:IPR019782), WD40 repeat-like-containing domain (InterPro:IPR011046), WD40-repeat-containing domain (InterP…	Protein RAE1	posttranscriptional tethering of RNA polymerase II gene DNA at nuclear periphery;mRNA export from nucleus;regulation of glucose transport;negative regulation of synaptic growth at neuromuscular junction;regulation of cell cycle;DNA catabolic process, endonucleolytic;tRNA export from nucleus;transcription-dependent tethering of RNA polymerase II gene DNA at nuclear periphery;poly(A)+ mRNA export f…	transcription factor
Contig_02158_6_2	in house RNA-seq	Syntaxin-72	0.001	3.145	6	1	1	1	1	272	30.4	5.5	2.84	1	0	74304.4				35402.5				113057							76950		101806									165232		'31.4'	'cell.vesicle transport'	'(at3g09740 : 253.0) syntaxin of plants 71 (SYP71); syntaxin of plants 71 (SYP71); FUNCTIONS IN: protein transporter activity; INVOLVED IN: intracellular protein transport, protein targeting to membrane; LOCATED IN: integral to membrane, endoplasmic reticulum, plasma membrane; EXPRESSED IN: 24 plant structures; EXPRESSED DURING: 13 growth stages; CONTAINS InterPro DOMAIN/s: Target SNARE coiled-co…	Syntaxin-71	intracellular protein transport;vesicle fusion;membrane fusion;protein targeting to membrane;vesicle docking;chromatin assembly or disassembly
Contig_02162_5_7	in house RNA-seq	Splicing factor 3a, subunit 2	0.001	2.68	3	1	2	1	1	365	40	10.05	4.08	1	0	54567.3			36101.7					214931			49072		26362.5		21975.4		134803			91466	75141.9		187761	178097		1.35825e+06		'35.1.41'	'not assigned.no ontology.hydroxyproline rich proteins'	'(at2g32600 : 325.0) hydroxyproline-rich glycoprotein family protein; FUNCTIONS IN: zinc ion binding, nucleic acid binding; INVOLVED IN: biological_process unknown; LOCATED IN: nucleus, intracellular, spliceosomal complex; EXPRESSED IN: 22 plant structures; EXPRESSED DURING: 13 growth stages; CONTAINS InterPro DOMAIN/s: Zinc finger, C2H2-like (InterPro:IPR015880), Zinc finger, U1-type (InterPro:I…	Splicing factor 3a, subunit 2	mRNA processing;sensory perception of pain;gonad development;positive regulation of neuron projection development;mitotic spindle organization;RNA splicing;positive regulation of Ras protein signal transduction;mRNA splicing, via spliceosome;neurogenesis;spliceosomal complex assembly;positive regulation of ERK1 and ERK2 cascade;mRNA 3'-splice site recognition;RNA splicing, via transesterification…
Contig_02165_5_3	in house RNA-seq	1-acyl-sn-glycerol-3-phosphate acyltransferase 2	0	10.341	13	4	11	4	1	402	45.5	9.17	24.72	4	0	64346.6	242805	76560.7	145536			810962		991368	38577.7			75625.7	9266.38		428840	612482	903913	255630	243062	1.28082e+06	368186	472358	1.73175e+06	587510	867965	1.78254e+06	11613.7	'11.3.1'	'lipid metabolism.Phospholipid synthesis.1-acylglycerol-3-phosphate O-acyltransferase'	'(at3g57650 : 479.0) Encodes an endoplasmic reticulum localized protein with lysophosphatidyl acyltransferase activity.; lysophosphatidyl acyltransferase 2 (LPAT2); FUNCTIONS IN: 1-acylglycerol-3-phosphate O-acyltransferase activity; INVOLVED IN: metabolic process; LOCATED IN: endoplasmic reticulum; EXPRESSED IN: 28 plant structures; EXPRESSED DURING: 15 growth stages; CONTAINS InterPro DOMAIN/s:…	1-acyl-sn-glycerol-3-phosphate acyltransferase 2	multicellular organism development;metabolic process;CDP-diacylglycerol biosynthetic process
Contig_02226_4_10	in house RNA-seq	unnanotated	0	36.319	39	10	71	6	1	319	36	5	175.57	10	3	3.27398e+06	1.05704e+06	711977	1.94839e+06	2.02456e+06	870301	5.37134e+06	682753	5.41986e+06	354008	388317	258788	1.50893e+06	649705	283009	2.79911e+06	4.20609e+06	4.88043e+06	1.84274e+06	1.21978e+06	5.18849e+06	8.03483e+06	1.88451e+06	7.32735e+06	2.49211e+06	2.51152e+06	9.27506e+06	808090	'35.2'	'not assigned.unknown'	' no hits & (original description: no original description)'
Contig_02235_6_6	in house RNA-seq	Sterol C7 reductase	0	7.767	10	3	10	3	1	437	49.4	8.03	24.84	3	0	313251		49246.7	189883	49681.2		299340		310884					28684		132568	486322	644970	100681	73352.7	591175	357019	90885.2	601977	100347	153211	982208		'17.3.1.2.7'	'hormone metabolism.brassinosteroid.synthesis-degradation.sterols.DWF5'	'(at1g50430 : 598.0) Mutants are defective in Brassinosteroid biosynthesis (delta7-sterol-C7 reduction step) and have a dwarf phenotype.; DWARF 5 (DWF5); FUNCTIONS IN: sterol delta7 reductase activity; INVOLVED IN: sterol biosynthetic process, unidimensional cell growth, brassinosteroid biosynthetic process; LOCATED IN: integral to endoplasmic reticulum membrane, plasma membrane; EXPRESSED IN: 22…	7-dehydrocholesterol reductase	acetyl-CoA metabolic process;brassinosteroid biosynthetic process;sterol biosynthetic process;cholesterol biosynthetic process
Contig_02302_5_12	in house RNA-seq	Probable methionyl-trna synthetase	0	5.015	7	1	4	1	1	304	33.8	8.4	8.51	1	0	183387		74110.9				460299		486940		27752.4					137531		530464	145309		804425	238300	261667	209342		100392	1.41721e+06		'29.1'	'protein.aa activation'	'(at2g40660 : 275.0) Nucleic acid-binding, OB-fold-like protein; FUNCTIONS IN: tRNA binding; INVOLVED IN: tRNA aminoacylation for protein translation; EXPRESSED IN: 22 plant structures; EXPRESSED DURING: 14 growth stages; CONTAINS InterPro DOMAIN/s: Nucleic acid-binding, OB-fold-like (InterPro:IPR016027), Nucleic acid-binding, OB-fold (InterPro:IPR012340), tRNA-binding domain (InterPro:IPR002547)…	Probable methionyl-trna synthetase	photomorphogenesis;valyl-tRNA aminoacylation;apoptotic process;angiogenesis;histone lysine methylation;UTP biosynthetic process;glutamyl-tRNA aminoacylation;cullin deneddylation;response to cadmium ion;tRNA aminoacylation for protein translation;regulation of macrophage chemotaxis;pyrimidine ribonucleotide biosynthetic process;tyrosyl-tRNA aminoacylation;glutaminyl-tRNA aminoacylation;glucose met…
Contig_02391_5_6	in house RNA-seq	T-complex protein 1 subunit zeta 1	0	43.608	40	14	121	2	1	555	61.5	7.06	213.1	14	0	236174	119823	151881	448017	231659	139831	813646	85409.2	912107	64215.4	61396		175547	109182	52368.3	671269	610715	844145	360649	393144	173796	165652	25028.8	16484	371124	483473	1.24779e+06	225952	'29.6'	'protein.folding'	'(at3g02530 : 925.0) TCP-1/cpn60 chaperonin family protein; FUNCTIONS IN: unfolded protein binding, ATP binding; INVOLVED IN: response to cadmium ion, response to zinc ion; LOCATED IN: membrane, cytoplasm; EXPRESSED IN: 23 plant structures; EXPRESSED DURING: 14 growth stages; CONTAINS InterPro DOMAIN/s: Chaperonin Cpn60/TCP-1 (InterPro:IPR002423), Chaperone, tailless complex polypeptide 1 (InterP…	T-complex protein 1 subunit zeta 1	spermatogenesis;cytoplasmic microtubule organization;protein stabilization;response to cadmium ion;mitotic nuclear division;tubulin complex assembly;chaperone-mediated protein complex assembly;protein folding;positive regulation of telomere maintenance via telomerase;toxin transport;response to zinc ion;protein targeting to Golgi;mitotic spindle assembly;positive regulation of telomerase RNA loca…
Contig_02409_4_3	in house RNA-seq	Histone-binding protein RBBP4	0	9.001	3	1	5	1	1	453	51.5	5.06	13.11	1	0	45277.2		12121.9	29720.6	14994.3		105936		104739		11794.4		25699.6			46480.5	67374.1	301992	54947.1		69216.3	132037	75344.2	137328		39826.1	465711		'33.99'	'development.unspecified'	'(at5g58230 : 579.0) Encodes a WD-40 repeat containing protein that functions in chromatin assembly as part of the CAF1 and FIE complex. Mutants exhibit parthenogenetic development that includes proliferation of unfertilized endosperm and embryos. In heterozygous plants 50% of embryos abort. Of the aborted embryos the early aborted class are homozygous and the later aborting lass are heterozygote…	Histone-binding protein RBBP4	chromatin assembly or disassembly;hermaphrodite genitalia development;chromatin silencing at telomere;response to mercury ion;nucleosome mobilization;eggshell chorion gene amplification;pollen development;negative regulation of transcription from RNA polymerase II promoter;regulation of mitotic cell cycle;seed coat development;muscle organ development;cell proliferation;mitotic cytokinesis;cell f…	transcription factor
Contig_02419_5_10	in house RNA-seq	Alpha/beta-Hydrolases superfamily protein	0.001	2.949	4	1	9	1	1	358	40.8	8.78	18.65	1	0	233799	55579.8	67447.1	178324	56867.9		207191		258987							94298.8	191933	214832	89841.7	69291.2	374320	188655	115817	472065	76327	112789	703774	26592.8	'35.1'	'not assigned.no ontology'	'(at2g36290 : 372.0) alpha/beta-Hydrolases superfamily protein; FUNCTIONS IN: hydrolase activity; INVOLVED IN: biological_process unknown; LOCATED IN: endoplasmic reticulum; EXPRESSED IN: 24 plant structures; EXPRESSED DURING: 13 growth stages; CONTAINS InterPro DOMAIN/s: Alpha/beta hydrolase fold-1 (InterPro:IPR000073); BEST Arabidopsis thaliana protein match is: alpha/beta-Hydrolases superfamil…	Alpha/beta-Hydrolases superfamily protein	positive regulation of transcription, DNA-templated;response to abscisic acid
Contig_02522_6_4	in house RNA-seq	Cytosolic enolase 3	0.001	3.054	4	1	4	1	1	501	54.5	5.45	8.55	1	0	119661		74335.9	193591	139097		422072	111896	436339		58458.3		69637.1		24770.7	169182	210659	421068	196447	128197	415703	474069	153652		175438	198268	605714	97643.9	'4.1.13'	'glycolysis.cytosolic branch.enolase'	'(gnl|cdd|37881 : 698.0) no description available & (gnl|cdd|48188 : 673.0) no description available & (at2g29560 : 668.0) Encodes a putative phosphoenolpyruvate enolase that is localized both to the nucleus and the cytoplasm.; cytosolic enolase (ENOC); FUNCTIONS IN: phosphopyruvate hydratase activity, magnesium ion binding; INVOLVED IN: glycolysis; LOCATED IN: nucleus, cytoplasm; EXPRESSED IN: 2…	Cytosolic enolase 3	activation of immune response;response to cytokinin;sexual reproduction;negative regulation of transcription, DNA-templated;response to virus;negative regulation of cell growth;canonical glycolysis;autophagosome assembly;glycolytic process;aging;skeletal muscle tissue regeneration;response to drug;gluconeogenesis;response to abscisic acid;positive regulation of binding;response to light stimulus;…
Contig_02708_4_4	in house RNA-seq	Regulator of transcription that contains myb domains	0	26.961	22	10	57	6	1	574	63.2	9.09	128.46	10	0	600540	308612	120812	158876	15374.9	86113.6	416898	98873.4	687549			75934.4	51815.4			101232		321177	95202.2	46454.8	1.01111e+06	384251	335519	438623	369589	538932	3.78906e+06	83492.7	'33.99'	'development.unspecified'	'(at5g63420 : 629.0) embryo defective 2746 (emb2746); FUNCTIONS IN: hydrolase activity, DNA binding, catalytic activity; INVOLVED IN: metabolic process, embryo development ending in seed dormancy; LOCATED IN: chloroplast; EXPRESSED IN: 22 plant structures; EXPRESSED DURING: 13 growth stages; CONTAINS InterPro DOMAIN/s: SANT, DNA-binding (InterPro:IPR001005), RNA-metabolising metallo-beta-lactamas…	Regulator of transcription that contains myb domains	cellular respiration;auxin transport;longitudinal axis specification;chloroplast organization;embryo development ending in seed dormancy;photosynthesis;Golgi vesicle transport
Contig_02724_4_6	in house RNA-seq	Actin-related protein 4	0.001	3.659	4	1	1	1	1	447	49.3	5.68	3.06	1	0	101121						229395		146694									338765			245381						524168		'31.1'	'cell.organisation'	'(at1g18450 : 683.0) Encodes a gene similar to actin-related proteins in other organisms. Member of nuclear ARP family of genes. Component of chromatin remodeling complexes, involved in chromatin-mediated gene regulation. Phenotype of the arp4-1 mutant allele revealed partial sterility due to defects in anther development. Targeting the distinct, 3' UTR of AtARP4 transcripts with RNA interference…	Actin-related protein 4	histone exchange;long-day photoperiodism, flowering;dendrite morphogenesis;regulation of transcription, DNA-templated;positive regulation of gene silencing by miRNA;mitotic nuclear division;positive regulation of protein targeting to mitochondrion;regulation of mitophagy;neural retina development;chromatin remodeling;regulation of growth;histone acetylation;mitotic cytokinesis;chromatin organizat…
Contig_02884_6_10	in house RNA-seq	Nucleic acid-binding, OB-fold	0	16.495	21	2	19	2	1	154	17.3	8	39.09	2	0	1.11833e+06	603383	516054	357494	499254	760584	2416931	627455	2.3834e+06	818825	698727	844154	2.48407e+06	784216	540148	1.29282e+06	3.03658e+06	3.03956e+06	1.03381e+06	1.2244e+06	1.60785e+06	2.52473e+06	981608	2.20825e+06	1.17759e+06	973020	2.651e+06	862967	'35.1.14'	'not assigned.no ontology.S RNA-binding domain-containing protein'	'(at3g23700 : 134.0) Nucleic acid-binding proteins superfamily; FUNCTIONS IN: RNA binding; INVOLVED IN: response to cold; LOCATED IN: chloroplast stroma, nucleus, chloroplast; EXPRESSED IN: 23 plant structures; EXPRESSED DURING: 13 growth stages; CONTAINS InterPro DOMAIN/s: Nucleic acid-binding, OB-fold-like (InterPro:IPR016027), Nucleic acid-binding, OB-fold (InterPro:IPR012340), Ribosomal prote…	Nucleic acid-binding, OB-fold	maturation of 5S rRNA;response to cold;response to abscisic acid;photosynthetic electron transport in photosystem I;chloroplast relocation;thylakoid membrane organization;chlorophyll biosynthetic process;isopentenyl diphosphate biosynthetic process, methylerythritol 4-phosphate pathway;DNA duplex unwinding;RNA folding;ncRNA metabolic process;defense response to bacterium;transcription from plasti…
Contig_02985_4_4	in house RNA-seq	25.3 kDa vesicle transport protein	0	10.124	19	3	9	2	1	221	25.6	8.98	22.94	3	0	156024		7471.03	111792	100151		451202		325821		25933.1			6388.22		101438	360412	455106	83668.4	94813.5	445733	371473	92633	118439		85197.6	803174	8292.52	'29.3.4.99'	'protein.targeting.secretory pathway.unspecified'	'(at1g11890 : 334.0) member of SEC22 Gene Family; SECRETION 22 (SEC22); FUNCTIONS IN: transporter activity; INVOLVED IN: transport, vesicle-mediated transport; LOCATED IN: Golgi apparatus, endoplasmic reticulum, plasma membrane, membrane; EXPRESSED IN: 26 plant structures; EXPRESSED DURING: 15 growth stages; CONTAINS InterPro DOMAIN/s: Longin (InterPro:IPR010908), Longin-like (InterPro:IPR011012)…	25.3 kDa vesicle transport protein	protein transport;phagocytosis;vesicle fusion with Golgi apparatus;retrograde vesicle-mediated transport, Golgi to ER;ER to Golgi vesicle-mediated transport;vesicle-mediated transport;COPII vesicle coating;response to hydrogen peroxide;vesicle fusion;transport;exocytosis;regulation of organelle organization;response to high light intensity;response to endoplasmic reticulum stress;positive regulat…
Contig_03062_5_9	in house RNA-seq	SH3 domain-containing protein 3	0	4.134	7	2	3	2	1	378	41.9	8.34	2.74	2	0	7131.37																										76727.4		'31.4'	'cell.vesicle transport'	'(at4g34660 : 370.0) SH3 domain-containing protein; FUNCTIONS IN: clathrin binding; INVOLVED IN: biological_process unknown; EXPRESSED IN: 23 plant structures; EXPRESSED DURING: 14 growth stages; CONTAINS InterPro DOMAIN/s: Src homology-3 domain (InterPro:IPR001452); BEST Arabidopsis thaliana protein match is: SH3 domain-containing protein (TAIR:AT4G18060.1). & (reliability: 740.0) & (original de…	SH3 domain-containing protein 3	polyamine transport;maltose metabolic process;microtubule-based process;microtubule nucleation;starch biosynthetic process;positive regulation of catalytic activity;sterol biosynthetic process;brassinosteroid biosynthetic process;acetyl-CoA metabolic process
Contig_03094_6_1	in house RNA-seq	Intersectin 1 (SH3 domain protein)	0	8.182	12	3	15	1	1	294	32.4	5.86	36.66	3	2	126905	26157.3	14735.7	243688	152709		583819		461694		31588.6	11045.7	23310.2	49955.1		52904.9	321414	503908	66355.5		152454	128643	38830.1	124297	41303.8	50342.9	401227		'31.4'	'cell.vesicle transport'	'(at4g34660 : 269.0) SH3 domain-containing protein; FUNCTIONS IN: clathrin binding; INVOLVED IN: biological_process unknown; EXPRESSED IN: 23 plant structures; EXPRESSED DURING: 14 growth stages; CONTAINS InterPro DOMAIN/s: Src homology-3 domain (InterPro:IPR001452); BEST Arabidopsis thaliana protein match is: SH3 domain-containing protein (TAIR:AT4G18060.1). & (reliability: 538.0) & (original de…	Intersectin 1 (SH3 domain protein)	maltose metabolic process;acetyl-CoA metabolic process;microtubule-based process;microtubule nucleation;polyamine transport;sterol biosynthetic process;brassinosteroid biosynthetic process;starch biosynthetic process;positive regulation of catalytic activity
Contig_03156_4_3	in house RNA-seq	SMBP2	0	4.464	2	1	2	1	1	690	75.8	7.66	6.39	1	0	65054.7						90111		38711.1								71977.5	95284.1	20165.8		158149	147922					449537		'28.99'	'DNA.unspecified'	'(at2g03270 : 905.0) DNA-binding protein, putative; FUNCTIONS IN: hydrolase activity, nucleoside-triphosphatase activity, DNA binding, nucleotide binding, ATP binding; LOCATED IN: cellular_component unknown; EXPRESSED IN: 24 plant structures; EXPRESSED DURING: 15 growth stages; CONTAINS InterPro DOMAIN/s: ATPase, AAA+ type, core (InterPro:IPR003593), Restriction endonuclease, type I, R subunit/Ty…	SMBP2	DNA duplex unwinding;regulation of transcription from RNA polymerase II promoter;regulation of ARF protein signal transduction;protein homooligomerization;translation;spinal cord motor neuron differentiation;base-excision repair, AP site formation
Contig_03298_4_3	in house RNA-seq	DNA-directed RNA polymerases II, IV and V subunit 3	0	7.098	11	3	16	3	1	357	40.3	5.03	22.87	3	0	374255	203319	85680.5		111366	138941	514603	61810.1	490458		82697	151510		61948.2	25731.5	165304	156403	1.29946e+06	212788		1.04957e+06	85475.6	177419	648814	108854	235138	1.63649e+06		'27.2'	'RNA.transcription'	'(at2g15430 : 448.0) Non-catalytic subunit of nuclear DNA-dependent RNA polymerases II, IV and V; homologous to budding yeast RPB3 and the E. coli RNA polymerase alpha subunit. A closely related paralog, encoded by At2g15400, can substitute for At2g15430 in the context of Pol V.; NRPB3; FUNCTIONS IN: DNA-directed RNA polymerase activity, protein dimerization activity, DNA binding; INVOLVED IN: tr…	DNA-directed RNA polymerases II, IV and V subunit 3	somatic stem cell population maintenance;positive regulation of viral transcription;gene silencing by RNA;transcription from RNA polymerase II promoter;cellular response to heat;transcription, RNA-templated;7-methylguanosine mRNA capping;stomatal complex patterning;transcription, DNA-templated;snRNA transcription from RNA polymerase II promoter;gene expression;termination of RNA polymerase II tra…
Contig_03332_5_3	in house RNA-seq	Abscisic stress ripening	0.004	2.051	7	1	4	1	1	187	20.4	5.34	8.19	1	0	21693.2	15016.2			9924.33		48367.9		10598							17034	27788.5			17883.4									'35.2'	'not assigned.unknown'	' (original description: no original description)'	Abscisic stress ripening	response to stress
Contig_03389_5_6	in house RNA-seq	Heat shock protein 70	0	51.304	40	9	122	2	1	247	27.6	7.4	308.45	9	0				48864.6					809085							350997		822755			125012			221428					'20.2.1'	'stress.abiotic.heat'	'(p09189|hsp7c_pethy : 426.0) Heat shock cognate 70 kDa protein - Petunia hybrida (Petunia) & (at5g02500 : 418.0) encodes a member of heat shock protein 70 family.; heat shock cognate protein 70-1 (HSC70-1); FUNCTIONS IN: ATP binding; INVOLVED IN: protein folding, response to cold, response to virus, response to heat; LOCATED IN: cytosol, apoplast, chloroplast, plasma membrane, membrane; EXPRESSE…	Heat shock protein 70	mitotic cell cycle;response to reactive oxygen species;embryonic development via the syncytial blastoderm;protein folding;SRP-dependent cotranslational protein targeting to membrane, translocation;response to unfolded protein;neurotransmitter secretion;binding of sperm to zona pellucida;nervous system development;axon guidance;axonal fasciculation;determination of adult lifespan;response to heat;…
Contig_03409_5_4	in house RNA-seq	unnanotated	0.007	1.796	6	1	2	1	1	191	20.6	9.98	4.4	1	0	161314			130626	44929.5		188235		182519	16547.8	32179.5		38699.5	21395		132456	250411	372372	108522	71672.5	205561	141978		259173	65030.2	96977.2	491782		'35.2'	'not assigned.unknown'	' no hits & (original description: no original description)'
Contig_03427_6_1	in house RNA-seq	Novel plant SNARE 13	0	7.862	12	3	12	3	1	301	33.5	8.68	29.6	3	0	80956.8		13702.5	42037.2	31815.8		383180		479488		28395.9	18033.8	117216	36718.4		174987	394022	487216	163027	105673	118164	70573		305333	137545		840380	25684.5	'29.3.4.99'	'protein.targeting.secretory pathway.unspecified'	'(at3g17440 : 338.0) member of NPSN Gene Family; novel plant snare 13 (NPSN13); FUNCTIONS IN: molecular_function unknown; LOCATED IN: plasma membrane; EXPRESSED IN: 25 plant structures; EXPRESSED DURING: 15 growth stages; CONTAINS InterPro DOMAIN/s: Target SNARE coiled-coil domain (InterPro:IPR000727); BEST Arabidopsis thaliana protein match is: novel plant snare 12 (TAIR:AT1G48240.1); Has 35333 …	Novel plant SNARE 13	protein targeting to vacuole;retrograde transport, endosome to Golgi;Golgi to vacuole transport;intra-Golgi vesicle-mediated transport;cytokinesis by cell plate formation;vesicle fusion with Golgi apparatus;ER to Golgi vesicle-mediated transport
Contig_03501_4_2	in house RNA-seq	Heat shock protein SSA1	0	129.039	47	24	293	10	1	645	70.7	5.54	691.63	24	5	112588	85785.4	75510.1	42119.6	85042	170808	796926	79785.2	1.21036e+07	115037	641488	634663	1.60678e+06	519128	170948	3.4602e+06	4.00309e+06	1.85379e+07	5.07045e+06	1.69052e+06	189544	175591	141122	170451	141351	19756.2	464585		'20.2.1'	'stress.abiotic.heat'	'(p09189|hsp7c_pethy : 943.0) Heat shock cognate 70 kDa protein - Petunia hybrida (Petunia) & (at3g12580 : 941.0) heat shock protein 70 (HSP70); FUNCTIONS IN: ATP binding; INVOLVED IN: in 9 processes; LOCATED IN: cytosol, mitochondrion, cell wall, plasma membrane; EXPRESSED IN: 23 plant structures; EXPRESSED DURING: 11 growth stages; CONTAINS InterPro DOMAIN/s: Heat shock protein 70, conserved si…	Heat shock protein SSA1	negative regulation of extrinsic apoptotic signaling pathway in absence of ligand;cellular response to oxidative stress;mRNA splicing, via spliceosome;regulation of protein complex assembly;response to bacterium;RNA splicing;cellular response to topologically incorrect protein;camera-type eye morphogenesis;stress granule disassembly;protein folding;regulation of protein complex stability;protein …
Contig_03527_6_9	in house RNA-seq	AtSUN1	0	42.243	44	8	85	1	1	254	27.6	6.09	195.22	8	1	1.54088e+06	552082	451082	928676	378618	425769	1.76701e+06	192309	1.86844e+06	186978	285485	299834	721689	336203	176521	1.13623e+06	2.08535e+06	2.31424e+06	160220	703548	2.43927e+06	3.11826e+06	705454	2.67426e+06	1.16323e+06	1.38288e+06	6.61554e+06	351341	'35.1'	'not assigned.no ontology'	'(at5g04990 : 138.0) Encodes a member of the Sad1/UNC-84 (SUN)-domain proteins: AtSUN1(At5g04990), AtSUN2(AT3G10730). SUN domain proteins are part of the cytoskeletal-nucleoskeletal bridging complexes. AtSUN1 and AtSUN2 are localized to the nuclear envelope and are present as homomers and heteromers in vivo.; SAD1/UNC-84 domain protein 1 (SUN1); FUNCTIONS IN: protein binding; INVOLVED IN: biologi…	AtSUN1	nucleus organization;nuclear envelope organization;protein homooligomerization;protein heterooligomerization;protein localization to nuclear envelope
Contig_03621_4_8	in house RNA-seq	BnaC04g49960D protein	0	32.048	18	7	48	1	1	515	57.3	9.29	133.63	7	6	2.20932e+06	1.4917e+06	1.05209e+06	1.35178e+06	2.66274e+06	3.50062e+06	9.23672e+06	1.2507e+06	8.22574e+06	347846	4.8862e+06	1.74045e+06	2.63282e+06	2.00682e+06	1.72975e+06	4.57745e+06	6.19393e+06	8.25278e+06	7.19403e+06	6.34866e+06	9.48283e+06	1.26604e+07	3.59183e+06	1.02921e+07	259057	3.79035e+06	1.23718e+07	1.9418e+06	'29.5.9'	'protein.degradation.AAA type'	'(gnl|cdd|35961 : 708.0) no description available & (at3g03060 : 699.0) P-loop containing nucleoside triphosphate hydrolases superfamily protein; FUNCTIONS IN: ATPase activity, zinc ion binding; LOCATED IN: cell wall, plant-type cell wall; EXPRESSED IN: 14 plant structures; EXPRESSED DURING: 7 growth stages; CONTAINS InterPro DOMAIN/s: ATPase, AAA-type, core (InterPro:IPR003959), ATPase, AAA+ typ…	BnaC04g49960D protein	histone acetylation
Contig_03657_6_4	in house RNA-seq	26S protease regulatory subunit S10B homolog B	0	59.811	50	15	158	2	1	427	47.8	9.17	347.53	15	0	364064		142566	230115	87692	299159	710044		640388		48548.5	108841	159912	11140.2		174010	310103	467207		188061	888172	976687	307507	907038	274790	347939	1.74006e+06		'29.5.11.20'	'protein.degradation.ubiquitin.proteasom'	'(at1g45000 : 716.0) AAA-type ATPase family protein; FUNCTIONS IN: nucleoside-triphosphatase activity, ATPase activity, nucleotide binding, ATP binding; LOCATED IN: proteasome complex, plasma membrane, membrane; EXPRESSED IN: 22 plant structures; EXPRESSED DURING: 14 growth stages; CONTAINS InterPro DOMAIN/s: ATPase, AAA-type, core (InterPro:IPR003959), ATPase, AAA+ type, core (InterPro:IPR003593…	26S protease regulatory subunit S10B homolog B	regulation of mRNA stability;positive regulation of mitotic metaphase/anaphase transition;MAPK cascade;Wnt signaling pathway, planar cell polarity pathway;protein catabolic process;regulation of cellular amino acid metabolic process;positive regulation of ubiquitin-protein ligase activity involved in regulation of mitotic cell cycle transition;positive regulation of canonical Wnt signaling pathwa…
Contig_03667_4_9	in house RNA-seq	U2 small nuclear ribonucleoprotein A	0	38.263	36	8	82	8	1	342	38.5	4.73	201.02	8	0	2.43414e+06	889453	681668	1.53479e+06	702379	494521	4.06153e+06	199351	3.60055e+06	385970	543054	713813	1.83622e+06	687578	269171	1.75609e+06	2.88155e+06	3.84714e+06	2.4303e+06	1.60826e+06	3.54881e+06	3.51937e+06	1.75621e+06	3.74466e+06	2.20228e+06	1.83728e+06	10120560	575548	'27.1'	'RNA.processing'	'(gnl|cdd|36857 : 239.0) no description available & (at1g09760 : 188.0) U2 small nuclear ribonucleoprotein A (U2A'); INVOLVED IN: nuclear mRNA splicing, via spliceosome, response to cold; LOCATED IN: in 6 components; EXPRESSED IN: 22 plant structures; EXPRESSED DURING: 13 growth stages; CONTAINS InterPro DOMAIN/s: U2A&apos;/phosphoprotein 32 family A, C-terminal (InterPro:IPR003603); Has 8109 Bla…	U2 small nuclear ribonucleoprotein A	response to cold;mRNA 3'-splice site recognition;mitotic nuclear division;germline cell cycle switching, mitotic to meiotic cell cycle;feminization of hermaphroditic germ-line;mitotic spindle organization;sensory perception of pain;mRNA splicing, via spliceosome;RNA splicing
Contig_03683_4_7	in house RNA-seq	26S proteasome non-ATPase regulatory subunit 8 homolog A	0	17.158	13	3	23	3	1	288	32.9	4.89	59.3	3	0	441441	113826	65564.6	282920	240687		1.01476e+06	14441.8	946552	16934.9	77870.6	336597	103580	87651.2	10347.8	273832	637205	1.26817e+06	262697	284365	1.25691e+06	1.24462e+06	327737	307256	52850.8	141830	2.11677e+06	38315.9	'29.5.11.20'	'protein.degradation.ubiquitin.proteasom'	'(at1g64520 : 366.0) regulatory particle non-ATPase 12A (RPN12a); FUNCTIONS IN: peptidase activity; INVOLVED IN: in 14 processes; LOCATED IN: proteasome complex, nucleus, proteasome regulatory particle, lid subcomplex, chloroplast envelope; EXPRESSED IN: 23 plant structures; EXPRESSED DURING: 15 growth stages; CONTAINS InterPro DOMAIN/s: 26S proteasome non-ATPase regulatory subunit Rpn12 (InterPr…	26S proteasome non-ATPase regulatory subunit 8 homolog A	protein catabolic process;response to misfolded protein;proteolysis;response to auxin;regulation of anthocyanin biosynthetic process;proteasome assembly;proteasome-mediated ubiquitin-dependent protein catabolic process;cytokinin-activated signaling pathway;response to cytokinin;response to heat;flower development;positive regulation of protein targeting to mitochondrion;skotomorphogenesis;cotyled…
Contig_03839_5_3	in house RNA-seq	Nuclear pore complex protein NUP43	0.007	1.793	3	1	1	1	1	364	39.4	5.22	2.49	1	0							13138.8											27996.5	5202.94		15097.6			8873.52			119950		'33.99'	'development.unspecified'	'(at4g30840 : 319.0) Transducin/WD40 repeat-like superfamily protein; FUNCTIONS IN: molecular_function unknown; INVOLVED IN: biological_process unknown; LOCATED IN: chloroplast; EXPRESSED IN: 21 plant structures; EXPRESSED DURING: 13 growth stages; CONTAINS InterPro DOMAIN/s: WD40 repeat-like-containing domain (InterPro:IPR011046), WD40 repeat (InterPro:IPR001680), WD40/YVTN repeat-like-containin…	Nuclear pore complex protein NUP43	mRNA transport;protein transport	transcription factor
Contig_03841_5_4	in house RNA-seq	SWR1-complex protein 4	0.006	1.862	2	1	1	1	1	501	55.9	9.48	2.33	1	0							44157.9		53711							5061.72		51944.3		7789.98	45411.9		9503.13			4813.87	108524		'27.3.25'	'RNA.regulation of transcription.MYB domain transcription factor family'	'(at2g47210 : 412.0) myb-like transcription factor family protein; FUNCTIONS IN: DNA binding, sequence-specific DNA binding transcription factor activity; INVOLVED IN: N-terminal protein myristoylation, negative regulation of transcription, regulation of transcription, DNA-dependent; LOCATED IN: nucleus; CONTAINS InterPro DOMAIN/s: SANT, DNA-binding (InterPro:IPR001005), Homeodomain-like (InterPr…	SWR1-complex protein 4	chromatin remodeling;transcription, DNA-templated;negative regulation of transcription, DNA-templated;DNA repair;histone H2A acetylation;histone H4 acetylation	transcription factor
Contig_03864_6_8	in house RNA-seq	Putative uncharacterized protein Sb06g033080	0.001	2.874	4	1	4	1	1	256	28	5.33	9.91	1	0	95134.2			376812	172145		121516		57071.8							43259.2	40986.6	80240			63015.4	60023.1					425418		'17.2.3'	'hormone metabolism.auxin.induced-regulated-responsive-activated'	'(gnl|cdd|48483 : 324.0) no description available & (at4g27450 : 269.0) Aluminium induced protein with YGL and LRDR motifs; FUNCTIONS IN: molecular_function unknown; INVOLVED IN: biological_process unknown; LOCATED IN: cytosol, nucleus, plasma membrane; EXPRESSED IN: 25 plant structures; EXPRESSED DURING: 14 growth stages; BEST Arabidopsis thaliana protein match is: Aluminium induced protein with…	Putative uncharacterized protein Sb06g033080	mismatch repair;response to abscisic acid;negative regulation of DNA recombination;glutamine metabolic process
Contig_03893_5_1	in house RNA-seq	Sm-like protein LSM3A	0.001	3.673	7	1	5	1	1	166	19.1	6.2	10.06	1	0									301967	23680.4							367461	539717	335187	309754				562761					'27.1'	'RNA.processing'	'(at1g21190 : 166.0) Small nuclear ribonucleoprotein family protein; CONTAINS InterPro DOMAIN/s: Like-Sm ribonucleoprotein (LSM) domain (InterPro:IPR001163), Like-Sm ribonucleoprotein (LSM) domain, eukaryotic/archaea-type (InterPro:IPR006649), Like-Sm ribonucleoprotein (LSM)-related domain (InterPro:IPR010920); BEST Arabidopsis thaliana protein match is: Small nuclear ribonucleoprotein family pro…	Sm-like protein LSM3A	phosphate-containing compound metabolic process;exonucleolytic nuclear-transcribed mRNA catabolic process involved in deadenylation-dependent decay;attachment of GPI anchor to protein;cytoplasmic mRNA processing body assembly;mRNA splicing, via spliceosome;mRNA cis splicing, via spliceosome;small GTPase mediated signal transduction
Contig_03922_4_3	in house RNA-seq	17.5 kd heat shock family protein	0	23.694	41	4	60	1	1	160	18.3	5.99	177.73	4	0		25615.8			78191	71170		19550.4	1.80914e+06	257217	178628	136744	247347	581797	64149.1	506194	15099774	3.55022e+06	1.85704e+06	1.69219e+06	783455	473434	159225	874026		19166			'20.2.1'	'stress.abiotic.heat'	'(at5g59720 : 164.0) encodes a low molecular weight heat shock protein that contains the heat shock element in the promoter region. Expression is induced in response to heat shock.; heat shock protein 18.2 (HSP18.2); CONTAINS InterPro DOMAIN/s: Heat shock protein Hsp20 (InterPro:IPR002068), HSP20-like chaperone (InterPro:IPR008978); BEST Arabidopsis thaliana protein match is: HSP20-like chaperone…	17.5 kd heat shock family protein	protein oligomerization;response to high light intensity;response to oxidative stress;N-glycan processing;response to arsenic-containing substance;response to heat;response to copper ion;response to hydrogen peroxide;response to ethanol;response to cadmium ion;protein folding;heat acclimation
Contig_03989_5_4	in house RNA-seq	Probable prolyl 4-hydroxylase 4	0	6.268	5	1	5	1	1	329	36.8	6.86	17.13	1	0	80408.2			50676	25546		131327		176815		16360.4	28279.3	54458.7	19738.6		139212	95956.9	253631	110393	84407.6		85715.7					296194		'26.7'	'misc.oxidases - copper, flavone etc'	'(at5g18900 : 392.0) 2-oxoglutarate (2OG) and Fe(II)-dependent oxygenase superfamily protein; FUNCTIONS IN: oxidoreductase activity, acting on paired donors, with incorporation or reduction of molecular oxygen, 2-oxoglutarate as one donor, and incorporation of one atom each of oxygen into both donors, oxidoreductase activity, oxidoreductase activity, acting on paired donors, with incorporation or…	Probable prolyl 4-hydroxylase 4	root hair cell development;phosphatidylinositol dephosphorylation;peptidyl-proline hydroxylation to 4-hydroxy-L-proline
Contig_04026_5_7	in house RNA-seq	Thiamine thiazole synthase	0	103.697	48	11	262	11	1	380	40.3	6.86	781.36	11	0	2.88424e+07	8.043e+06	8.78789e+06	1.95092e+07	1.71387e+07	6.33059e+06	8.20304e+07	3.61615e+06	2.91015e+07	777793	6.18491e+06	2.0904e+06	6.19012e+06	3.52881e+06	1.37701e+06	1.46014e+07	2.50321e+07	2.93341e+07	4.63351e+06	3.22582e+06	1.04469e+08	8.82708e+07	2.41818e+07	6.84127e+07	7.91119e+06	1.91809e+07	1.15273e+08	4.87501e+06	'18.2'	'Co-factor and vitamine metabolism.thiamine'	'(o23787|thi4_citsi : 493.0) Thiazole biosynthetic enzyme, chloroplast precursor - Citrus sinensis (Sweet orange) & (at5g54770 : 485.0) Encodes a thiamine biosynthetic gene that has a dual function in thiamine biosynthesis and mitochondrial DNA damage tolerance. It appears to be involved in producing the thiazole portion of thiamine (vitamin B1). A crystal structure of the protein reveals that it…	Thiamine thiazole synthase	response to blue light;maltose metabolic process;thiazole biosynthetic process;mitochondrial genome maintenance;positive regulation of catalytic activity;starch biosynthetic process;response to stress;thiamine biosynthetic process;oxazole or thiazole biosynthetic process;response to cold;regulation of proton transport;cellular response to DNA damage stimulus
Contig_04046_4_6	in house RNA-seq	Aminomethyltransferase, mitochondrial	0	105.419	39	14	387	14	1	422	46	8.84	947.97	14	0	5.61214e+07	2.89309e+07	2.0519e+07	2.33068e+07	1.20932e+07	1.25452e+07	1.3308e+08	8.1976e+06	6.72371e+07	2.36925e+06	1.02083e+07	1.19527e+07	1.44962e+07	6.09222e+06	3.99795e+06	2.85906e+07	3.75576e+07	1.06407e+08	1.41323e+07	1.08856e+07	1.59388e+08	1.12736e+08	5.70918e+07	9.32663e+07	2.26533e+07	3.9736e+07	3.75253e+08	6.67459e+06	'1.2.4.2'	'PS.photorespiration.glycine cleavage.T subunit'	'(p54260|gcst_soltu : 690.0) Aminomethyltransferase, mitochondrial precursor (EC 2.1.2.10) (Glycine cleavage system T protein) (GCVT) - Solanum tuberosum (Potato) & (at1g11860 : 677.0) Glycine cleavage T-protein family; FUNCTIONS IN: aminomethyltransferase activity; EXPRESSED IN: 23 plant structures; EXPRESSED DURING: 14 growth stages; CONTAINS InterPro DOMAIN/s: Glycine cleavage system T protein…	Aminomethyltransferase, mitochondrial	one-carbon metabolic process;L-phenylalanine biosynthetic process;glyoxylate metabolic process;methylation;glycine decarboxylation via glycine cleavage system;glycine catabolic process;response to cadmium ion
Contig_04066_5_5	in house RNA-seq	Cinnamate 4-hydroxylase	0	18.763	16	8	30	5	1	564	64.1	8.7	62.35	8	3	3.71624e+06	1.17932e+06	947088	1.64836e+06	323766	772184	1.49401e+06	288772	1.50518e+06	102430	109531	287216	508639	333821	112292	718900	2.05801e+06	1.85505e+06	584595	1.12021e+06	5.35038e+06	5.2939e+06	1.90209e+06	8.29141e+06	1.96522e+06	1.99902e+06	1.2442e+07	694002	'16.2.1.2'	'secondary metabolism.phenylpropanoids.lignin biosynthesis.C4H'	'(p48522|tcmo_catro : 799.0) Trans-cinnamate 4-monooxygenase (EC 1.14.13.11) (Cinnamic acid 4-hydroxylase) (CA4H) (C4H) (P450C4H) (Cytochrome P450 73) - Catharanthus roseus (Rosy periwinkle) (Madagascar periwinkle) & (at2g30490 : 756.0) Encodes a cinnamate-4-hydroxylase. Mutations in this gene impact phenylpropanoid metabolism, growth and development.; cinnamate-4-hydroxylase (C4H); FUNCTIONS IN:…	Putative cinnamate 4-hydroxylase	response to karrikin;lignin metabolic process;growth;ubiquinone biosynthetic process;pollen development;phenylpropanoid metabolic process;developmental process;secondary metabolite biosynthetic process
Contig_04100_4_9	in house RNA-seq	60S ribosomal protein L32-1	0	5.869	15	2	23	2	1	136	16	11.09	61.05	2	0	1.3601e+06	804317	507326	1.01955e+06	689230	446491	2066756	64499.4	5.03022e+06	138670	740781	620809	1.32187e+06	113985	175723	903536	3.91163e+06	6.94622e+06	2.83195e+06	1.1333e+06	4.47406e+06	3.58149e+06	3.40331e+06	6.62717e+06	1.28278e+06	1.36582e+06	4.61957e+06	524513	'29.2.1.2.2.32'	'protein.synthesis.ribosomal protein.eukaryotic.60S subunit.L32'	'(at4g18100 : 191.0) Ribosomal protein L32e; FUNCTIONS IN: structural constituent of ribosome; INVOLVED IN: translation, ribosome biogenesis; LOCATED IN: cytosolic ribosome, ribosome, cytosolic large ribosomal subunit, nucleolus; EXPRESSED IN: callus, pollen tube, leaf; CONTAINS InterPro DOMAIN/s: Ribosomal protein L32e (InterPro:IPR001515), Ribosomal protein L32e, conserved site (InterPro:IPR018…	60S ribosomal protein L32-1	viral transcription;mitotic spindle elongation;translational initiation;nuclear-transcribed mRNA catabolic process, nonsense-mediated decay;translation;mitotic spindle organization
Contig_04103_6_4	in house RNA-seq	Heterogeneous nuclear ribonucleoprotein A2/B 1-like protein	0	56.226	33	11	91	10	1	458	47.3	7.23	230.25	11	1	1.96107e+06	1.73636e+06	436497	1.06117e+06	743361	324608	4.50895e+06	241885	6.53282e+06	407205	341054	112750	1.25324e+06	442261	195028	2.21765e+06	2.36706e+06	4.94471e+06	2.27395e+06	3.04278e+06	2.84554e+06	2.45674e+06	576594	1.44474e+06	774913	1.24059e+06	6.27934e+06	241299	'27.4'	'RNA.RNA binding'	'(at3g15010 : 248.0) RNA-binding (RRM/RBD/RNP motifs) family protein; FUNCTIONS IN: RNA binding, nucleotide binding, nucleic acid binding; INVOLVED IN: leaf senescence, cell death, ethylene biosynthetic process, defense response; LOCATED IN: nucleolus, nucleus; EXPRESSED IN: 24 plant structures; EXPRESSED DURING: 13 growth stages; CONTAINS InterPro DOMAIN/s: RNA recognition motif, RNP-1 (InterPro…	Nucleotide-binding, alpha-beta plait	mRNA stabilization;ethylene biosynthetic process;defense response;abscisic acid-activated signaling pathway;leaf senescence;cell death
Contig_04114_6_2	in house RNA-seq	40S ribosomal protein S18	0	32.345	35	5	128	2	1	166	19.2	10.71	365.89	5	0	5.33016e+06	294781	1.4138e+06	4.76633e+06	2.70234e+06	202784	9.75589e+06	273571	11796037	264077	1.48644e+06		127476	1.13315e+06	309812	3.11567e+06	1.18614e+07	1.2783e+07	3.78336e+06	2.95487e+06	1.1299e+07	1.88216e+07	4.66132e+06	8.18002e+06	491265	3.08702e+06	1.99757e+07	1.29023e+06	'29.2.1.2.1.18'	'protein.synthesis.ribosomal protein.eukaryotic.40S subunit.S18'	'(at4g09800 : 221.0) encodes a ribosomal protein S18C, a constituent of the small subunit of the ribosomal complex; S18 ribosomal protein (RPS18C); FUNCTIONS IN: structural constituent of ribosome, RNA binding, nucleic acid binding; INVOLVED IN: translation; LOCATED IN: cytosolic small ribosomal subunit, small ribosomal subunit, nucleolus, cell wall, vacuole; EXPRESSED IN: 23 plant structures; EX…	40S ribosomal protein S18	translation;rRNA export from nucleus;regulation of cell cycle;mitotic spindle organization;translational initiation;nuclear-transcribed mRNA catabolic process, nonsense-mediated decay;ribosome biogenesis;endonucleolytic cleavage in ITS1 to separate SSU-rRNA from 5.8S rRNA and LSU-rRNA from tricistronic rRNA transcript (SSU-rRNA, 5.8S rRNA, LSU-rRNA);intra-Golgi vesicle-mediated transport;cytoplas…
Contig_04150_5_9	in house RNA-seq	UDP-sulfoquinovose synthase, chloroplastic	0	36.239	22	7	53	7	1	498	55.3	8.06	153.27	7	0	1.74215e+06	642992	262579	986817	933258	260909	4.77169e+06	177413	4.44336e+06	108150	539186	68898.2	1.52055e+06	526142	292428	2.43627e+06	4.75746e+06	4.20549e+06	1.10277e+06	877346	6.93127e+06	6.43253e+06	2.43338e+06	5.58574e+06	735510	944886	5.2022e+06	357888	'11.10.3'	'lipid metabolism.glycolipid synthesis.UDP-sulfoquinovose synthase'	'(q84ki6|sqd1_spiol : 697.0) UDP-sulfoquinovose synthase, chloroplast precursor (EC 3.13.1.1) (Sulfite:UDP-glucose sulfotransferase) (Sulfolipid biosynthesis protein) (SoSQD1) - Spinacia oleracea (Spinach) & (at4g33030 : 674.0) involved in sulfolipid biosynthesis; sulfoquinovosyldiacylglycerol 1 (SQD1); FUNCTIONS IN: UDPsulfoquinovose synthase activity, sulfotransferase activity, zinc ion binding…	UDP-sulfoquinovose synthase, chloroplastic	glycolipid biosynthetic process;cellular response to phosphate starvation
Contig_04154_5_4	in house RNA-seq	Putative DNA-binding protein ESCAROLA	0	35.55	40	8	83	7	1	309	31.4	10.76	160.68	8	1	6.95098e+06	1.52735e+06	1.81542e+06	2.96505e+06	1.59863e+06	693002	9087885	630773	6.79006e+06	375849	1.35556e+06	1.04102e+06	1.58509e+06	778687	304136	3.09698e+06	2.49688e+06	6.89112e+06	1.62786e+06	1.04108e+06	1.31312e+07	7.03854e+06	3.40787e+06	5.06337e+06	3.0072e+06	3.55401e+06	2.54e+07	681802	'27.3.67'	'RNA.regulation of transcription.putative transcription regulator'	'(at2g33620 : 160.0) AT hook motif DNA-binding family protein; FUNCTIONS IN: DNA binding; LOCATED IN: cytosol; EXPRESSED IN: 25 plant structures; EXPRESSED DURING: 15 growth stages; CONTAINS InterPro DOMAIN/s: Protein of unknown function DUF296 (InterPro:IPR005175), AT hook, DNA-binding motif (InterPro:IPR017956); BEST Arabidopsis thaliana protein match is: AT-hook motif nuclear-localized protein…	Putative DNA-binding protein ESCAROLA	cytokinesis;transcription, DNA-templated;microtubule cytoskeleton organization;xylem and phloem pattern formation;xylem development;regulation of transcription, DNA-templated
Contig_04165_6_3	in house RNA-seq	Signal recognition particle 54 kDa protein, chloroplastic	0	77.791	36	15	153	15	1	545	59.7	9.44	385.3	15	0	9.16934e+06	2.32717e+06	3.16598e+06	4.03369e+06	2.39222e+06	2.05208e+06	1.12823e+07	838474	9.89964e+06	280218	1.21584e+06	549968	1.56899e+06	974710	362347	4.38578e+06	9.35941e+06	9.25085e+06	1.08034e+06	1.6255e+06	2.2953e+07	2.13231e+07	6.26043e+06	1.61268e+07	2.72238e+06	5.62573e+06	3.29781e+07	1.51351e+06	'29.3.3'	'protein.targeting.chloroplast'	'(at5g03940 : 672.0) mutant has Yellow first leaves; Chloroplast Signal Recognition Particle Subunit; chloroplast signal recognition particle 54 kDa subunit (CPSRP54); FUNCTIONS IN: 7S RNA binding, protein binding, mRNA binding, GTP binding, signal sequence binding; INVOLVED IN: protein import into chloroplast thylakoid membrane, SRP-dependent cotranslational protein targeting to membrane, signal…	Signal recognition particle 54 kDa protein, chloroplastic	SRP-dependent cotranslational protein targeting to membrane
Contig_04166_4_4	in house RNA-seq	Beta-tubulin	0	51.151	29	11	146	5	1	466	52.5	4.82	377.44	11	0	1.40573e+06	334595	234891	860740	457332	252538	1.26519e+06	34790.3	2.52089e+06	24732.1	60082.8		194655	27153.2		485885	896961	2.0242e+06	191409	53952	3.53324e+06	2.48252e+06	1.1411e+06	461251		494490	6.23151e+06	38331	'31.1.1.2'	'cell.organisation.cytoskeleton.mikrotubuli'	'(gnl|cdd|30218 : 886.0) no description available & (q40665|tbb3_orysa : 845.0) Tubulin beta-3 chain (Beta-3 tubulin) - Oryza sativa (Rice) & (at5g12250 : 837.0) Encodes a beta-tubulin. Expression of TUB6 has been shown to decrease in response to cold treatment.; beta-6 tubulin (TUB6); FUNCTIONS IN: structural constituent of cytoskeleton; INVOLVED IN: microtubule-based process, response to salt s…	Beta-tubulin	melanin biosynthetic process;response to light stimulus;response to cadmium ion;establishment or maintenance of cell polarity regulating cell shape;UV-damage excision repair;mitotic nuclear division;neurogenesis;response to salt stress;mitotic spindle disassembly;larval behavior;spindle assembly;G2/M transition of mitotic cell cycle;cellular process;pigmentation;axonogenesis;cytoplasmic microtubu…
Contig_04176_5_6	in house RNA-seq	60S ribosomal protein L13a	0	26.4	23	4	69	4	1	215	24.7	10.73	96.59	4	0	2.74396e+06	383784	908164	2.50517e+06	1.31593e+06	154442	6.11994e+06	257902	9.87595e+06	704870	1.00472e+06	92157	704271	469909	106154	2.67906e+06	5.44811e+06	1.34537e+07	3.72648e+06	2.12848e+06	7.8081e+06	5.92838e+06	3.61528e+06	3.06127e+06	696139	1.8054e+06	1.60197e+07	828128	'29.2.1.2.2.513'	'protein.synthesis.ribosomal protein.eukaryotic.60S subunit.L13A'	'(at3g24830 : 308.0) Ribosomal protein L13 family protein; FUNCTIONS IN: structural constituent of ribosome; INVOLVED IN: translation; LOCATED IN: cytosolic ribosome, cytosolic large ribosomal subunit, large ribosomal subunit, membrane; EXPRESSED IN: 22 plant structures; EXPRESSED DURING: 13 growth stages; CONTAINS InterPro DOMAIN/s: Ribosomal protein L13 (InterPro:IPR005822), Ribosomal protein L…	60S ribosomal protein L13a	viral transcription;cytoplasmic translation;chaeta morphogenesis;Notch signaling pathway;histone modification;cellular response to interferon-gamma;nuclear-transcribed mRNA catabolic process, nonsense-mediated decay;translational initiation;negative regulation of translation;response to cytokinin;negative regulation of formation of translation preinitiation complex;translation;centrosome duplicat…
Contig_04206_5_1	in house RNA-seq	RNA binding S1 protein	0	28.008	26	8	67	3	1	399	45	8.1	162.12	8	0	443537	237176	139356	233339	650434	582692	1.47308e+06	119169	3.0228e+06	84808.7	475149	439963	968053	539112	64752.5	2.19523e+06	3.91833e+06	4.16283e+06	1.15429e+06	911630	1.08206e+06	1.26258e+06	567410	2.26023e+06	236565	277139	1.44348e+06	50471.7	'35.1.14'	'not assigned.no ontology.S RNA-binding domain-containing protein'	'(at3g23700 : 234.0) Nucleic acid-binding proteins superfamily; FUNCTIONS IN: RNA binding; INVOLVED IN: response to cold; LOCATED IN: chloroplast stroma, nucleus, chloroplast; EXPRESSED IN: 23 plant structures; EXPRESSED DURING: 13 growth stages; CONTAINS InterPro DOMAIN/s: Nucleic acid-binding, OB-fold-like (InterPro:IPR016027), Nucleic acid-binding, OB-fold (InterPro:IPR012340), Ribosomal prote…	RNA binding S1 protein	maturation of 5S rRNA;response to cold;response to abscisic acid;photosynthetic electron transport in photosystem I;chloroplast relocation;thylakoid membrane organization;chlorophyll biosynthetic process;isopentenyl diphosphate biosynthetic process, methylerythritol 4-phosphate pathway;DNA duplex unwinding;RNA folding;ncRNA metabolic process;defense response to bacterium;transcription from plasti…
Contig_04225_4_8	in house RNA-seq	Nuclear transport factor 2 (NTF2) family protein with RNA binding (RRM-RBD-RNP motifs) domain	0	19.352	15	6	45	6	1	487	52.4	5.45	98.44	6	0	1.13515e+06	482627	426555	463278	361068	198093	2.27421e+06	179240	1.99084e+06	280450	209921	119526	781199	313768	241598	899824	1.15188e+06	2.59018e+06	543121	685976	2.31788e+06	1.15678e+06	989446	1.75253e+06	444614	1.15259e+06	6.0236e+06	333353	'29.3.1'	'protein.targeting.nucleus'	(gnl|cdd|35339 : 268.0) no description available & (at5g43960 : 194.0) Nuclear transport factor 2 (NTF2) family protein with RNA binding (RRM-RBD-RNP motifs) domain; FUNCTIONS IN: RNA binding, nucleotide binding, nucleic acid binding; INVOLVED IN: transport, nucleocytoplasmic transport; LOCATED IN: intracellular; EXPRESSED IN: 23 plant structures; EXPRESSED DURING: 13 growth stages; CONTAINS Inte…	Gb}	transport
Contig_04245_5_1	in house RNA-seq	Ribosomal protein S5	0	58.234	47	10	273	9	1	241	27.2	10.08	551.98	10	0	2.28487e+07	9.00311e+06	6.2591e+06	2.01681e+07	1.37644e+07	1.09947e+07	5.51689e+07	3.71183e+06	5.31228e+07	4.01801e+06	5.34879e+06	4.03461e+06	7.59929e+06	6.13869e+06	2.05291e+06	1.41622e+07	4.8142e+07	4.74589e+07	1.92671e+07	1.66039e+07	76097228	77711255	2.33411e+07	7.82612e+07	2.64157e+07	2.09551e+07	1.27414e+08	1.146e+07	'29.2.1.2.1.5'	'protein.synthesis.ribosomal protein.eukaryotic.40S subunit.S5'	'(o65731|rs5_cicar : 348.0) 40S ribosomal protein S5 (Fragment) - Cicer arietinum (Chickpea) (Garbanzo) & (at2g37270 : 347.0) One of two genes encoding the ribosomal protein S5. Expressed at a lower level compared to ATRPS5A.; ribosomal protein 5B (RPS5B); FUNCTIONS IN: structural constituent of ribosome; INVOLVED IN: translation; LOCATED IN: in 7 components; EXPRESSED IN: fruit, cultured cell, p…	40S ribosomal protein S5-1	ribosomal small subunit assembly;ribosomal large subunit biogenesis;translation;rRNA export from nucleus;mitotic spindle organization;response to cytokinin;translational initiation;nuclear-transcribed mRNA catabolic process, nonsense-mediated decay;actin cytoskeleton organization;neurogenesis;regulation of translational fidelity;ribosomal large subunit export from nucleus;cytoplasmic translation;…
Contig_04261_5_1	in house RNA-seq	Translocon-associated protein subunit beta	0	16.385	13	2	17	2	1	224	24.9	9.82	50.55	2	0	3.01869e+06		728179	1.36348e+06	2.3196e+06	514349	2.00208e+06	382756	6.66248e+06	1.07322e+06	1.46988e+06	402813	1.80395e+06	621612	302156	1.85235e+06	5.1963e+06	6.62243e+06	4.56169e+06	3.72291e+06	1.40122e+06	1500575		4.29131e+06	2.02462e+06	2.29278e+06		1.51377e+06	'35.1'	'not assigned.no ontology'	'(at5g14030 : 162.0) translocon-associated protein beta (TRAPB) family protein; FUNCTIONS IN: molecular_function unknown; INVOLVED IN: biological_process unknown; LOCATED IN: plasma membrane; EXPRESSED IN: 25 plant structures; EXPRESSED DURING: 15 growth stages; CONTAINS InterPro DOMAIN/s: Translocon-associated beta (InterPro:IPR008856); Has 30201 Blast hits to 17322 proteins in 780 species: Arch…	Translocon-associated protein subunit beta	response to endoplasmic reticulum stress;response to gamma radiation;systemic acquired resistance
Contig_04313_4_2	in house RNA-seq	Nucleotide-binding, alpha-beta plait	0	73.826	46	16	164	16	1	506	54.5	8.13	360.5	16	0	7.92398e+06	2.25613e+06	2.80254e+06	2.13972e+06	3.3992e+06	2.54295e+06	2.55499e+07	1.34836e+06	1.28138e+07	103014	1.50706e+06	234756	3.35038e+06	836327	282754	5.41659e+06	4.8668e+06	1.81654e+07	3.02888e+06	1.65133e+06	2.82686e+07	1.39505e+07	7.86203e+06	9.0224e+06	3.27927e+06	6.63251e+06	3.9269e+07	403622	'27.4'	'RNA.RNA binding'	'(at3g15010 : 193.0) RNA-binding (RRM/RBD/RNP motifs) family protein; FUNCTIONS IN: RNA binding, nucleotide binding, nucleic acid binding; INVOLVED IN: leaf senescence, cell death, ethylene biosynthetic process, defense response; LOCATED IN: nucleolus, nucleus; EXPRESSED IN: 24 plant structures; EXPRESSED DURING: 13 growth stages; CONTAINS InterPro DOMAIN/s: RNA recognition motif, RNP-1 (InterPro…	Nucleotide-binding, alpha-beta plait	defense response;cell death;ethylene biosynthetic process;leaf senescence
Contig_04314_4_7	in house RNA-seq	NAP1-related protein 2	0.011	1.673	6	1	1	1	1	293	34	4.3	2.69	1	0	67122.4			231948	157162		477646		266042							249358	157787		48258.3		170138				128714	179562		40249.3	'28.1'	'DNA.synthesis/chromatin structure'	'(at1g18800 : 286.0) Double nrp1-1 nrp2-1 mutants show arrest of cell cycle progression at G2/M and disordered cellular organization occurred in root tips. Localize in the nucleus and can form homomeric and heteromeric protein complexes with NRP1. Bind histones Histone2A and Histone2B and associate with chromatin in vivo.; NAP1-related protein 2 (NRP2); FUNCTIONS IN: chromatin binding, histone bi…	NAP1-related protein 2	regulation of mRNA stability;somatic cell DNA recombination;negative regulation of histone acetylation;negative regulation of transcription, DNA-templated;endothelial cell differentiation;nucleocytoplasmic transport;signal transduction;nucleosome assembly;negative regulation of neuron apoptotic process;nucleosome disassembly;viral process
Contig_04321_4_3	in house RNA-seq	Calnexin homolog 1	0	19.039	18	7	46	7	1	563	64.3	4.74	105.43	7	0	281534	343840	65534.3	276198	94998.9	330481	1.04533e+06	567809	1.1583e+06		129790	30291.4	604600	62561.9	353006	435732	760701	3.50057e+06	1.65047e+06	210208	3.17119e+06	2.34881e+06	852154	1.26512e+06	447020	1.19131e+06	3.00355e+06	418159	'30.3'	'signalling.calcium'	'(q39817|calx_soybn : 581.0) Calnexin homolog precursor - Glycine max (Soybean) & (at5g61790 : 565.0) calnexin 1 (CNX1); FUNCTIONS IN: unfolded protein binding, calcium ion binding; INVOLVED IN: protein folding; LOCATED IN: in 8 components; EXPRESSED IN: 26 plant structures; EXPRESSED DURING: 15 growth stages; CONTAINS InterPro DOMAIN/s: Calreticulin/calnexin, P (InterPro:IPR009033), Calreticulin…	Calnexin homolog 1	antigen processing and presentation of peptide antigen via MHC class I;chaperone-mediated protein folding;aging;antigen processing and presentation of exogenous peptide antigen via MHC class II;clathrin-mediated endocytosis;protein folding;protein complex assembly;protein folding in endoplasmic reticulum;synaptic vesicle endocytosis;cellular response to heat;posterior lateral line development;cel…
Contig_04342_4_5	in house RNA-seq	40S ribosomal protein S15	0	45.291	41	5	96	2	1	181	20.5	10.15	214.92	5	0	1.68184e+06	596728	490680	1.47869e+06	816982	1.45737e+06	4.19203e+06	453553	6.111e+06	256101	619640	724971	554077	641779	118735	1.40278e+06	4.47419e+06	4.90264e+06	1.34251e+06	1.14355e+06	5.29242e+06	6.49449e+06	1.64545e+06	7.42512e+06	2.31676e+06	1.00727e+06	1.12313e+07	628759	'29.2.1.2.1.15'	'protein.synthesis.ribosomal protein.eukaryotic.40S subunit.S15'	'(gnl|cdd|36116 : 261.0) no description available & (p31674|rs15_orysa : 258.0) 40S ribosomal protein S15 - Oryza sativa (Rice) & (at5g09500 : 242.0) Ribosomal protein S19 family protein; CONTAINS InterPro DOMAIN/s: Ribosomal protein S15, eukaryotic/archaeal (InterPro:IPR005713), Ribosomal protein S19/S15 (InterPro:IPR002222), Ribosomal protein S19 conserved site (InterPro:IPR020934); BEST Arabid…	40S ribosomal protein S15	chordate embryonic development;mitotic spindle elongation;viral transcription;cytoplasmic translation;osteoblast differentiation;determination of adult lifespan;ribosomal small subunit export from nucleus;nuclear-transcribed mRNA catabolic process, nonsense-mediated decay;translational initiation;mitotic spindle organization;rRNA export from nucleus;translation;ribosomal small subunit assembly;tr…
Contig_04359_5_7	in house RNA-seq	Salt tolerance protein 1	0	50.283	30	10	160	10	1	397	42.8	8.06	347.6	10	0	9.04147e+06	2.0911e+06	2.47667e+06	4.71268e+06	3.15015e+06	1.43903e+06	1.58547e+07	728541	1.26235e+07	268992	899058	341022	2.30157e+06	1.1424e+06	388843	4.45228e+06	6.37114e+06	5.98638e+06	2.18858e+06	2.13178e+06	5.07907e+06	6.15285e+06	1.2287e+06	1.15637e+07	4.87595e+06	7.04471e+06	3.04546e+07	1.63291e+06	'35.2'	'not assigned.unknown'	' (original description: no original description)'	Salt tolerance protein 1	response to cytokinin;cellular response to salt stress;cellular response to osmotic stress
Contig_04385_5_7	in house RNA-seq	RS9, ribosomal protein 9	0	56.249	44	11	221	1	1	233	27.2	10.68	474.67	11	10	2.52571e+07	8.37582e+06	7.35855e+06	2.31668e+07	1.70395e+07	1.32427e+07	5.94257e+07	7.07982e+06	9.59628e+07	5.11875e+06	1.1543e+07	4.30706e+06	9.39256e+06	4.4651e+06	1.83082e+06	1.46309e+07	7.01947e+07	7.62406e+07	2.77572e+07	1.30237e+07	7.80077e+07	7.5685e+07	2.89024e+07	8.17872e+07	2.42323e+07	1.99449e+07	1.42009e+08	8.4379e+06	'29.2.1.2.1.9'	'protein.synthesis.ribosomal protein.eukaryotic.40S subunit.S9'	'(at5g15200 : 297.0) Ribosomal protein S4; FUNCTIONS IN: structural constituent of ribosome; INVOLVED IN: translation; LOCATED IN: cytosolic ribosome, cytosolic small ribosomal subunit, chloroplast, plasma membrane, membrane; EXPRESSED IN: 25 plant structures; EXPRESSED DURING: 14 growth stages; CONTAINS InterPro DOMAIN/s: Ribosomal protein S4 (InterPro:IPR001912), Ribosomal protein S4, conserved…	40S ribosomal protein S9	mRNA processing;mitotic spindle organization;translation;positive regulation of cell proliferation;nuclear-transcribed mRNA catabolic process, nonsense-mediated decay;translational initiation;rRNA methylation;positive regulation of translational fidelity;cytoplasmic translation;mitotic spindle elongation;tRNA splicing, via endonucleolytic cleavage and ligation;viral transcription
Contig_04390_5_3	in house RNA-seq	RNA-binding protein with multiple splicing	0	33.494	30	6	152	2	1	238	25.2	8.65	351	6	0	9.41047e+06	3.15676e+06	2.35167e+06	4686681	2.29776e+06	1.65223e+06	14606260	879242	1.88581e+07	1.38041e+06	2510594	1.27103e+06	5051561	2159008	641493	6432419	1.03662e+07	1.65112e+07	4.07936e+06	5003480	10958657	1.09417e+07	3924318	17892874	7146493	7.23798e+06	33917388	1.12548e+06	'27.4'	'RNA.RNA binding'	'(at1g76940 : 130.0) RNA-binding (RRM/RBD/RNP motifs) family protein; FUNCTIONS IN: nucleotide binding, nucleic acid binding; INVOLVED IN: biological_process unknown; EXPRESSED IN: 23 plant structures; EXPRESSED DURING: 15 growth stages; CONTAINS InterPro DOMAIN/s: RNA recognition motif, RNP-1 (InterPro:IPR000504), Nucleotide-binding, alpha-beta plait (InterPro:IPR012677); BEST Arabidopsis thalia…	RNA-binding protein with multiple splicing	mRNA splicing, via spliceosome;recognition of pollen
Contig_04398_5_1	in house RNA-seq	Histone H2B	0	60.268	51	10	768	1	1	164	18.2	10.18	1085.26	10	1	5.66322e+07	1.55228e+07	1.44932e+07	5.81636e+07	3.19488e+07	2.00631e+07	1.52524e+08	1.04826e+07	1.77176e+08	1.1473e+07	1.88948e+07	1.07107e+07	1.70299e+07	8.93351e+06	3.08036e+06	3.8057e+07	1.40506e+08	2.37913e+08	5.888e+07	4.79421e+07	2.00708e+08	2.80817e+08	7.05874e+07	1.95976e+08	4.90418e+07	4.2106e+07	3.58506e+08	2.94281e+07	'28.1.3.2.1'	'DNA.synthesis/chromatin structure.histone.core.H2A'	'(at5g22880 : 160.0) Encodes a histone 2B (H2B) protein. This protein can be ubiquitinated in planta, and this modification depends on the HUB1 and HUB2 E3 ubiquitin ligases.; histone B2 (HTB2); FUNCTIONS IN: DNA binding; INVOLVED IN: nucleosome assembly; LOCATED IN: nucleolus, nucleus; EXPRESSED IN: 22 plant structures; EXPRESSED DURING: 13 growth stages; CONTAINS InterPro DOMAIN/s: Histone H2B …	Histone H2B	antibacterial humoral response;nucleosome assembly;nucleosome disassembly;positive regulation of binding;defense response to Gram-positive bacterium;spermatogenesis, exchange of chromosomal proteins;postreplication repair;innate immune response in mucosa;substantia nigra development;inflammatory response;mononuclear cell migration;plasminogen activation;chromatin organization;chromatin assembly o…	transcription factor
Contig_04408_5_5	in house RNA-seq	40S ribosomal protein S18	0	21.838	33	5	76	2	1	174	20.2	11.33	150.2	5	4	1.28018e+07	2.13434e+06	4.40973e+06	1.39506e+07	9.0969e+06	1.36484e+06	3.42759e+07	831619	3.96524e+07	805350	3.74152e+06	723624	1.05958e+06	3.14092e+06	500581	1.07885e+07	3.04823e+07	3.31107e+07	1.00708e+07	6.65079e+06	3.62406e+07	4.12221e+07	1.149e+07	2.11744e+07	3.03775e+06	8.49517e+06	7.02564e+07	3.29581e+06	'29.2.1.2.1.18'	'protein.synthesis.ribosomal protein.eukaryotic.40S subunit.S18'	'(at4g09800 : 234.0) encodes a ribosomal protein S18C, a constituent of the small subunit of the ribosomal complex; S18 ribosomal protein (RPS18C); FUNCTIONS IN: structural constituent of ribosome, RNA binding, nucleic acid binding; INVOLVED IN: translation; LOCATED IN: cytosolic small ribosomal subunit, small ribosomal subunit, nucleolus, cell wall, vacuole; EXPRESSED IN: 23 plant structures; EX…	40S ribosomal protein S18	endonucleolytic cleavage in ITS1 to separate SSU-rRNA from 5.8S rRNA and LSU-rRNA from tricistronic rRNA transcript (SSU-rRNA, 5.8S rRNA, LSU-rRNA);ribosome biogenesis;cytoplasmic translation;intra-Golgi vesicle-mediated transport;mitotic spindle elongation;viral transcription;regulation of cell cycle;mitotic spindle organization;rRNA export from nucleus;translation;nuclear-transcribed mRNA catab…
Contig_04410_6_14	in house RNA-seq	Trypsin family	0	68.116	37	13	123	13	1	510	56.4	6.16	292.39	13	0	1.1113e+07	4.30112e+06	4.035e+06	4.1787e+06	2.25247e+06	1.7777e+06	1.36964e+07	1.41891e+06	1.22474e+07	200293	1.09596e+06	873165	2.44943e+06	1.76212e+06	301981	4.89007e+06	7.47771e+06	1.49181e+07	5.79082e+06	2.5387e+06	2.09194e+07	8.74843e+06	8.12471e+06	1.17073e+07	3.26069e+06	4.81344e+06	3.84906e+07	1.09724e+06	'29.5.5'	'protein.degradation.serine protease'	'(at5g40200 : 779.0) Encodes a putative DegP protease.; DegP protease 9 (DegP9); FUNCTIONS IN: serine-type peptidase activity, catalytic activity, serine-type endopeptidase activity; INVOLVED IN: proteolysis; LOCATED IN: nucleolus, chloroplast; EXPRESSED IN: 24 plant structures; EXPRESSED DURING: 15 growth stages; CONTAINS InterPro DOMAIN/s: Serine/cysteine peptidase, trypsin-like (InterPro:IPR00…	Trypsin family	chloroplast organization;protein catabolic process;photosystem II repair;regulation of meristem growth
Contig_04418_4_3	in house RNA-seq	Importin subunit alpha	0	30.386	24	5	43	5	1	420	46.7	6.99	121.43	5	0	1.07668e+06	265696	333986	504884	415288	763794	2.28164e+06	228797	2.90413e+06		194805	363243	425744	390951	68857	941598	1.06407e+06	3.33291e+06	662440	584665	2.11297e+06	1.7427e+06	546000	1.76284e+06	435849	612755	4.3576e+06	150955	'29.3.1'	'protein.targeting.nucleus'	'(q71vm4|ima1a_orysa : 704.0) Importin alpha-1a subunit - Oryza sativa (Rice) & (at3g06720 : 689.0) Encodes importin alpha involved in nuclear import.; AT-IMP; FUNCTIONS IN: protein transporter activity, binding; INVOLVED IN: intracellular protein transport, protein import into nucleus; LOCATED IN: cytosol, nuclear envelope, nucleolus, cell wall; EXPRESSED IN: 23 plant structures; EXPRESSED DURIN…	Importin subunit alpha	NLS-bearing protein import into nucleus;proteasome localization;host response to induction by symbiont of tumor, nodule or growth in host;protein import into nucleus;symbiont intracellular protein transport in host;protein targeting to membrane
Contig_04434_4_3	in house RNA-seq	60S ribosomal protein L14	0	23.285	28	5	124	2	1	162	18.8	10.24	339.6	5	0	2.90365e+06	765765	740334	3.11146e+06	1.94603e+06	1.39166e+06	5.34275e+06	317283	4.52071e+06	371763	642261		426456	1.18577e+06	204325	2.23797e+06	8.56369e+06	8.42988e+06	3.50813e+06	3.13233e+06	7.04307e+06	1.22175e+07	4.73576e+06	1.15598e+07	903412	1.72998e+06	7.48989e+06	1.08131e+06	'29.2.1.2.2.14'	'protein.synthesis.ribosomal protein.eukaryotic.60S subunit.L14'	'(at4g27090 : 167.0) Ribosomal protein L14; FUNCTIONS IN: structural constituent of ribosome; INVOLVED IN: translation, ribosome biogenesis; LOCATED IN: in 8 components; EXPRESSED IN: 24 plant structures; EXPRESSED DURING: 13 growth stages; CONTAINS InterPro DOMAIN/s: Ribosomal protein L14 (InterPro:IPR002784); BEST Arabidopsis thaliana protein match is: Ribosomal protein L14 (TAIR:AT2G20450.1); …	60S ribosomal protein L14	ribosomal large subunit biogenesis;translation;auxin-activated signaling pathway
Contig_04472_6_2	in house RNA-seq	Dihydrolipoyl dehydrogenase 1, chloroplastic	0	32.932	20	7	47	7	1	601	64.1	7.31	138.53	7	0	2.08933e+06	363550	472829	1.14881e+06	821878	261790	2.39328e+06	211745	2.611e+06	244592	321933	155205	641254	92157.6	68574.3	1.21625e+06	1.30325e+06	2.57793e+06	867527	843954	4.90648e+06	5.38492e+06	1.45849e+06	2.3852e+06	703565	944763	5.59768e+06	363609	'8.1.1.3'	'TCA / org transformation.TCA.pyruvate DH.E3'	'(at3g16950 : 818.0) encodes a plastid lipoamide dehydrogenase, subunit of the pyruvate dehydrogenase complex which provides acetyl-CoA for de novo fatty acid biosynthesis. The gene is highly expressed in developing seeds.; lipoamide dehydrogenase 1 (LPD1); CONTAINS InterPro DOMAIN/s: FAD-dependent pyridine nucleotide-disulphide oxidoreductase (InterPro:IPR013027), Pyridine nucleotide-disulphide …	Dihydrolipoyl dehydrogenase 1, chloroplastic	response to arsenic-containing substance;cytoplasmic microtubule organization;glycolytic process;acetyl-CoA biosynthetic process from pyruvate;cell redox homeostasis;microtubule nucleation
Contig_04477_4_10	in house RNA-seq	TCP family transcription factor	0.001	2.867	3	1	2	1	1	533	55.9	8.29	2.55	1	0																					10506.1						8588.37		'17.2.3'	'hormone metabolism.auxin.induced-regulated-responsive-activated'	'(at1g58100 : 123.0) TCP family transcription factor ; FUNCTIONS IN: sequence-specific DNA binding transcription factor activity; INVOLVED IN: regulation of transcription; LOCATED IN: cellular_component unknown; EXPRESSED IN: 22 plant structures; EXPRESSED DURING: 13 growth stages; CONTAINS InterPro DOMAIN/s: Transcription factor, TCP (InterPro:IPR005333), Transcription factor TCP subgroup (Inter…	TCP family transcription factor	transcription, DNA-templated;regulation of transcription, DNA-templated;signal transduction;multicellular organism development;circadian rhythm;cell proliferation;regulation of cell size;anatomical structure morphogenesis;response to cytokinin;response to abscisic acid;response to gibberellin;regulation of seed germination;inflorescence development;auxin homeostasis;metal ion transport;regulation…	transcription factor
Contig_04501_5_5	in house RNA-seq	Trans-2,3-enoyl-CoA reductase	0	4.827	7	1	14	1	1	222	25.7	9.22	38.95	1	0	443918	191906	202967	293692									161128	94289.5		375790				159576	1123244	1.07707e+06	330291	1.86086e+06	377219	505864	3.04458e+06	220428	'11.8.7'	'lipid metabolism.'exotics' (steroids, squalene etc).trans-2-enoyl-CoA reductase (NADPH)'	'(at3g55360 : 173.0) Enoyl-CoA reductase is involved in all very long chain fatty acids (VLCFA) elongation reactions that are required for cuticular wax, storage lipid and sphingolipid metabolism. The protein is located in the ER, but in contrast to its yeast homolog TSC13 is not particularly enriched in the nuclear envelope-vacuole junction. Mutants in this gene show abnormal organ morphology an…	Trans-2,3-enoyl-CoA reductase	lipid metabolic process;sphingolipid metabolic process;calcium ion transport;Golgi organization;response to salt stress;wax biosynthetic process;sterol biosynthetic process;sphingoid biosynthetic process
Contig_04503_4_11	in house RNA-seq	14-3-3 protein gamma	0	25.173	27	7	94	2	1	262	29.9	4.91	181.72	7	0	453466	277081	159013	206051	144052	681519	794887	56381.2	630015	101215	87176.7	202759	299235	129542	114577	537811	349800	767822	14601.5	240661	1.07374e+06	737944	427210	583979	261449	523027	1.87375e+06	107788	'30.7'	'signalling.14-3-3 proteins'	'(gnl|cdd|84639 : 377.0) no description available & (q96453|1433d_soybn : 374.0) 14-3-3-like protein D (SGF14D) - Glycine max (Soybean) & (at1g26480 : 365.0) 14-3-3 protein GF14iota (grf12); general regulatory factor 12 (GRF12); FUNCTIONS IN: protein phosphorylated amino acid binding; LOCATED IN: cellular_component unknown; EXPRESSED IN: 6 plant structures; EXPRESSED DURING: L mature pollen stage…	14-3-3 protein gamma	pronuclear migration;regulation of membrane repolarization;negative regulation of G2/M transition of mitotic cell cycle;ascospore formation;G2/M transition of mitotic cell cycle;positive regulation of cell growth;post-embryonic root development;regulation of cellular response to heat;negative regulation of keratinocyte proliferation;imaginal disc development;meiotic cell cycle;olfactory learning;…
Contig_04509_6_3	in house RNA-seq	Luminal-binding protein	0	94.134	35	21	244	13	1	673	74.1	5.06	589.37	21	1	5.40815e+06	3.00075e+06	1.62402e+06	3.64072e+06	2.87043e+06	598935	1.14106e+07	764844	1.0887e+07	93297.5	611974	367652	1.83597e+06	452454	185751	3.45846e+06	2.61757e+06	5.61807e+06	1.73714e+06	790329	1.06132e+07	1.0124e+07	3884413	7.15411e+06	1.54513e+06	3.73972e+06	1.61211e+07	554072	'20.2.1'	'stress.abiotic.heat'	'(gnl|cdd|35323 : 1060.0) no description available & (q03684|bip4_tobac : 1028.0) Luminal-binding protein 4 precursor (BiP 4) (78 kDa glucose-regulated protein homolog 4) (GRP 78-4) - Nicotiana tabacum (Common tobacco) & (at5g28540 : 1013.0) Encodes the luminal binding protein BiP, an ER-localized member of the HSP70 family. BiP is composed of an N-terminal ATP binding domain and a C-terminal dom…	Luminal-binding protein	secretion by cell;regulation of glucose metabolic process;karyogamy involved in conjugation with cellular fusion;protein folding in endoplasmic reticulum;activation of signaling protein activity involved in unfolded protein response;cerebellum structural organization;negative regulation of protein homodimerization activity;response to mercury ion;toxin transport;response to cytokinin;ATF6-mediate…
Contig_04513_4_5	in house RNA-seq	Succinate dehydrogenase subunit 5, mitochondrial	0	6.311	18	2	7	2	1	240	26.4	6.09	18.52	2	0	253759		61113.5	360231	245890		515723		1.07896e+06	81658.6	107876			32529.1		86522.1	1.2027e+06	1.60111e+06	594594	803005	457689	1.65512e+06	323381	870420		79631.7	713437	49384.2	'35.2'	'not assigned.unknown'	'(at1g47420 : 206.0) succinate dehydrogenase 5 (SDH5); FUNCTIONS IN: molecular_function unknown; INVOLVED IN: biological_process unknown; LOCATED IN: mitochondrion, nucleus; EXPRESSED IN: 26 plant structures; EXPRESSED DURING: 15 growth stages; BEST Arabidopsis thaliana protein match is: gamma carbonic anhydrase 2 (TAIR:AT1G47260.1); Has 145 Blast hits to 145 proteins in 25 species: Archae - 0; B…	Succinate dehydrogenase subunit 5, mitochondrial	response to cytokinin;tricarboxylic acid cycle
Contig_04558_4_10	in house RNA-seq	ADP-ribosylation factor GTPase-activating protein AGD10	0	6.371	12	2	6	2	1	343	36.8	7.66	19.27	2	0	209334				124676		510624		339099												647776	295074	223817	704822			974579		'29.5.11.5'	'protein.degradation.ubiquitin.ubiquitin protease'	'(at4g17890 : 246.0) A member of ARF GAP domain (AGD), A thaliana has 15 members, grouped into four classes.; ARF-GAP domain 8 (AGD8); FUNCTIONS IN: ARF GTPase activator activity, DNA binding, zinc ion binding; INVOLVED IN: regulation of ARF GTPase activity; LOCATED IN: nucleus; EXPRESSED IN: 24 plant structures; EXPRESSED DURING: 15 growth stages; CONTAINS InterPro DOMAIN/s: Arf GTPase activatin…	ADP-ribosylation factor GTPase-activating protein AGD10	embryo development ending in seed dormancy;pollen development;protein deubiquitination;ubiquitin-dependent protein catabolic process;response to abscisic acid
Contig_04559_5_4	in house RNA-seq	17.7 kDa heat shock protein	0	34.011	39	6	59	5	1	151	17	5.44	187.01	6	1	320490		47395.4	762317	3.49262e+06	2.33635e+06	1.19877e+07	525241	1.15825e+07	1.37515e+06	2.24371e+06	714492	801557	1.24791e+06	322763	4.02434e+06	1.66323e+07	2.37872e+07	5.84775e+06	4.61242e+06	2.56792e+06	2.05985e+06	276617	1.30887e+06	302891	369771			'20.2.1'	'stress.abiotic.heat'	'(q01545|hsp22_iponi : 127.0) 18.8 kDa class II heat shock protein - Ipomoea nil (Japanese morning glory) (Pharbitis nil) & (at5g12020 : 115.0) 17.6 kDa class II heat shock protein (HSP17.6II); CONTAINS InterPro DOMAIN/s: Heat shock protein Hsp20 (InterPro:IPR002068), HSP20-like chaperone (InterPro:IPR008978); BEST Arabidopsis thaliana protein match is: heat shock protein 17.6A (TAIR:AT5G12030.1)…	17.7 kDa heat shock protein	protein folding;hyperosmotic response;response to oxidative stress;response to heat;response to high light intensity;heat acclimation;response to hydrogen peroxide;response to ethanol;response to arsenic-containing substance;response to cadmium ion;response to copper ion
Contig_04580_4_4	in house RNA-seq	Heterogeneous nuclear ribonucleoprotein 27C	0	64.169	41	13	151	9	1	412	43.3	8.51	415.18	13	1	8.35122e+06	1.60602e+06	2.39918e+06	4.51912e+06	1.85267e+06	1.52856e+06	1.27289e+07	696188	1.88903e+07	380151	1.75206e+06	119297	3.52666e+06	2.95412e+06	840988	9.76429e+06	1.42197e+07	3.01522e+07	9.72575e+06	5.9169e+06	1.10099e+07	7.73232e+06	3.74494e+06	1.02655e+07	1.71687e+06	3.62398e+06	2.10015e+07	862589	'27.4'	'RNA.RNA binding'	'(at3g13224 : 208.0) RNA-binding (RRM/RBD/RNP motifs) family protein; FUNCTIONS IN: RNA binding, nucleotide binding, nucleic acid binding; INVOLVED IN: biological_process unknown; LOCATED IN: cellular_component unknown; EXPRESSED IN: cultured cell; CONTAINS InterPro DOMAIN/s: RNA recognition motif, RNP-1 (InterPro:IPR000504), Nucleotide-binding, alpha-beta plait (InterPro:IPR012677); BEST Arabido…	Heterogeneous nuclear ribonucleoprotein 27C	mRNA polyadenylation;positive regulation of short-day photoperiodism, flowering;positive regulation of long-day photoperiodism, flowering
Contig_04586_4_4	in house RNA-seq	Basic transcription factor 3	0	5.099	10	1	3	1	1	190	21.4	8.32	8.97	1	0																157415	282298	483606	74606.3		225193	512861				137881	548485	30918.7	'27.3.50'	'RNA.regulation of transcription.General Transcription'	'(gnl|cdd|37451 : 164.0) no description available & (at1g73230 : 155.0) Nascent polypeptide-associated complex NAC; FUNCTIONS IN: molecular_function unknown; INVOLVED IN: response to salt stress; LOCATED IN: cellular_component unknown; EXPRESSED IN: 24 plant structures; EXPRESSED DURING: 15 growth stages; CONTAINS InterPro DOMAIN/s: Nascent polypeptide-associated complex NAC (InterPro:IPR002715);…	Basic transcription factor 3	response to salt stress;in utero embryonic development;pole plasm protein localization;negative regulation of apoptotic process;transcription from RNA polymerase II promoter;regulation of transcription, DNA-templated;embryo development ending in birth or egg hatching;protein transport;regulation of pole plasm oskar mRNA localization;intracellular mRNA localization involved in anterior/posterior a…
Contig_04651_6_4	in house RNA-seq	Translocon-associated protein (TRAP), alpha subunit	0	24.199	21	3	26	3	1	268	29.1	5.97	75.38	3	0	2.43478e+06	791017	789044	1.15663e+06	750131	385970	4.64975e+06	371757	3.73505e+06	103244	487179	179442	703132	548776	111753	1.75371e+06	1.77173e+06	3.27139e+06	1.10385e+06	731139	1.32042e+06	867047	453888	2.97049e+06	1.15867e+06	998182	8.25952e+06	342363	'35.1'	'not assigned.no ontology'	'(gnl|cdd|36844 : 208.0) no description available & (at2g21160 : 205.0) Translocon-associated protein (TRAP), alpha subunit; INVOLVED IN: biological_process unknown; LOCATED IN: chloroplast thylakoid membrane, endoplasmic reticulum, plasma membrane; EXPRESSED IN: 26 plant structures; EXPRESSED DURING: 15 growth stages; CONTAINS InterPro DOMAIN/s: Translocon-associated protein (TRAP), alpha subuni…	Translocon-associated protein (TRAP), alpha subunit
Contig_04656_5_3	in house RNA-seq	NADH dehydrogenase [ubiquinone] 1 alpha subcomplex subunit 13-A	0	18.622	33	4	49	4	1	163	18	9.58	134.34	4	0	1.03833e+06	320590	251372	1.04321e+06	544796	1.07703e+06	3.79087e+06	280920	6.0979e+06	482546	870467	428334	308911	175695	18452.1	387709	7472262	6.78258e+06	2.19861e+06	2.52643e+06	4.9007e+06	7.89539e+06	3.25543e+06	1.06749e+07	1.41956e+06	866654	7.75677e+06	815838	'35.2'	'not assigned.unknown'	'(at2g33220 : 207.0) GRIM-19 protein; FUNCTIONS IN: molecular_function unknown; INVOLVED IN: photorespiration; LOCATED IN: mitochondrion, mitochondrial membrane, mitochondrial respiratory chain complex I, respiratory chain complex I; EXPRESSED IN: 25 plant structures; EXPRESSED DURING: 15 growth stages; CONTAINS InterPro DOMAIN/s: GRIM-19 (InterPro:IPR009346); BEST Arabidopsis thaliana protein ma…	NADH dehydrogenase [ubiquinone] 1 alpha subcomplex subunit 13-A	cellular response to retinoic acid;oxidation-reduction process;protein import into mitochondrial inner membrane;cellular response to interferon-beta;negative regulation of intrinsic apoptotic signaling pathway;positive regulation of protein catabolic process;mitochondrial electron transport, NADH to ubiquinone;apoptotic signaling pathway;mitochondrial respiratory chain complex I assembly;reactive…
Contig_04693_6_2	in house RNA-seq	DEAD-box ATP-dependent RNA helicase 7	0	12.454	8	4	14	4	1	721	78.1	9.22	32.31	4	0	179133	58146	73567.3	46337.7	59687	67605.3	657287		811028	19873.6	84729.1	367219	669207	89161.3	45932.3	659463	261797	1.73886e+06	582217	159864	324731	112528	201076	240932	345556	319782	1.42154e+06		'27.1.2'	'RNA.processing.RNA helicase'	'(q41382|rh7_spiol : 673.0) DEAD-box ATP-dependent RNA helicase 7 (EC 3.6.1.-) - Spinacia oleracea (Spinach) & (at5g62190 : 672.0) DEAD/DEAH box RNA helicase PRH75; PRH75; FUNCTIONS IN: DEAD/H-box RNA helicase binding, ATP-dependent helicase activity; INVOLVED IN: RNA metabolic process; LOCATED IN: nucleolus, nucleus; EXPRESSED IN: 24 plant structures; EXPRESSED DURING: 13 growth stages; CONTAINS…	DEAD-box ATP-dependent RNA helicase 7	osteoblast differentiation;Group II intron splicing;RNA secondary structure unwinding;transcription elongation from mitochondrial promoter;response to exogenous dsRNA;RNA methylation;transcription from RNA polymerase II promoter;RNA metabolic process;RNA folding;protein maturation;response to virus;positive regulation of gene expression, epigenetic;Group I intron splicing;rRNA processing
Contig_04699_6_6	in house RNA-seq	Putative rRNA 2'-O-methyltransferase fibrillarin 3	0	27.429	25	6	71	6	1	325	34.5	10.11	145.97	6	0	3.13365e+06	1.19171e+06	1.1488e+06	1.52656e+06	965564	583122	7.78299e+06	300985	9.59701e+06	278311	708375	1.04914e+06	1.96169e+06	899792	352281	3.02901e+06	4.14538e+06	7.36013e+06	2.65562e+06	1.24216e+06	7.74051e+06	4.41374e+06	1.98666e+06	4.71251e+06	926309	1.89181e+06	1.44567e+07	501732	'27.1'	'RNA.processing'	'(at4g25630 : 438.0) encodes a fibrillarin, a key nucleolar protein in eukaryotes which associates with box C/D small nucleolar RNAs (snoRNAs) directing 2'-O-ribose methylation of the rRNA. This gene also encodes a novel box C/D snoRNA, U60.2f in its fifth intron that accumulates in seedlings and that their targeted residue on the 25 S rRNA is methylated.; fibrillarin 2 (FIB2); FUNCTIONS IN: snoR…	rRNA 2'-O-methyltransferase fibrillarin	tRNA processing;rRNA processing;regulation of transcription from RNA polymerase I promoter;box C/D snoRNA 3'-end processing;tetrapyrrole biosynthetic process;histone glutamine methylation;snoRNA processing;centrosome organization;rRNA 2'-O-methylation;snoRNA localization;snoRNA metabolic process;osteoblast differentiation;rRNA methylation;arginyl-tRNA aminoacylation;rRNA modification;peptidyl-pyr…
Contig_04705_6_2	in house RNA-seq	XS domain protein	0	92.559	43	24	150	24	1	840	92.7	6.52	324.4	24	0	6.60231e+06	1.46896e+06	1.98813e+06	5.6267e+06	1.16583e+06	814499	1.42367e+07	396300	1.56523e+07	100922	880450	519658	1.48919e+06	1.82869e+06	110206	6.42025e+06	5.67158e+06	9.5608e+06	43783.2	1.25933e+06	1.12233e+07	9.20925e+06	1.48865e+06	9.41795e+06	2.59661e+06	2.97668e+06	3.60574e+07	410839	'35.2'	'not assigned.unknown'	'(at3g22430 : 238.0) CONTAINS InterPro DOMAIN/s: Domain of unknown function XS (InterPro:IPR005380); BEST Arabidopsis thaliana protein match is: XS domain-containing protein / XS zinc finger domain-containing protein-related (TAIR:AT5G23570.1); Has 565 Blast hits to 510 proteins in 121 species: Archae - 2; Bacteria - 90; Metazoa - 191; Fungi - 32; Plants - 51; Viruses - 4; Other Eukaryotes - 195 …	XS domain protein	RNA phosphodiester bond hydrolysis, endonucleolytic;histidine biosynthetic process;gene silencing by RNA
Contig_04709_6_5	in house RNA-seq	Glycine-rich protein, putative isoform 1	0	70.333	68	12	86	12	1	253	28.6	5.12	240.91	12	0					2.71419e+06	1.26631e+06	1.96016e+07	781330	8.6387e+06	520885	1.66501e+06	606734	1.47698e+06	843974	255351	2.82984e+06	5.79538e+06	8.86483e+06	2.22496e+06	1.61592e+06			18727.7						'35.2'	'not assigned.unknown'	'(at2g45380 : 107.0) FUNCTIONS IN: molecular_function unknown; INVOLVED IN: biological_process unknown; LOCATED IN: cellular_component unknown; EXPRESSED IN: inflorescence meristem, flower, cultured cell; EXPRESSED DURING: petal differentiation and expansion stage; BEST Arabidopsis thaliana protein match is: glycine-rich protein (TAIR:AT4G22740.2); Has 35333 Blast hits to 34131 proteins in 2444 s…	Glycine-rich protein, putative isoform 1
Contig_04715_4_2	in house RNA-seq	Xylose isomerase	0	8.117	7	3	9	3	1	508	56.9	5.55	5.9	3	0	249686		49805.9	761630	539261		775109		649348	16808.9			66204.3		16003.4	324120	315710	476391	149034	38581	438676	566558		211404		188453	608981		'3.5.1'	'minor CHO metabolism.others.Xylose isomerase'	'(q40082|xyla_horvu : 724.0) Xylose isomerase (EC 5.3.1.5) - Hordeum vulgare (Barley) & (at5g57655 : 700.0) xylose isomerase family protein; FUNCTIONS IN: xylose isomerase activity; INVOLVED IN: carbohydrate metabolic process; LOCATED IN: endoplasmic reticulum, plasma membrane, vacuole; EXPRESSED IN: 25 plant structures; EXPRESSED DURING: 14 growth stages; CONTAINS InterPro DOMAIN/s: Xylose isome…	Xylose isomerase	xylose catabolic process to ethanol;pentose-phosphate shunt;D-xylose catabolic process;D-xylose metabolic process
Contig_04719_5_8	in house RNA-seq	40S ribosomal protein S7	0	91.806	65	16	307	1	1	196	22.6	9.79	772.81	16	0	1.85302e+06	421209	891830	2.29654e+06	1.71502e+06		1.98133e+06	477488	3.04162e+06	398320	956832		473007	789877	583803	2185520	3.79835e+06	3.28863e+06	1.0485e+06	1288842	2.16067e+06	2909653	1.15366e+06	2.68297e+06	1.32838e+06	1.31694e+06	1.43355e+06	873329	'29.2.1.2.1.7'	'protein.synthesis.ribosomal protein.eukaryotic.40S subunit.S7'	'(q9xet4|rs7_secce : 296.0) 40S ribosomal protein S7 - Secale cereale (Rye) & (at3g02560 : 278.0) Ribosomal protein S7e family protein; FUNCTIONS IN: structural constituent of ribosome; INVOLVED IN: translation; LOCATED IN: cytosolic small ribosomal subunit, cytosolic ribosome, chloroplast, membrane; EXPRESSED IN: 23 plant structures; EXPRESSED DURING: 16 growth stages; CONTAINS InterPro DOMAIN/s…	40S ribosomal protein S7	cell differentiation;regulation of cell cycle;hemopoiesis;translation;nuclear-transcribed mRNA catabolic process, nonsense-mediated decay;rRNA processing;translational initiation;ribosomal small subunit biogenesis;neural tube closure;cytoplasmic translation;chordate embryonic development;viral transcription
Contig_04721_6_3	in house RNA-seq	40S ribosomal protein S13-2	0	27.143	35	6	167	6	1	158	17.8	10.51	265.07	6	0	1.50663e+07	5.97575e+06	4.49609e+06	1.11035e+07	6.06349e+06	8.84795e+06	2.68541e+07	2.84046e+06	5.30266e+07	3.53945e+06	6.06201e+06	3.68575e+06	7.20288e+06	4.08829e+06	1.81426e+06	1.00602e+07	3.51229e+07	4.50181e+07	1.69895e+07	11825451	3.3621e+07	4.13931e+07	1.57749e+07	5.43589e+07	1.38513e+07	8.12311e+06	5.52996e+07	5.03971e+06	'29.2.1.2.1.13'	'protein.synthesis.ribosomal protein.eukaryotic.40S subunit.S13'	'(p62302|rs13_soybn : 268.0) 40S ribosomal protein S13 - Glycine max (Soybean) & (at4g00100 : 256.0) Encodes a cytoplasmic ribosomal protein S13 homologue involved in early leaf development; ribosomal protein S13A (RPS13A); FUNCTIONS IN: structural constituent of ribosome; INVOLVED IN: translation, trichome morphogenesis, leaf morphogenesis, cytokinesis by cell plate formation; LOCATED IN: cytoso…	40S ribosomal protein S13-2	phosphatidylinositol-mediated signaling;trichome morphogenesis;spliceosomal complex assembly;viral transcription;maturation of SSU-rRNA from tricistronic rRNA transcript (SSU-rRNA, 5.8S rRNA, LSU-rRNA);mitotic spindle elongation;cytoplasmic translation;translation;cytokinesis by cell plate formation;mitotic spindle organization;mRNA processing;leaf morphogenesis;mRNA cis splicing, via spliceosome…
Contig_04729_6_2	in house RNA-seq	Mitogen-activated protein kinase homolog MMK1	0.001	2.852	2	1	1	1	1	413	47.1	6.24	0	1	0					10351.9		102152		36338.9							24894.6					75313.3		26774.9	53772.2			138550		'30.6'	'signalling.MAP kinases'	'(q07176|mmk1_medsa : 683.0) Mitogen-activated protein kinase homolog MMK1 (EC 2.7.11.24) (MAP kinase MSK7) (MAP kinase ERK1) - Medicago sativa (Alfalfa) & (at2g43790 : 648.0) Encodes a MAP kinase induced by pathogens, ethylene biosynthesis, oxidative stress and osmotic stress.Also involved in ovule development. Homozygous mutants in a MPK3 heterozygous background are female sterile due to defect…	Mitogen-activated protein kinase homolog MMK1	folic acid-containing compound metabolic process;systemic acquired resistance, salicylic acid mediated signaling pathway;auxin-activated signaling pathway;camalexin biosynthetic process;activation of MAPK activity involved in osmosensory signaling pathway;response to auxin;response to wounding;chemotaxis to cAMP;cell division;cytokinesis by cell plate formation;MAPK cascade;male meiosis cytokines…
Contig_04750_6_2	in house RNA-seq	Histone H2A	0	40.768	63	8	803	4	1	142	15	10.24	1405.83	8	3	1.82738e+08	7.81266e+07	5.72038e+07	2.03815e+08	1.17899e+08	1.37194e+08	5.65543e+08	5.34693e+07	1.03185e+09	8.14486e+07	1.4654e+08	1.07791e+08	1.06808e+08	3.47304e+07	1.87424e+07	9.51879e+07	8.66412e+08	1.29125e+09	4.68685e+08	3.56163e+08	9.06382e+08	1.15526e+09	4.99457e+08	1.7908e+09	4.49539e+08	1.97609e+08	1.7418e+09	2.12917e+08	'28.1.3.2.1'	'DNA.synthesis/chromatin structure.histone.core.H2A'	'(gnl|cdd|36967 : 180.0) no description available & (p35063|h2ax_picab : 174.0) Histone H2AX - Picea abies (Norway spruce) (Picea excelsa) & (gnl|cdd|28955 : 173.0) no description available & (at1g54690 : 163.0) Encodes HTA3, a histone H2A protein. H2AX is a meiosis-specific isoform of histone H2A. Upon DSB formation, rapid accumulation of phosphorylated H2AX (&#947;-H2AX) occurs around the break…	Histone H2A	response to bacterium;innate immune response;cerebral cortex development;double-strand break repair via homologous recombination;response to wounding;cellular response to gamma radiation;spermatogenesis;defense response to fungus;killing of cells of other organism;defense response to Gram-positive bacterium;meiotic cell cycle;DNA damage checkpoint;negative regulation of cell proliferation;membran…	transcription factor
Contig_04763_5_7	in house RNA-seq	Membrane-associated progesterone binding protein 5	0	15.05	27	3	16	2	1	177	19.3	5.17	43.24	3	0	684779		231459	427042	277962		1.19715e+06		865223	46128.1	99962		141339	137306		657775	900296	1.32818e+06	334791	337006	672403	886074	78688.8	460928	91052.7	208351	1.36841e+06	24393.9	'21.2'	'redox.ascorbate and glutathione'	'(at3g48890 : 234.0) putative progesterone-binding protein homolog (Atmp2) mRNA,; membrane-associated progesterone binding protein 3 (MAPR3); FUNCTIONS IN: heme binding; LOCATED IN: chloroplast thylakoid membrane, nucleus; EXPRESSED IN: 24 plant structures; EXPRESSED DURING: 13 growth stages; CONTAINS InterPro DOMAIN/s: Cytochrome b5 (InterPro:IPR001199); BEST Arabidopsis thaliana protein match i…	Probable steroid-binding protein 3	negative regulation of cell growth;signal transduction
Contig_04766_5_1	in house RNA-seq	Protein transport protein SEC13	0	10.553	17	3	14	1	1	360	39.9	6.92	41.62	3	0									292196																		887935		'29.3.4.4'	'protein.targeting.secretory pathway.plasma membrane'	'(at2g30050 : 426.0) transducin family protein / WD-40 repeat family protein; FUNCTIONS IN: nucleotide binding; INVOLVED IN: membrane budding; LOCATED IN: nucleolus, heterotrimeric G-protein complex; EXPRESSED IN: 25 plant structures; EXPRESSED DURING: 15 growth stages; CONTAINS InterPro DOMAIN/s: WD40 repeat 2 (InterPro:IPR019782), WD40 repeat-like-containing domain (InterPro:IPR011046), WD40-re…	Protein transport protein SEC13 homolog B	mRNA transport;endoplasmic reticulum organization;COPII-coated vesicle budding;SMAD protein import into nucleus;extracellular matrix constituent secretion;nuclear pore distribution;ER-associated ubiquitin-dependent protein catabolic process;positive regulation of TORC1 signaling;digestive system development;intracellular protein transport;opsin transport;vacuolar transport;antigen processing and …	transcription factor
Contig_04785_4_6	in house RNA-seq	Histone H2A	0	46.147	48	6	820	2	1	148	15.8	10.55	1344.08	6	0	7.74944e+06	4.31935e+06	2.35741e+06	7.3841e+06	3.7961e+06	6.42766e+06	3.0983e+07	2.53212e+06	2.64399e+07	1.56601e+06	4.91883e+06	2.86156e+06	2.91605e+06	1.47338e+06	251834	3.41814e+06	2.30234e+07	3.75656e+07	1.69923e+07	1.01231e+07	3.31097e+07	30702518	1.24012e+07	44672081	1.50716e+07	9.26937e+06	6.82454e+07	6.77548e+06	'28.1.3.2.1'	'DNA.synthesis/chromatin structure.histone.core.H2A'	'(gnl|cdd|36967 : 160.0) no description available & (gnl|cdd|28955 : 160.0) no description available & (q2qpg9|h2axb_orysa : 139.0) Probable histone H2AXb - Oryza sativa (Rice) & (at3g20670 : 136.0) Encodes HTA13, a histone H2A protein.; histone H2A 13 (HTA13); FUNCTIONS IN: DNA binding; INVOLVED IN: nucleosome assembly; LOCATED IN: nucleus, nucleosome; EXPRESSED IN: 28 plant structures; EXPRESSE…	Histone H2A	cellular response to DNA damage stimulus;spermatogenesis;chromatin silencing;DNA damage checkpoint;response to wounding;double-strand break repair via homologous recombination;response to bacterium	transcription factor
Contig_04793_6_1	in house RNA-seq	PRP39	0	38.153	21	8	28	7	1	724	82	5.12	88.42	8	1	1.42906e+06	214508	237426	712400	502089		2.58968e+06		1.73679e+06	44433.9	42135.3	80216.4	139205	111481	49252.8	1.01946e+06	1.92794e+06	3.65252e+06	179690	108289	5.6858e+06	3.11113e+06	1.5049e+06	2.15267e+06	191172	560115	6.63055e+06	158670	'35.1.41'	'not assigned.no ontology.hydroxyproline rich proteins'	'(at1g04080 : 648.0) PRP39; INVOLVED IN: regulation of timing of transition from vegetative to reproductive phase; LOCATED IN: intracellular; EXPRESSED IN: 28 plant structures; EXPRESSED DURING: 13 growth stages; CONTAINS InterPro DOMAIN/s: RNA-processing protein, HAT helix (InterPro:IPR003107); BEST Arabidopsis thaliana protein match is: Tetratricopeptide repeat (TPR)-like superfamily protein (T…	PRP39	mRNA 5'-splice site recognition;mRNA processing;RNA processing
Contig_04803_5_6	in house RNA-seq	P-loop containing nucleoside triphosphate hydrolases superfamily protein	0	33.656	11	8	34	8	1	990	109.5	8.34	82.81	8	0	2.19752e+06	1.19362e+06	785663	572879	162248	702119	2.16908e+06	367325	1.40723e+06	353699	28029.6	153504	1.07299e+06		179445	555123	216480	385747	28872.1	515888	4.84856e+06	3.65293e+06	1.54009e+06	3.57737e+06	1.6998e+06	2.19512e+06	1.85585e+07	770923	'28.99'	'DNA.unspecified'	'(at5g35970 : 1189.0) P-loop containing nucleoside triphosphate hydrolases superfamily protein; FUNCTIONS IN: hydrolase activity, DNA binding, ATP binding; INVOLVED IN: biological_process unknown; LOCATED IN: chloroplast, chloroplast envelope; EXPRESSED IN: 22 plant structures; EXPRESSED DURING: 13 growth stages; CONTAINS InterPro DOMAIN/s: Restriction endonuclease, type I, R subunit/Type III, Re…	P-loop containing nucleoside triphosphate hydrolases superfamily protein	translation;regulation of transcription from RNA polymerase II promoter;protein homooligomerization
Contig_04807_6_8	in house RNA-seq	Putative N-acetyltransferase ycf52	0	4.231	4	1	1	1	1	252	28.3	9.54	2.86	1	0	46850.2		33941.4		66786.2	54087.2	399144	37256.2	421373				47427.7			46031.9	527290	517504	187140		390992	391083	112203	253454	89816.6	51900.3			'26.24'	'misc.GCN5-related N-acetyltransferase'	'(at1g26220 : 178.0) Acyl-CoA N-acyltransferases (NAT) superfamily protein; FUNCTIONS IN: N-acetyltransferase activity; INVOLVED IN: metabolic process; LOCATED IN: chloroplast; EXPRESSED IN: 18 plant structures; EXPRESSED DURING: 10 growth stages; CONTAINS InterPro DOMAIN/s: GCN5-related N-acetyltransferase, C-terminal (InterPro:IPR022610), GCN5-related N-acetyltransferase (InterPro:IPR000182), A…	Putative N-acetyltransferase ycf52	photosynthesis, light reaction;N-terminal protein amino acid acetylation;melatonin biosynthetic process;ATP hydrolysis coupled proton transport
Contig_04809_5_5	in house RNA-seq	Haloacid dehalogenase-like hydrolase domain-containing protein At4g39970	0.003	2.086	3	1	4	1	1	324	35.8	8.29	8.22	1	0	45936.2				143617		1.50257e+06	37139.5	689573		76347.7	26485.4		45580.3		250915	593159	381465	32295.7	48052	207511	256458					475064		'35.1'	'not assigned.no ontology'	'(at4g39970 : 387.0) Haloacid dehalogenase-like hydrolase (HAD) superfamily protein; FUNCTIONS IN: hydrolase activity, catalytic activity; INVOLVED IN: metabolic process; LOCATED IN: chloroplast, chloroplast stroma, chloroplast envelope; EXPRESSED IN: 23 plant structures; EXPRESSED DURING: 13 growth stages; CONTAINS InterPro DOMAIN/s: Haloacid dehalogenase-like hydrolase (InterPro:IPR005834), HAD…	Haloacid dehalogenase-like hydrolase domain-containing protein At4g39970	metabolic process;glucosinolate biosynthetic process
Contig_04816_5_1	in house RNA-seq	17.5 kd heat shock family protein	0	32.299	22	6	99	1	1	199	22.8	7.37	211.29	6	0					341563						61906.9					211144	1.10763e+06												'20.2.1'	'stress.abiotic.heat'	'(p27880|hsp12_medsa : 172.0) 18.2 kDa class I heat shock protein - Medicago sativa (Alfalfa) & (at5g59720 : 171.0) encodes a low molecular weight heat shock protein that contains the heat shock element in the promoter region. Expression is induced in response to heat shock.; heat shock protein 18.2 (HSP18.2); CONTAINS InterPro DOMAIN/s: Heat shock protein Hsp20 (InterPro:IPR002068), HSP20-like c…	17.5 kd heat shock family protein	protein folding;N-glycan processing;response to oxidative stress;response to heat;response to high light intensity;heat acclimation;response to hydrogen peroxide;response to ethanol;response to arsenic-containing substance;response to cadmium ion;response to copper ion;protein oligomerization
Contig_04845_4_4	in house RNA-seq	60S ribosomal protein L23a	0	21.861	37	9	101	9	1	188	21.3	10.4	204.21	9	0	3.65162e+06	1.25441e+06	1.36078e+06	3.38319e+06	3.55054e+06	2.20061e+06	1.28873e+07	1.10548e+06	1.99877e+07	1.05431e+06	2.3972e+06	691012	2.09744e+06	942003	501810	3.13315e+06	1.65878e+07	3.52597e+07	1.10749e+07	5.06102e+06	1.77352e+07	1.80176e+07	8.20675e+06	1.43296e+07	3.68882e+06	3.16932e+06	2.06726e+07	2.07721e+06	'29.2.1.2.2.523'	'protein.synthesis.ribosomal protein.eukaryotic.60S subunit.L23A'	'(q07761|rl23a_tobac : 171.0) 60S ribosomal protein L23a (L25) - Nicotiana tabacum (Common tobacco) & (at3g55280 : 164.0) 60S ribosomal protein L23A (RPL23aB). Paralog of RPL23aA.; ribosomal protein L23AB (RPL23AB); FUNCTIONS IN: structural constituent of ribosome, RNA binding, nucleotide binding; INVOLVED IN: response to oxidative stress, response to high light intensity, response to cold, trans…	60S ribosomal protein L23A	regulation of cell cycle;translation;centrosome duplication;nuclear-transcribed mRNA catabolic process, nonsense-mediated decay;ribosomal large subunit assembly;translational initiation;pancreas development;cell proliferation;response to cold;viral transcription;response to high light intensity
Contig_04849_4_4	in house RNA-seq	Histone H1	0	26.658	27	7	148	7	1	240	24.9	10.35	274.04	7	0	1.0443e+06	405449	861768	2.68219e+06	1.04471e+06	315515	2.05454e+06	133368	1.89454e+06	179161	196949	272658	411522	178095	133017	536579	2.0829e+06	7.232e+06	4.39413e+06	521380	3.17838e+06	1.23027e+06	1.29495e+06	2.59547e+06	470393	1.01653e+06	2.18028e+06	429965	'35.2'	'not assigned.unknown'	' no hits & (original description: no original description)'	Histone H1	nucleosome assembly
Contig_04858_6_6	in house RNA-seq	26S proteasome non-ATPase regulatory subunit 12 homolog B	0	40.148	25	11	155	11	1	490	55.6	7.69	334.87	11	0	1.01338e+07	3.96048e+06	2.86306e+06	7.07489e+06	2.73114e+06	2.46767e+06	1.02948e+07	1.20211e+06	1.0338e+07	585828	1.13454e+06	1.19718e+06	3.21997e+06	1.43061e+06	397421	4.61158e+06	8.82594e+06	7.30522e+06	2.18784e+06	2.88312e+06	2.04259e+07	1.93753e+07	6.07804e+06	1.91929e+07	6.27781e+06	6.03373e+06	3.60955e+07	2.01569e+06	'29.5.11.20'	'protein.degradation.ubiquitin.proteasom'	'(at5g09900 : 642.0) Encodes one of two isoforms for the 26S proteasome regulatory protein (RN) subunit RPN5. For many functions it acts redundantly with the paralogous gene RPN5b but also appears to exert independent effects.; EMBRYO DEFECTIVE 2107 (EMB2107); FUNCTIONS IN: molecular_function unknown; INVOLVED IN: multicellular organismal development, ubiquitin-dependent protein catabolic process…	26S proteasome non-ATPase regulatory subunit 12 homolog B	cullin deneddylation;Fc-epsilon receptor signaling pathway;stimulatory C-type lectin receptor signaling pathway;negative regulation of ubiquitin-protein ligase activity involved in mitotic cell cycle;NIK/NF-kappaB signaling;tumor necrosis factor-mediated signaling pathway;positive regulation of canonical Wnt signaling pathway;anaphase-promoting complex-dependent catabolic process;negative regulat…
Contig_04876_5_1	in house RNA-seq	Putative uncharacterized protein CC1463	0	19.801	13	5	36	5	1	372	41.8	9.61	100.81	5	0	1.24481e+06	697125	491123	754841	284388	202956	1.1568e+06	242297	1.62782e+06	61247.9	228582	246931	543054	305276	102766	510144	1.39242e+06	1.66102e+06	857326	571494	2.03698e+06	2.07444e+06	739953	3.43709e+06	1.23459e+06	923929	4.22534e+06	322335	'34.2'	'transport.sugars'	'(at1g61790 : 380.0) Oligosaccharyltransferase complex/magnesium transporter family protein; FUNCTIONS IN: oligosaccharide transmembrane transporter activity; INVOLVED IN: biological_process unknown; LOCATED IN: endoplasmic reticulum, plasma membrane, chloroplast; EXPRESSED IN: 26 plant structures; EXPRESSED DURING: 15 growth stages; CONTAINS InterPro DOMAIN/s: Magnesium transporter protein 1 (In…	Probable dolichyl-diphosphooligosaccharide--protein glycosyltransferase subunit 3B	protein N-linked glycosylation;pollen tube reception;transport
Contig_04879_4_8	in house RNA-seq	ATP synthase subunit D	0	32.677	35	7	78	7	1	172	20.3	8.79	155.22	7	0	3.19274e+06	655737	809654	4.60381e+06	3.32666e+06	1.8762e+06	1.92719e+07	753657	7.72884e+06	353450	622874	208361	243910	371651	29665.9	862297	1.29008e+07	9.15437e+06	2.95153e+06	1.42566e+06	1.68074e+07	1.03247e+07	4.89381e+06	1.83046e+07	4.6412e+06	3.44231e+06	2.16936e+07	2.73972e+06	'9.9'	'mitochondrial electron transport / ATP synthesis.F1-ATPase'	'(at3g52300 : 196.0) "ATP synthase D chain, mitochondrial" (ATPQ); FUNCTIONS IN: copper ion binding, zinc ion binding; INVOLVED IN: response to salt stress; LOCATED IN: mitochondrion, cytosolic ribosome, nucleolus, chloroplast, plasma membrane; EXPRESSED IN: 27 plant structures; EXPRESSED DURING: 16 growth stages; Has 35333 Blast hits to 34131 proteins in 2444 species: Archae - 798; Bacteria - 22…	ATP synthase subunit D	response to salt stress;ATP synthesis coupled proton transport
Contig_04897_4_5	in house RNA-seq	Dolichyl-diphosphooligosaccharide--protein glycosyltransferase 48 kDa subunit	0	50.506	33	11	166	11	1	443	49.6	6.34	400.56	11	0	9.94517e+06	3.07924e+06	2.89771e+06	6.42162e+06	3.18558e+06	1.32295e+06	1.08953e+07	720650	1.32048e+07	494340	1.44832e+06	894191	3.79731e+06	1.30324e+06	522606	7.01286e+06	1.03983e+07	1.40568e+07	5.49282e+06	3.54209e+06	1.55776e+07	14663809	4.24931e+06	1.85753e+07	3.93882e+06	4.81823e+06	3.0105e+07	1.27426e+06	'29.7'	'protein.glycosylation'	'(at5g66680 : 581.0) Encodes a protein ortholog of human SOT48 or yeast WBP1, an essential protein subunit of the oligosaccharyltransferase (OST) complex, which is responsible for the transfer in the ER of the N-linked glycan precursor onto Asn residues of candidate proteins.; DEFECTIVE GLYCOSYLATION (DGL1); FUNCTIONS IN: dolichyl-diphosphooligosaccharide-protein glycotransferase activity; INVOLV…	Dolichyl-diphosphooligosaccharide--protein glycosyltransferase 48 kDa subunit	plant-type cell wall organization;sensory perception of pain;T cell activation;lipid particle organization;protein N-linked glycosylation via asparagine;neurogenesis;protein N-linked glycosylation;response to cytokine;unidimensional cell growth;protein glycosylation;Golgi organization
Contig_04904_4_4	in house RNA-seq	40S ribosomal protein S14	0	46.623	34	7	127	1	1	172	18.8	9.95	361.87	7	0	825317	219939	179451	933863	588787	392335	1.6535e+06	105502	1.22049e+06	162968	154316		166426	310850	57186.5	564454	3.64384e+06	3.52243e+06	1.12223e+06	1.00609e+06	2.16585e+06	2.99323e+06	1.17176e+06	3.50671e+06	1061243	745945	3.15433e+06	404378	'29.2.1.2.1.14'	'protein.synthesis.ribosomal protein.eukaryotic.40S subunit.S14'	'(gnl|cdd|35628 : 240.0) no description available & (p19951|rs142_maize : 219.0) 40S ribosomal protein S14 (Clone MCH2) - Zea mays (Maize) & (at3g52580 : 215.0) Ribosomal protein S11 family protein; CONTAINS InterPro DOMAIN/s: Ribosomal protein S11 (InterPro:IPR001971), Ribosomal S11, conserved site (InterPro:IPR018102); BEST Arabidopsis thaliana protein match is: Ribosomal protein S11 family pro…	40S ribosomal protein S14-1	cytoplasmic translation;viral transcription;maturation of SSU-rRNA;maturation of SSU-rRNA from tricistronic rRNA transcript (SSU-rRNA, 5.8S rRNA, LSU-rRNA);erythrocyte differentiation;rRNA methylation;negative regulation of transcription from RNA polymerase II promoter;nuclear-transcribed mRNA catabolic process, nonsense-mediated decay;antigen processing and presentation;translational initiation;…
Contig_04913_6_5	in house RNA-seq	Splicing factor 3B subunit 1	0	7.024	3	3	6	3	1	1283	143.8	5.82	13.1	3	0	273692	115230	102014		57646		318469		530378	12380.3	34299.8	83761.2		60220.2		129105	398936	436466	184848	183032	581583	140216	37506.2	482471	36062.6	247916	2.1613e+06		'27.1.1'	'RNA.processing.splicing'	'(at5g64270 : 2045.0) splicing factor, putative; FUNCTIONS IN: binding; INVOLVED IN: mRNA processing; LOCATED IN: chloroplast; EXPRESSED IN: 26 plant structures; EXPRESSED DURING: 15 growth stages; CONTAINS InterPro DOMAIN/s: HEAT (InterPro:IPR000357), Armadillo-like helical (InterPro:IPR011989), Splicing factor 3B subunit 1 (InterPro:IPR015016), HEAT, type 2 (InterPro:IPR021133), Armadillo-type …	Splicing factor 3B subunit 1	melanocyte differentiation;positive regulation of gene expression, epigenetic;mRNA splicing, via spliceosome;small GTPase mediated signal transduction;base-excision repair;regulation of apoptotic process;RNA splicing, via transesterification reactions;neural crest cell development;spliceosomal complex assembly;intein-mediated protein splicing
Contig_04916_4_12	in house RNA-seq	Synaptotagmin-2	0	28.994	21	8	61	8	1	545	62	6.58	151.45	8	0	2.63237e+06	486595	671443	1.24847e+06	662717	616906	3.32496e+06	413752	3.33919e+06	170018	212547	367443	946609	454384	134449	1.37423e+06	2.42775e+06	2.38556e+06	521663	541001	3.45305e+06	3.14348e+06	752406	3.51983e+06	1.38509e+06	1.4803e+06	1.14919e+07	340218	'35.1.19'	'not assigned.no ontology.C2 domain-containing protein'	'(at1g20080 : 635.0) SYTB; FUNCTIONS IN: molecular_function unknown; INVOLVED IN: biological_process unknown; LOCATED IN: endomembrane system; EXPRESSED IN: 6 plant structures; EXPRESSED DURING: L mature pollen stage, M germinated pollen stage, 4 anthesis, petal differentiation and expansion stage; CONTAINS InterPro DOMAIN/s: C2 membrane targeting protein (InterPro:IPR018029), C2 calcium/lipid-bi…	Synaptotagmin-2	pentacyclic triterpenoid biosynthetic process;sterol biosynthetic process;endocytosis;viral process;protein secretion
Contig_04924_6_10	in house RNA-seq	KDEL receptor B	0	9.651	13	3	18	3	1	289	32.8	9.01	37.1	3	0	419501	124368	217146	271981	135273	93658.8	329922	178245	877673	116864	57544.7		424196	161324	117076	237859	1.17481e+06	1.19764e+06	665399	248504	1.06164e+06	768797	403923	1.91508e+06	567218	335776	1.56343e+06	152866	'29.3.4.1'	'protein.targeting.secretory pathway.ER'	'(at2g21190 : 401.0) ER lumen protein retaining receptor family protein; FUNCTIONS IN: ER retention sequence binding, receptor activity; INVOLVED IN: protein retention in ER lumen, protein transport; LOCATED IN: integral to membrane; EXPRESSED IN: male gametophyte, pollen tube; EXPRESSED DURING: M germinated pollen stage; CONTAINS InterPro DOMAIN/s: ER lumen protein retaining receptor (InterPro:I…	KDEL receptor B	protein retention in ER lumen
Contig_04940_5_3	in house RNA-seq	Mitochondrial-processing peptidase subunit beta	0	27.17	11	4	66	3	1	554	62.3	6.8	196.19	4	0	176567	61428.6		85771.4			302061		484026	5210.22	46444.3	46168.4	215357	62416.3	44857.7	369224	730535	848894	173221	189618	718294	716198	103514			136246	974538	49690.9	'29.3.2'	'protein.targeting.mitochondria'	'(at3g02090 : 656.0) MPPBETA; FUNCTIONS IN: metalloendopeptidase activity, zinc ion binding; INVOLVED IN: proteolysis; LOCATED IN: in 11 components; EXPRESSED IN: 27 plant structures; EXPRESSED DURING: 17 growth stages; CONTAINS InterPro DOMAIN/s: Peptidase M16, zinc-binding site (InterPro:IPR001431), Peptidase M16, C-terminal (InterPro:IPR007863), Peptidase M16, N-terminal (InterPro:IPR011765), …	Mitochondrial-processing peptidase subunit beta	protein processing;cellular response to farnesol;protein processing involved in protein targeting to mitochondrion;mitochondrial electron transport, ubiquinol to cytochrome c;hydrogen ion transmembrane transport;cytoplasmic microtubule organization;aerobic respiration
Contig_04947_6_5	in house RNA-seq	40S ribosomal protein S4-3	0	65.232	38	11	268	2	1	269	30.3	10.15	704.88	11	0	2.12511e+06	916997	836192	1.33307e+06	642192	669751	3.01816e+06	306650	3.16131e+06	198536	533109	304100	1.11101e+06	581381	202657	1.31217e+06	3.04431e+06	3.4229e+06	1.29022e+06	958578	4.09826e+06	4.53373e+06	1.65867e+06	4.93677e+06	1.96742e+06	1.8708e+06	8.48638e+06	521722	'29.2.1.2.1.4'	'protein.synthesis.ribosomal protein.eukaryotic.40S subunit.S4'	'(at5g58420 : 426.0) Ribosomal protein S4 (RPS4A) family protein; FUNCTIONS IN: structural constituent of ribosome; INVOLVED IN: translation; LOCATED IN: cytosolic small ribosomal subunit, cytosolic ribosome, nucleolus, membrane; EXPRESSED IN: 25 plant structures; EXPRESSED DURING: 13 growth stages; CONTAINS InterPro DOMAIN/s: Ribosomal protein S4e, central (InterPro:IPR013845), Ribosomal protein…	40S ribosomal protein S4-3	Arp2/3 complex-mediated actin nucleation;mitotic sister chromatid segregation;positive regulation of translation;viral transcription;chordate embryonic development;mitotic spindle elongation;co-transcriptional gene silencing by RNA interference machinery;centrosome organization;cytoplasmic translation;positive regulation of cell proliferation;translation;mycelium development;mitotic spindle organ…
Contig_04973_6_2	in house RNA-seq	Histone H2B	0	66.357	60	12	769	4	1	154	16.9	9.98	1106.94	12	10	3.03394e+08	1.00013e+08	1.02007e+08	3.42571e+08	2.00416e+08	2.0455e+08	7.56798e+08	9.20692e+07	8.64571e+08	5.79368e+07	1.11059e+08	6.55642e+07	7.55569e+07	6.20754e+07	1.84969e+07	2.06483e+08	7.43855e+08	1.10506e+09	3.63769e+08	2.49768e+08	1.0852e+09	1.33147e+09	3.73528e+08	1.24881e+09	3.33134e+08	2.33947e+08	1.59885e+09	1.85875e+08	'28.1.3.2.1'	'DNA.synthesis/chromatin structure.histone.core.H2A'	'(o22582|h2b_goshi : 154.0) Histone H2B - Gossypium hirsutum (Upland cotton) & (at5g22880 : 153.0) Encodes a histone 2B (H2B) protein. This protein can be ubiquitinated in planta, and this modification depends on the HUB1 and HUB2 E3 ubiquitin ligases.; histone B2 (HTB2); FUNCTIONS IN: DNA binding; INVOLVED IN: nucleosome assembly; LOCATED IN: nucleolus, nucleus; EXPRESSED IN: 22 plant structures…	Histone H2B	innate immune response in mucosa;postreplication repair;spermatogenesis, exchange of chromosomal proteins;defense response to Gram-positive bacterium;positive regulation of binding;nucleosome disassembly;defense response to bacterium;nucleosome assembly;antibacterial humoral response;chromatin assembly or disassembly;chromatin organization;plasminogen activation;mononuclear cell migration;inflamm…	transcription factor
Contig_05024_5_4	in house RNA-seq	Acyl-CoA-binding domain-containing protein 4	0	57.407	28	15	108	15	1	684	74.9	5.49	259.48	15	0	3.58878e+06	2.25387e+06	1.2023e+06	1.40757e+06	804264	1.07857e+06	3.60669e+06	578785	4.19228e+06	619535	563401	1.99801e+06	2.94034e+06	1.5228e+06	904048	1.13982e+06	2.95447e+06	2.9936e+06	937135	1.85109e+06	1.06368e+07	7.59247e+06	4.00538e+06	1.04628e+07	2.35224e+06	2.77919e+06	1.16381e+07	921158	'11.1.13'	'lipid metabolism.FA synthesis and FA elongation.acyl-CoA binding protein'	'(at3g05420 : 773.0) Acyl-CoA binding protein with high affinity for oleoyl-CoA. Expressed in all plant organs. Involved in fatty acid transport.; acyl-CoA binding protein 4 (ACBP4); FUNCTIONS IN: acyl-CoA binding; INVOLVED IN: lipid transport; LOCATED IN: cytosol, nucleus; EXPRESSED IN: 27 plant structures; EXPRESSED DURING: 15 growth stages; CONTAINS InterPro DOMAIN/s: Galactose oxidase/kelch, …	Acyl-CoA-binding domain-containing protein 4	lipid transport;response to ethylene;response to jasmonic acid;response to hypoxia;transport;response to light stimulus
Contig_05065_6_1	in house RNA-seq	Serine/threonine-protein phosphatase PP2A-2 catalytic subunit	0	10.007	8	2	5	2	1	366	41.4	6	13.95	2	0	322929		29931.7	44225.9	98857.7		776882		415932							199548	155079	375062			915432	295613	170813			104138	1.62899e+06		'29.4'	'protein.postranslational modification'	'(q9xgh7|pp2a_tobac : 638.0) Serine/threonine-protein phosphatase PP2A catalytic subunit (EC 3.1.3.16) - Nicotiana tabacum (Common tobacco) & (at3g58500 : 631.0) Encodes one of the isoforms of the catalytic subunit of protein phosphatase 2A: AT1G59830/PP2A-1, AT1G10430/PP2A-2, At2g42500/PP2A-3, At3g58500/PP2A-4 [Plant Molecular Biology (1993) 21:475-485 and (1994) 26:523-528; Note that in more re…	Serine/threonine-protein phosphatase PP2A-2 catalytic subunit	mitotic spindle assembly checkpoint;positive regulation of smoothened signaling pathway;mesoderm development;response to hydrogen peroxide;response to organic substance;negative regulation of epithelial to mesenchymal transition;regulation of protein catabolic process;canonical Wnt signaling pathway;autophagy;mitotic nuclear division;apoptotic mitochondrial changes;mitotic cell cycle;regulation o…
Contig_05090_6_3	in house RNA-seq	Mitotic checkpoint protein BUB3	0.002	2.264	3	1	6	1	1	370	40.7	8.75	10.13	1	0	7780.48					9584										4697.81	21155.4	37500.2					9473.86		7098.02	5354.99	58090.1		'31.2'	'cell.division'	'(at3g19590 : 572.0) Encodes a protein that may have a role in the spindle assembly checkpoint.; BUB (BUDDING UNINHIBITED BY BENZYMIDAZOL) 3.1 (BUB3.1); CONTAINS InterPro DOMAIN/s: WD40 repeat 2 (InterPro:IPR019782), WD40 repeat-like-containing domain (InterPro:IPR011046), WD40-repeat-containing domain (InterPro:IPR017986), WD40/YVTN repeat-like-containing domain (InterPro:IPR015943), WD40 repeat…	Mitotic checkpoint protein BUB3	proteasome-mediated ubiquitin-dependent protein catabolic process;anaphase-promoting complex-dependent catabolic process;positive regulation of ubiquitin-protein ligase activity involved in regulation of mitotic cell cycle transition;chromosome segregation;sister chromatid cohesion;mitotic spindle organization;cell division;mitotic cell cycle checkpoint;spindle assembly checkpoint;arginine biosyn…	transcription factor
Contig_05091_5_3	in house RNA-seq	RNA-binding protein 8A	0	13.122	18	3	31	3	1	228	25.2	5.55	80.02	3	0	875679	238841	236208	854912	608898	236846	2.13902e+06	137976	1.80269e+06	167117	307883	119278	345546	192567	19454.9	690897	2.01099e+06	2726199	1.09223e+06	853060	1.82898e+06	2.21265e+06	894191	1999069	766609	673832	3.62389e+06	282171	'27.4'	'RNA.RNA binding'	'(at1g51510 : 191.0) This gene is predicted to encode a protein involved in the exon junction complex. Though there is a predicted RNA binding motif, in the Drosophila ortholog (33% identity), this motif mediates interactions with Mago and is not available for RNA binding. The Arabidopsis Y14 protein appears to be predominantly nucleolar, but there is also some evidence for its presence in the cy…	RNA-binding protein 8A	negative regulation of transposition, DNA-mediated;regulation of translation;mRNA splicing, via spliceosome;RNA splicing;nuclear-transcribed mRNA catabolic process, nonsense-mediated decay;termination of RNA polymerase II transcription;regulation of alternative mRNA splicing, via spliceosome;mRNA processing;germarium-derived oocyte fate determination;oocyte nucleus migration involved in oocyte do…
Contig_05121_4_5	in house RNA-seq	40S ribosomal protein S3-1	0	83.893	44	12	247	3	1	235	26.2	9.55	692.19	12	0	1.79574e+06	446127	866648	1435481	674412	434637	2607473	203066	2.60654e+06	122155	355793	95784.9	307883	447041	63439.2	884657	2.31642e+06	2.54599e+06	813879	601348	3776932	3.82904e+06	2.3871e+06	4.3723e+06	737242	1.35827e+06	8.44021e+06	794309	'29.2.1.2.1.3'	'protein.synthesis.ribosomal protein.eukaryotic.40S subunit.S3'	'(at5g35530 : 391.0) Ribosomal protein S3 family protein; FUNCTIONS IN: structural constituent of ribosome; INVOLVED IN: response to salt stress, translation; LOCATED IN: cytosolic small ribosomal subunit, cytosolic ribosome, nucleolus, membrane; EXPRESSED IN: 23 plant structures; EXPRESSED DURING: 14 growth stages; CONTAINS InterPro DOMAIN/s: K Homology, prokaryotic type (InterPro:IPR009019), K …	40S ribosomal protein S3-1	positive regulation of base-excision repair;DNA damage response, detection of DNA damage;cytoplasmic translation;positive regulation of DNA repair;response to TNF agonist;chordate embryonic development;spindle assembly;positive regulation of cysteine-type endopeptidase activity involved in execution phase of apoptosis;negative regulation of DNA repair;viral transcription;erythrocyte differentiati…
Contig_05129_4_5	in house RNA-seq	Protein transport protein Sec24-like At3g07100	0	5.08	3	2	3	2	1	1045	114.3	8.43	7.77	2	0	67840.3	42737.6	34866.7	39483.2	30495		227498		134740					16613.2			85352	136238			355456	120553	114482	196992		27319.6	590776		'29.3.4.2'	'protein.targeting.secretory pathway.golgi'	'(at3g07100 : 1015.0) Encodes SEC24a/ERMO2. Required for endoplasmic reticulum (ER) morphology.; ENDOPLASMIC RETICULUM MORPHOLOGY 2 (ERMO2); FUNCTIONS IN: transporter activity, zinc ion binding; INVOLVED IN: transport, ER body organization; LOCATED IN: COPII vesicle coat; EXPRESSED IN: 23 plant structures; EXPRESSED DURING: 13 growth stages; CONTAINS InterPro DOMAIN/s: Sec23/Sec24, helical domain…	Protein transport protein Sec24-like At3g07100	ER body organization;Golgi organization;intracellular protein transport;regulation of low-density lipoprotein particle receptor biosynthetic process;auditory receptor cell stereocilium organization;positive regulation of cholesterol homeostasis;outflow tract morphogenesis;regulation of establishment of planar polarity involved in neural tube closure;endoplasmic reticulum organization;aorta morpho…
Contig_05159_4_4	in house RNA-seq	Serine/arginine-rich splicing factor RS40	0	5.643	6	2	10	2	1	309	36	10.32	23.64	2	0	137145			253951	157010		618484		522203		37179.1			34301.9		211003	588916	631818	169026		640800	460530				62346.5	964281		'27.1.1'	'RNA.processing.splicing'	'(at3g61860 : 223.0) encodes an arginine/serine-rich splicing factor. transcript is alternatively spliced and is differentially expressed in different tissues (flowers, roots, stems, and leaves) examined.; RSP31; FUNCTIONS IN: RNA binding, nucleotide binding, nucleic acid binding; INVOLVED IN: nuclear mRNA splicing, via spliceosome, RNA splicing; LOCATED IN: nuclear speck, spliceosomal complex; E…	Serine/arginine-rich splicing factor RS40	mRNA processing;RNA splicing;mRNA splicing, via spliceosome;response to cold;primary miRNA processing
Contig_05290_5_8	in house RNA-seq	Mannosyl-oligosaccharide 1,2-alpha-mannosidase MNS1	0	17.364	19	6	24	6	1	483	54.9	5.66	62.77	6	0	2.09188e+06	214159	505750	1.09095e+06	651115	193504	1.89422e+06	45406	1.71856e+06	32645.9	189163	33736.2	526099	56500.4		1.03595e+06	1.38503e+06	1.99035e+06	724242	466653	2.30568e+06	3.06485e+06	798216	3.08164e+06	659618	949278	5.38207e+06	86920.9	'29.7.3'	'protein.glycosylation.mannosyl-oligosaccharide alpha-1,2-mannosidase'	'(at1g51590 : 635.0) Encodes an alpha-mannosidase I enzyme responsible for N-glycan maturation.; alpha-mannosidase 1 (MNS1); CONTAINS InterPro DOMAIN/s: Glycoside hydrolase, family 47 (InterPro:IPR001382); BEST Arabidopsis thaliana protein match is: alpha-mannosidase 2 (TAIR:AT3G21160.1); Has 35333 Blast hits to 34131 proteins in 2444 species: Archae - 798; Bacteria - 22429; Metazoa - 974; Fungi …	Mannosyl-oligosaccharide 1,2-alpha-mannosidase MNS1	protein alpha-1,2-demannosylation;respiratory gaseous exchange;encapsulation of foreign target;mannose trimming involved in glycoprotein ERAD pathway;metabolic process;ER-associated ubiquitin-dependent protein catabolic process;glycoprotein ERAD pathway;oligosaccharide metabolic process;glycoprotein metabolic process;mannose metabolic process;N-glycan processing;trimming of terminal mannose on B …
Contig_05296_6_12	in house RNA-seq	Protein phosphatase 2C 57	0	39.897	24	7	70	7	1	422	46.5	7.11	180.42	7	0	2.70574e+06	625476	546844	1.20342e+06	871178	194715	5.50561e+06	203314	4.10519e+06	69315.5	590326	227647	704988	208543	143769	1.65203e+06	1.98096e+06	1.9986e+06	424312	342104	7.04507e+06	7.66084e+06	2.28997e+06	5.58422e+06	1.15995e+06	2.03517e+06	1.45905e+07	516485	'29.4'	'protein.postranslational modification'	'(at4g27800 : 379.0) Choroplast protein phosphatase TAP38/PPH1 is required for efficient dephosphorylation of the LHCII anthena and state transition from state 2 to state 1.; thylakoid-associated phosphatase 38 (TAP38); FUNCTIONS IN: phosphatase activity, protein serine/threonine phosphatase activity; INVOLVED IN: photosynthetic electron transport chain, photosystem stoichiometry adjustment, deph…	Protein phosphatase 2C 57	photosystem stoichiometry adjustment;photosynthetic electron transport chain;dephosphorylation
Contig_05299_5_4	in house RNA-seq	Peroxisomal acyl-coenzyme A oxidase 1	0	52.213	28	12	89	11	1	586	65.3	8.34	222.18	12	1	4.336e+06	1.00084e+06	1.20502e+06	1.92806e+06	1.32352e+06	350983	5.82915e+06	154537	5.38216e+06	103955	320898	146553	548678	292730	67126.2	1.89313e+06	1.6887e+06	1.83019e+06	250279	169057	1.16692e+07	9.27134e+06	2.50041e+06	7.62792e+06	1.22337e+06	2.2687e+06	2.02506e+07	411591	'11.9.4.2'	'lipid metabolism.lipid degradation.beta-oxidation.acyl CoA DH'	'(at4g16760 : 879.0) Encodes a medium to long-chain acyl-CoA oxidase. Catalyzes the first step of fatty acid beta-oxidation. Involved in jasmonate biosynthesis. Gene expression is induced by wounding, drought stress, abscisic acid, and jasmonate.; acyl-CoA oxidase 1 (ACX1); CONTAINS InterPro DOMAIN/s: Acyl-CoA oxidase/dehydrogenase, type1/2, C-terminal (InterPro:IPR013764), Acyl-CoA dehydrogenase…	Peroxisomal acyl-coenzyme A oxidase 1	fatty acid beta-oxidation;jasmonic acid biosynthetic process;response to cadmium ion;fatty acid oxidation;positive regulation of cholesterol homeostasis;spermatogenesis;response to fungus;very long-chain fatty acid metabolic process;prostaglandin metabolic process;lipid homeostasis;fatty acid beta-oxidation using acyl-CoA dehydrogenase;response to wounding;long-chain fatty acid metabolic process;…
Contig_05357_6_4	in house RNA-seq	6-phosphogluconolactonase	0	6.876	14	2	2	2	1	363	39.7	7.85	6.72	2	0					78337.3		161535				86455.7					436794	372625	890179				686022		325859					'7.1.2'	'OPP.oxidative PP.6-phosphogluconolactonase'	'(at5g24400 : 296.0) Encodes a protein with 6-phosphoglucunolactonase activity that localizes to the chloroplasts and the peroxisome. However, mutant phenotypes observed in pgl3 mutant plants can be complemented with a chloroplast-targeted version of the protein. PGL3 likely functions in the oxidative branch of the pentose phosphate pathway. pgl3 mutant phenotypes suggest that it is important in …	6-phosphogluconolactonase	defense response to oomycetes;cellular response to redox state;pentose-phosphate shunt;defense response to bacterium;carbohydrate metabolic process;pentose-phosphate shunt, oxidative branch;nitrate assimilation
Contig_05438_5_2	in house RNA-seq	Erlin-2	0	31.865	25	7	65	7	1	357	40.9	5.91	142.88	7	0	3.36596e+06	819456	1.01644e+06	2.11313e+06	1.02092e+06	515133	5.73369e+06	262196	6.07695e+06	119897	612909	157223	1.06775e+06	804247	208218	3.32837e+06	4.65237e+06	6.48684e+06	1.96487e+06	1.6511e+06	6.07809e+06	5.01554e+06	1.46732e+06	4.74029e+06	1.16091e+06	1.98635e+06	1.52188e+07	418715	'35.1'	'not assigned.no ontology'	'(at2g03510 : 456.0) SPFH/Band 7/PHB domain-containing membrane-associated protein family; FUNCTIONS IN: molecular_function unknown; INVOLVED IN: biological_process unknown; LOCATED IN: endoplasmic reticulum, nucleolus, plasma membrane; EXPRESSED IN: 25 plant structures; EXPRESSED DURING: 13 growth stages; CONTAINS InterPro DOMAIN/s: Band 7 protein (InterPro:IPR001107); Has 1337 Blast hits to 133…	Erlin-2	GDP-mannose biosynthetic process;SREBP signaling pathway;negative regulation of fatty acid biosynthetic process;ER-associated ubiquitin-dependent protein catabolic process;transmembrane transport;regulation of TOR signaling;cholesterol metabolic process;negative regulation of cholesterol biosynthetic process
Contig_05440_4_4	in house RNA-seq	RNA-binding protein with multiple splicing	0.001	2.902	11	2	3	2	1	396	43.4	8.81	6.61	2	0									274735							96389.7		261009			130879						551366		'27.4'	'RNA.RNA binding'	'(at3g13700 : 219.0) RNA-binding (RRM/RBD/RNP motifs) family protein; FUNCTIONS IN: RNA binding, nucleotide binding, nucleic acid binding; INVOLVED IN: biological_process unknown; LOCATED IN: cellular_component unknown; CONTAINS InterPro DOMAIN/s: RNA recognition motif, RNP-1 (InterPro:IPR000504), Nucleotide-binding, alpha-beta plait (InterPro:IPR012677); BEST Arabidopsis thaliana protein match i…	RNA-binding protein with multiple splicing	dendrite morphogenesis;positive regulation of pathway-restricted SMAD protein phosphorylation;mRNA splicing, via spliceosome;positive regulation of SMAD protein import into nucleus
Contig_05441_4_3	in house RNA-seq	unnanotated	0	8.849	8	3	13	3	1	356	39.1	6.99	32.45	3	0	200485		79671	70287.9	69125.3		861404	20835.2	521673	21749.7	51733.4	66760.5	106850	37964.9		218100	285924	911470	217407	79184.8	767337	284210	161178	417162	85082.2	117317	1.37721e+06	18331.1	'35.2'	'not assigned.unknown'	' no hits & (original description: no original description)'
Contig_05450_5_1	in house RNA-seq	PDIA6	0	7.878	18	3	7	3	1	300	32.9	4.98	19.65	3	0	440093		36845.4	233116	209895	67277.6	392067	32690.3	1.23739e+06							308401	547715	772119	246715	88809.5	784629	676255		338734	107450	328765	2.63929e+06		'21.1.1'	'redox.thioredoxin.PDIL'	'(at1g04980 : 416.0) Encodes a protein disulfide isomerase-like (PDIL) protein, a member of a multigene family within the thioredoxin (TRX) superfamily. Transcript levels for this gene are up-regulated in response to three different chemical inducers of ER stress (dithiothreitol, beta-mercaptoethanol, and tunicamycin). AtIRE1-2 does not appear to be required for this response, but the atbzip60 mu…	PDIA6	endoplasmic reticulum unfolded protein response;sleep;platelet activation;IRE1-mediated unfolded protein response;apoptotic cell clearance;response to endoplasmic reticulum stress;positive regulation of apoptotic cell clearance;platelet aggregation;cell redox homeostasis;protein folding
Contig_05478_5_9	in house RNA-seq	Hydrolase	0	8.412	14	3	11	3	1	253	29.1	7.31	25.94	3	0	1.46432e+06	426231	377332	960338	196377	98481.6	932640		820685	16825.7	125516	53124.4	142886	25786.2		529831	1.07472e+06	1.14709e+06	284313	276768	2.37754e+06	2.32186e+06	882888	2396365	1.01832e+06	1.01773e+06	5.84156e+06	214493	'35.1'	'not assigned.no ontology'	'(at2g36290 : 323.0) alpha/beta-Hydrolases superfamily protein; FUNCTIONS IN: hydrolase activity; INVOLVED IN: biological_process unknown; LOCATED IN: endoplasmic reticulum; EXPRESSED IN: 24 plant structures; EXPRESSED DURING: 13 growth stages; CONTAINS InterPro DOMAIN/s: Alpha/beta hydrolase fold-1 (InterPro:IPR000073); BEST Arabidopsis thaliana protein match is: alpha/beta-Hydrolases superfamil…	Hydrolase	positive regulation of transcription, DNA-templated;response to abscisic acid
Contig_05590_4_5	in house RNA-seq	Vesicle transport v-SNARE 13	0	14.421	22	3	14	3	1	226	25.4	9.23	26.5	3	0	59735.7			140795	29630.3		436794		334933	12353.5			19398.8			96020	169164	413493	140813	112343	218774	77692.1	26244.8	252557	64818.6	42710.6	655892		'31.4'	'cell.vesicle transport'	'(at5g39510 : 242.0) Encodes a member of SNARE gene family. Homologous with yeast VTI1 and is involved in vesicle transport. Mutant alleles such as sgr4/zig are defective in the shoots response to gravity resulting in a zigzag growth pattern of the stem. Involved in protein trafficking to lytic vacuoles. Can conditionally substitute VTI12 in protein storage vacuole trafficking when plants are dev…	Vesicle transport v-SNARE 13	ER to Golgi vesicle-mediated transport;positive regulation of translational termination;membrane fusion;vesicle-mediated transport;regulation of ARF protein signal transduction;vesicle fusion with Golgi apparatus;intracellular protein transport;Golgi to vacuole transport;intra-Golgi vesicle-mediated transport;protein targeting to vacuole;retrograde transport, endosome to Golgi;gravitropism;transl…
Contig_05639_5_6	in house RNA-seq	EF1Bgamma class glutathione S-transferase	0	27.765	18	5	22	4	1	433	49.2	6.05	56.25	5	0	858456	346032	764213	743906	327062	281648	4.02342e+06	123382	1.41865e+06					76383.9		320275	227501	808109	162003		4.6018e+06	1.12125e+06	1.44477e+06	856569	335976	653832	9.2476e+06	43359	'29.2.4'	'protein.synthesis.elongation'	'(q6yw46|ef1g2_orysa : 586.0) Elongation factor 1-gamma 2 (EF-1-gamma 2) (eEF-1B gamma 2) - Oryza sativa (Rice) & (at1g57720 : 568.0) Translation elongation factor EF1B, gamma chain; FUNCTIONS IN: copper ion binding, translation elongation factor activity; INVOLVED IN: response to cadmium ion, response to zinc ion; LOCATED IN: cell wall, plasma membrane, vacuole, membrane; EXPRESSED IN: 6 plant s…	EF1Bgamma class glutathione S-transferase	glutathione metabolic process;response to zinc ion;response to cadmium ion
Contig_05671_5_4	in house RNA-seq	Importin subunit beta-1	0.001	3.499	2	1	1	1	1	900	99.7	4.89	3.28	1	0	49664.8								66951					16247		43299.4		101571			300831	194799		235321			293964		'29.3.1'	'protein.targeting.nucleus'	'(at5g53480 : 1229.0) ARM repeat superfamily protein; FUNCTIONS IN: protein transporter activity, binding; INVOLVED IN: intracellular protein transport, protein import into nucleus, docking; LOCATED IN: nucleus, chloroplast, nuclear pore, cytoplasm; EXPRESSED IN: 25 plant structures; EXPRESSED DURING: 13 growth stages; CONTAINS InterPro DOMAIN/s: Importin-beta, N-terminal (InterPro:IPR001494), Ar…	Importin subunit beta-1	protein import into nucleus, translocation;ribosomal protein import into nucleus;intracellular protein transport;protein import into nucleus, docking;NLS-bearing protein import into nucleus;protein import into nucleus;nucleocytoplasmic transport
Contig_05676_6_6	in house RNA-seq	BnaC06g31910D protein	0	21.173	11	6	40	6	1	602	66.2	8.9	88.55	6	0	295903	72867.8	80000.1	169481	63641.5	54568.2	380507		363005	15522.5	31618.6	30246.4	105383	45030.1		185897	277608	480469	148300	130516	446946	373291	141763	678834	233361	169650	1.58389e+06	54091.8	'35.2'	'not assigned.unknown'	'(at1g23170 : 385.0) Protein of unknown function DUF2359, transmembrane; FUNCTIONS IN: molecular_function unknown; INVOLVED IN: biological_process unknown; CONTAINS InterPro DOMAIN/s: Protein of unknown function DUF2359, transmembrane (InterPro:IPR019308); BEST Arabidopsis thaliana protein match is: Protein of unknown function DUF2359, transmembrane (TAIR:AT1G70770.2). & (gnl|cdd|39668 : 311.0) n…	BnaC06g31910D protein
Contig_05685_5_3	in house RNA-seq	Flavin oxidoreductase	0	64.363	21	13	174	11	1	606	66.6	6.96	418.73	13	2	1.58109e+07	6.47802e+06	4.35982e+06	3.81233e+06	2.58574e+06	5.85546e+06	2.76229e+07	2.13546e+06	1.27241e+07	179965	1.40816e+06	2.35061e+06	4.2072e+06	735561	359856	5.89971e+06	1.84735e+06	2.30162e+06	326128	331253	3.313e+07	2.15316e+07	9.79349e+06	2.75156e+07	1.0914e+07	1.06026e+07	7.04983e+07	2.64632e+06	'35.2'	'not assigned.unknown'	' (original description: no original description)'	Flavin oxidoreductase	oxidation-reduction process
Contig_05764_5_8	in house RNA-seq	B-cell receptor-associated protein 31-like containing protein	0	18.096	24	4	29	4	1	229	25.4	9.61	88.31	4	0	1.23196e+06	95185.9	352525	1.323e+06	780457		2.08083e+06		2.18889e+06		194953			266233		796667	2.4905e+06	3.21576e+06	1.11594e+06	662807	2.61476e+06	2.03097e+06	709564	1.91235e+06	92792	946733	5.55417e+06	202695	'35.1'	'not assigned.no ontology'	'(at5g42570 : 137.0) B-cell receptor-associated 31-like; FUNCTIONS IN: molecular_function unknown; INVOLVED IN: intracellular protein transport; LOCATED IN: endoplasmic reticulum, plasma membrane; EXPRESSED IN: 26 plant structures; EXPRESSED DURING: 13 growth stages; CONTAINS InterPro DOMAIN/s: B-cell receptor-associated 31-like (InterPro:IPR008417); BEST Arabidopsis thaliana protein match is: B-…	B-cell receptor-associated protein 31-like containing protein	intracellular protein transport
Contig_05765_4_7	in house RNA-seq	Phosphoglycerate mutase family protein	0	20.779	29	6	31	6	1	299	33.1	5.31	60.07	6	0	1.69353e+06	498548	511254	773458	849346	181579	6.31385e+06	427779	3.03015e+06	79717.2	358684	61813.6	425265	377602	122712	1.25574e+06	976401	1.94273e+06	454463	574787	6.13778e+06	3.42873e+06	2.02511e+06	2.03203e+06	508469	1.6088e+06	9.82657e+06	171337	'35.2'	'not assigned.unknown'	(at5g64460 : 349.0) Phosphoglycerate mutase family protein; FUNCTIONS IN: molecular_function unknown; INVOLVED IN: biological_process unknown; LOCATED IN: cellular_component unknown; EXPRESSED IN: 22 plant structures; EXPRESSED DURING: 13 growth stages; CONTAINS InterPro DOMAIN/s: Histidine phosphatase superfamily, clade-1 (InterPro:IPR013078); BEST Arabidopsis thaliana protein match is: Phosphog…	BnaA06g05870D protein	metabolic process
Contig_05856_6_2	in house RNA-seq	GTPase Der	0	3.879	4	2	12	2	1	594	65.6	7.14	30.54	2	0	134375		46382.2	59222.4					181185					33958.5		84188.9	173701	216154			582626	275608	143617	485428	194683	200037	1.00901e+06	48378	'30.5'	'signalling.G-proteins'	'(at3g12080 : 686.0) embryo defective 2738 (emb2738); FUNCTIONS IN: GTP binding; INVOLVED IN: embryo development ending in seed dormancy; LOCATED IN: chloroplast; EXPRESSED IN: 21 plant structures; EXPRESSED DURING: 13 growth stages; CONTAINS InterPro DOMAIN/s: Small GTP-binding protein (InterPro:IPR005225), GTP-binding, EngA (InterPro:IPR016484), GTP1/OBG (InterPro:IPR006073), GTP-binding protei…	GTPase Der	ribosome biogenesis;tRNA metabolic process;ribosomal large subunit assembly;chloroplast organization
Contig_05916_6_3	in house RNA-seq	Protein CASP	0.001	2.649	1	1	9	1	1	721	83.7	5.87	18.38	1	0	35196.3	27819.3			3798.89	5707.11	10412.2	9809.03	38320			5240.55	26563.8	8100.92			36231	56734.1	21143.1	10425.9	50803.7	34813.7		13797	91245.5	11390.4	127790		'29.3.4.2'	'protein.targeting.secretory pathway.golgi'	'(at3g18480 : 655.0) This gene is predicted to encode a protein that functions as a Golgi apparatus structural component, known as a golgin in mammals and yeast. A fluorescently-tagged version of CASP co-localizes with Golgi markers, and this localization appears to require the C-terminal (565├▒689aa) portion of the protein. The protein is inserted into a membrane in a type II orientation.; CCAAT…	Protein CASP	malate transport;cellulose biosynthetic process;intra-Golgi vesicle-mediated transport	transcription factor
Contig_05918_5_8	in house RNA-seq	Protein SAD1/UNC-84 domain protein 2	0	17.639	15	6	14	6	1	516	56.6	7.25	33.71	6	0	577151	302219	106153	351692	65374.5	360698	357702	210509	719140	111522	39429.9	106650	390988	189413	45860.9	388163	587179	1.04901e+06	505853	358770	1.65798e+06	469139	514110	1.40313e+06	848103	504557	1.80796e+06	151049	'35.1'	'not assigned.no ontology'	'(at5g04990 : 271.0) Encodes a member of the Sad1/UNC-84 (SUN)-domain proteins: AtSUN1(At5g04990), AtSUN2(AT3G10730). SUN domain proteins are part of the cytoskeletal-nucleoskeletal bridging complexes. AtSUN1 and AtSUN2 are localized to the nuclear envelope and are present as homomers and heteromers in vivo.; SAD1/UNC-84 domain protein 1 (SUN1); FUNCTIONS IN: protein binding; INVOLVED IN: biologi…	Protein SAD1/UNC-84 domain protein 2	intracellular protein transport;protein localization to nuclear envelope;nuclear envelope organization;protein heterooligomerization;nucleus organization;protein homooligomerization
Contig_05947_6_1	in house RNA-seq	DNA-damage-repair/toleration protein DRT102	0.001	3.439	4	1	4	1	1	357	39.6	6.83	9.34	1	0							38766.4		22719.4								13409.9	38466.4			75699	19424.4		21724.1			68148.5		'28.2'	'DNA.repair'	'(at3g04880 : 393.0) encodes a novel protein involved in DNA repair from UV damage. Isolated by functional complementation of E. coli UV-sensitive mutants (UVR genes).; DNA-DAMAGE-REPAIR/TOLERATION 2 (DRT102); INVOLVED IN: response to UV, photoreactive repair, response to cold; LOCATED IN: nucleus, cytoplasm; EXPRESSED IN: 23 plant structures; EXPRESSED DURING: 13 growth stages; CONTAINS InterPro…	DNA-damage-repair/toleration protein DRT102	response to cold;carbohydrate metabolic process;DNA repair
Contig_05955_6_3	in house RNA-seq	Probable signal peptidase complex subunit 2	0	11.523	17	3	6	3	1	222	24.3	9.35	13.14	3	0	219459	37870.4		259536	152043	65325.5	498728		242451	45411.7	27242.1		74462.5	70737.8		102084	640428	388972	241792	118376	361166	69131.1	50679.7	784866	133743	199220	255396	58146.1	'29.3.4.1'	'protein.targeting.secretory pathway.ER'	'(at2g39960 : 218.0) Microsomal signal peptidase 25 kDa subunit (SPC25); FUNCTIONS IN: peptidase activity; INVOLVED IN: signal peptide processing; LOCATED IN: endoplasmic reticulum; EXPRESSED IN: male gametophyte, callus; CONTAINS InterPro DOMAIN/s: Signal peptidase complex subunit 2 (InterPro:IPR009582); BEST Arabidopsis thaliana protein match is: Microsomal signal peptidase 25 kDa subunit (SPC2…	Probable signal peptidase complex subunit 2	signal peptide processing;protein targeting to ER
Contig_06027_5_11	in house RNA-seq	Casein kinase II subunit alpha	0	8.622	8	2	4	1	1	355	41.7	8.98	4.36	2	0	132767	57320.4		60751.1			178363		194711							80891.8		145096									371870		'29.4'	'protein.postranslational modification'	'(gnl|cdd|35887 : 620.0) no description available & (at3g50000 : 603.0) casein kinase II catalytic subunit alpha; "casein kinase II, alpha chain 2" (CKA2); FUNCTIONS IN: protein binding, kinase activity; INVOLVED IN: protein amino acid phosphorylation; LOCATED IN: plasma membrane; EXPRESSED IN: 24 plant structures; EXPRESSED DURING: 15 growth stages; CONTAINS InterPro DOMAIN/s: Protein kinase, AT…	Casein kinase II subunit alpha	photoperiodism;chromatin organization;protein autophosphorylation;donor selection;Wnt signaling pathway;regulation of response to DNA damage stimulus;establishment or maintenance of bipolar cell polarity regulating cell shape;protein phosphorylation;regulation of transcription from RNA polymerase I promoter;locomotor rhythm;[2Fe-2S] cluster assembly;lateral inhibition;positive regulation of hh ta…
Contig_06071_6_6	in house RNA-seq	Cars protein	0	8.741	4	3	8	3	1	779	88	6.28	19.35	3	0	194734	66905.1	61005.1	105398	70293.9		201895	15823.6	350660				29823.8	40256.9	42793.2	42760.4	311551	253057	41992.8	31444	647898	613576	176900	470662	115011	132516	1404518	38392.3	'29.1.16'	'protein.aa activation.cysteine-tRNA ligase'	'(gnl|cdd|37218 : 437.0) no description available & (gnl|cdd|30564 : 361.0) no description available & (at2g31170 : 201.0) SYCO ARATH; FUNCTIONS IN: cysteine-tRNA ligase activity, nucleotide binding, aminoacyl-tRNA ligase activity, ATP binding; INVOLVED IN: cysteinyl-tRNA aminoacylation, translation, tRNA aminoacylation for protein translation; LOCATED IN: mitochondrion, chloroplast; EXPRESSED IN…	Cars protein	cysteinyl-tRNA aminoacylation
Contig_06100_4_6	in house RNA-seq	ALY protein	0	17.15	14	3	39	2	1	283	30.5	10.83	92.26	3	0	846164	184180	265170	359702	314729	169334	1.47921e+06	101777	1550112	73312.8	144469	250836	334878	121982	104727	725814	863032	970169	266684	188850	1.21568e+06	758172	313958	1.36288e+06	505004	532368	3.31674e+06	108620	'27.4'	'RNA.RNA binding'	'(at5g37720 : 155.0) ALWAYS EARLY 4 (ALY4); FUNCTIONS IN: nucleotide binding, nucleic acid binding; INVOLVED IN: biological_process unknown; CONTAINS InterPro DOMAIN/s: RNA recognition motif, RNP-1 (InterPro:IPR000504), Nucleotide-binding, alpha-beta plait (InterPro:IPR012677); BEST Arabidopsis thaliana protein match is: RNA-binding (RRM/RBD/RNP motifs) family protein (TAIR:AT1G66260.2); Has 5809…	ALY protein	mRNA transport;RNA splicing;mRNA processing
Contig_06166_4_3	in house RNA-seq	DnaJ protein ERDJ3B	0	34.489	32	9	95	9	1	365	41.2	6.92	184.81	9	0	3.13241e+06	631976	718082	1.58302e+06	794097	540981	4.0977e+06	161399	5.22513e+06	44635.4	360490	164442	1.42e+06	562701	223176	1.99687e+06	3.75684e+06	4.74388e+06	1.85696e+06	1.36867e+06	4.55262e+06	4.53259e+06	1.49256e+06	5.73194e+06	1.76366e+06	2.02124e+06	1.10208e+07	571730	'20.2.1'	'stress.abiotic.heat'	'(at3g62600 : 469.0) J domain protein localized in ER lumen. Can partially compensate for the growth defect in jem1 scj1 mutant yeast. Forms a complex SDF2-ERdj3B-BiP that is required for the proper accumulation of the surface-exposed leucine-rich repeat receptor kinases EFR. EFR is involved in PAMP (pathogen associated molecular patterns) triggered immunity.; ATERDJ3B; FUNCTIONS IN: unfolded pro…	DnaJ protein ERDJ3B	protein folding in endoplasmic reticulum;protein folding;positive regulation of ATPase activity;pathogen-associated molecular pattern dependent induction by symbiont of host innate immune response;ER-associated ubiquitin-dependent protein catabolic process;response to unfolded protein;response to heat;mRNA modification;IRE1-mediated unfolded protein response
Contig_06235_4_7	in house RNA-seq	Reticulon-like protein B8	0	5.079	5	1	13	1	1	264	29.9	9.48	39.25	1	0	170634	89328.8	36747.7	115594	77317.5		528829	39431.8	300996	30372.9	50108.5		63668.8	24511.2		91676	250103	257394	215079	162509	354771	323595	110646	769566	337920	245358	1.12953e+06	63613.5	'35.1'	'not assigned.no ontology'	'(at3g10260 : 251.0) Reticulon family protein; CONTAINS InterPro DOMAIN/s: Reticulon (InterPro:IPR003388); BEST Arabidopsis thaliana protein match is: Reticulon family protein (TAIR:AT3G61560.1); Has 1060 Blast hits to 1060 proteins in 78 species: Archae - 0; Bacteria - 0; Metazoa - 591; Fungi - 0; Plants - 458; Viruses - 0; Other Eukaryotes - 11 (source: NCBI BLink). & (gnl|cdd|37003 : 207.0) no…	Reticulon-like protein B8	endoplasmic reticulum tubular network organization;response to karrikin
Contig_06299_6_4	in house RNA-seq	Putative uncharacterized protein Sb02g028500	0	12.165	17	4	26	3	1	389	39.6	10.74	56.2	4	0	1.16611e+06	460754	339286	861046	424915	329046	1.58814e+06	149945	1.80836e+06	300274	313893	287177	811304	302107	226533	919067	1.23325e+06	1.84287e+06	674628	723032	2.11648e+06	1.52223e+06	822195	2.39385e+06	1.14692e+06	962576	5.36651e+06	389681	'27.3.67'	'RNA.regulation of transcription.putative transcription regulator'	'(at2g33620 : 152.0) AT hook motif DNA-binding family protein; FUNCTIONS IN: DNA binding; LOCATED IN: cytosol; EXPRESSED IN: 25 plant structures; EXPRESSED DURING: 15 growth stages; CONTAINS InterPro DOMAIN/s: Protein of unknown function DUF296 (InterPro:IPR005175), AT hook, DNA-binding motif (InterPro:IPR017956); BEST Arabidopsis thaliana protein match is: AT-hook motif nuclear-localized protein…	Putative uncharacterized protein Sb02g028500	transcription, DNA-templated;microtubule cytoskeleton organization;cytokinesis;xylem development;regulation of transcription, DNA-templated;xylem and phloem pattern formation
Contig_06411_6_7	in house RNA-seq	Uncharacterized TPR repeat-containing protein At1g05150	0	4.19	1	1	1	1	1	868	96.3	6.68	0	1	0	42597.8			29708.6			83020.2		99572.9							22199.1		46800.5			162307		42520.5	125730		41599	487437		'30.3'	'signalling.calcium'	'(at2g32450 : 981.0) Calcium-binding tetratricopeptide family protein; FUNCTIONS IN: binding, zinc ion binding, calcium ion binding; LOCATED IN: plasma membrane; EXPRESSED IN: 23 plant structures; EXPRESSED DURING: 14 growth stages; CONTAINS InterPro DOMAIN/s: Tetratricopeptide TPR-1 (InterPro:IPR001440), Tetratricopeptide-like helical (InterPro:IPR011990), EF-HAND 2 (InterPro:IPR018249), Zinc fi…	Uncharacterized TPR repeat-containing protein At1g05150
Contig_06433_6_1	in house RNA-seq	Heterogeneous nuclear ribonucleoprotein A1	0	32.113	27	7	43	7	1	458	50	9.22	101.61	7	0	1.7855e+06	555961	424055	665030	608624	250550	3.72383e+06	310512	2.76809e+06	94412.4	166277	165650	821361	102862	68550.4	1.30233e+06	1.49948e+06	2.48897e+06	563725	576407	3.52701e+06	2.25335e+06	1.07388e+06	2.01519e+06	1.19318e+06	1.84865e+06	5.97943e+06	305422	'35.2'	'not assigned.unknown'	' (original description: no original description)'	Heterogeneous nuclear ribonucleoprotein A1	activation of protein kinase activity;regulation of mitotic spindle organization
Contig_06439_5_1	in house RNA-seq	Aldehyde dehydrogenase family 3 member F1	0	3.831	5	2	7	2	1	488	54.5	8.73	15.97	2	0	126224	58226.2	26910.1	67395.4	23171.5		64270.3		234828			33625	87331	29830.8	16759.6	140517	298673	256463	131967	114085	162275	144043	55782.7	280994	70434.6	61679.5	254152		'5.10'	'fermentation.aldehyde dehydrogenase'	'(gnl|cdd|37667 : 579.0) no description available & (at4g36250 : 543.0) Encodes a putative aldehyde dehydrogenase. The gene is not responsive to osmotic stress and is expressed constitutively at a low level in plantlets and root cultures.; aldehyde dehydrogenase 3F1 (ALDH3F1); FUNCTIONS IN: 3-chloroallyl aldehyde dehydrogenase activity, aldehyde dehydrogenase (NAD) activity; INVOLVED IN: cellular…	Aldehyde dehydrogenase family 3 member F1	response to drug;ethanol catabolic process;cellular aldehyde metabolic process;formaldehyde metabolic process;fatty acid alpha-oxidation;response to water deprivation;response to organic cyclic compound;epidermis development;response to abscisic acid;oxidation-reduction process;alcohol metabolic process;central nervous system development;response to glucocorticoid;response to reactive oxygen spec…
Contig_06458_4_1	in house RNA-seq	DEAD-box ATP-dependent RNA helicase 53	0	24.285	20	7	55	6	1	377	40.8	9.66	153.41	7	0	1.69088e+06	585000	469962	990331	836226	600284	3.60908e+06	247330	3.93741e+06	358293	705192	715879	1.74228e+06	947462	442261	3.26905e+06	5.39978e+06	1.01455e+07	3.10245e+06	2.06724e+06	3.59517e+06	2.78977e+06	1.13968e+06	3.5918e+06	744533	878674	6.15513e+06	229747	'27.1.2'	'RNA.processing.RNA helicase'	'(at3g22330 : 297.0) DEAD-box protein required for efficient group II intron splicing in mitochondria.; putative mitochondrial RNA helicase 2 (PMH2); FUNCTIONS IN: helicase activity, ATP-dependent helicase activity, ATP binding, nucleic acid binding; INVOLVED IN: response to cold, Group II intron splicing; LOCATED IN: mitochondrion, nucleolus, cell wall, protein complex; EXPRESSED IN: guard cell;…	DEAD-box ATP-dependent RNA helicase 53	ribosomal large subunit assembly;Group I intron splicing;Group II intron splicing;osteoblast differentiation;transcription elongation from mitochondrial promoter;RNA catabolic process;response to cold;response to water deprivation;response to virus;response to salt stress;RNA secondary structure unwinding;RNA folding;response to exogenous dsRNA;cellular response to cold
Contig_06477_6_1	in house RNA-seq	17.5 kd heat shock family protein	0	16.53	18	4	69	1	1	148	17.2	6.23	139.77	4	0									739970								955403	638074	75266.9	103904									'20.2.1'	'stress.abiotic.heat'	'(at5g59720 : 156.0) encodes a low molecular weight heat shock protein that contains the heat shock element in the promoter region. Expression is induced in response to heat shock.; heat shock protein 18.2 (HSP18.2); CONTAINS InterPro DOMAIN/s: Heat shock protein Hsp20 (InterPro:IPR002068), HSP20-like chaperone (InterPro:IPR008978); BEST Arabidopsis thaliana protein match is: HSP20-like chaperone…	17.5 kd heat shock family protein	N-glycan processing;response to oxidative stress;response to high light intensity;protein oligomerization;response to cadmium ion;response to ethanol;response to hydrogen peroxide;response to copper ion;response to heat;response to arsenic-containing substance;heat acclimation
Contig_06526_5_3	in house RNA-seq	Phospholipase A2	0.01	1.716	8	1	1	1	1	169	18.7	8.41	1.94	1	0		465726	200332	161252		312224		373710		402085	147358	94485.2	690415	481114	555645				88571.5	670622			110837		878922	165280		348968	'11.9.3.4'	'lipid metabolism.lipid degradation.lysophospholipases.phospholipase A2'	'(at2g19690 : 124.0) One of four PLA2 genes in Arabidopsis. Involved in stomatal opening in response to light. Expressed in guard cells.; phospholipase A2-beta (PLA2-BETA); FUNCTIONS IN: phospholipase A2 activity, calcium ion binding; INVOLVED IN: response to light stimulus, regulation of stomatal movement; LOCATED IN: endoplasmic reticulum; EXPRESSED IN: vascular tissue, leaf mesophyll, guard ce…	Phospholipase A2	pollen tube growth;gravitropism;positive regulation of cell growth;lipid catabolic process;response to auxin;pollen germination;pollen development
Contig_06681_4_1	in house RNA-seq	EH domain-containing protein 1	0.001	3.032	4	1	4	1	1	454	51.4	8.46	9.3	1	0							134280	16532.1									66681.4	221394	18416	33640.7	163626	102617					734922		'30.3'	'signalling.calcium'	'(at3g20290 : 750.0) Encodes AtEHD1, one of the Arabidopsis Eps15 homology domain proteins involved in endocytosis (AtEHD2, At4g05520).; EPS15 homology domain 1 (EHD1); FUNCTIONS IN: GTP binding, GTPase activity, calcium ion binding; INVOLVED IN: endocytosis; LOCATED IN: endosome, microsome, membrane, cytoplasm; EXPRESSED IN: 24 plant structures; EXPRESSED DURING: 15 growth stages; CONTAINS Inter…	EH domain-containing protein 1	cholesterol homeostasis;pinocytosis;protein localization to cilium;regulation of endocytosis;regulation of actin cytoskeleton organization;imaginal disc-derived wing margin morphogenesis;cortical actin cytoskeleton organization;positive regulation of myoblast fusion;cellular response to nerve growth factor stimulus;cellular response to growth factor stimulus;sperm individualization;endocytosis;re…
Contig_06762_4_1	in house RNA-seq	Erlin-2	0	33.151	32	9	78	9	1	327	37.8	6.65	153.43	9	0	5.08474e+06	1.74267e+06	1.57849e+06	3.39364e+06	1.54815e+06	798483	7.03924e+06	513908	8.09648e+06	279701	989850	607751	1.4564e+06	897715	289617	3.45307e+06	5.37763e+06	5.95854e+06	2.06801e+06	1.82812e+06	8.35429e+06	7.45834e+06	2.47289e+06	9.43128e+06	2.91855e+06	3.25588e+06	2.15375e+07	1.02551e+06	'35.1'	'not assigned.no ontology'	'(at2g03510 : 483.0) SPFH/Band 7/PHB domain-containing membrane-associated protein family; FUNCTIONS IN: molecular_function unknown; INVOLVED IN: biological_process unknown; LOCATED IN: endoplasmic reticulum, nucleolus, plasma membrane; EXPRESSED IN: 25 plant structures; EXPRESSED DURING: 13 growth stages; CONTAINS InterPro DOMAIN/s: Band 7 protein (InterPro:IPR001107); Has 1337 Blast hits to 133…	Erlin-2	regulation of TOR signaling;cholesterol metabolic process;negative regulation of cholesterol biosynthetic process;negative regulation of fatty acid biosynthetic process;ER-associated ubiquitin-dependent protein catabolic process;GDP-mannose biosynthetic process;SREBP signaling pathway
Contig_06807_5_3	in house RNA-seq	Phosphoacetylglucosamine mutase	0	6.197	4	2	8	2	1	577	62.6	5.25	16.27	2	0	197723	48352.6	34122.9	120120	70145.4	153370	449316	103612	182031			152739					347667	363564	112328		323317	861883	171667	963924		91939.4	1.90046e+06	20007.5	'10.1'	'cell wall.precursor synthesis'	'(at5g18070 : 624.0) encodes a novel protein involved in DNA repair from UV damage. Isolated by functional complementation of E. coli UV-sensitive mutants (UVR genes).; DNA-DAMAGE-REPAIR/TOLERATION 101 (DRT101); FUNCTIONS IN: intramolecular transferase activity, phosphotransferases, phosphoacetylglucosamine mutase activity; INVOLVED IN: response to UV, photoreactive repair; LOCATED IN: cytosol, m…	Phosphoacetylglucosamine mutase	fungal-type cell wall chitin biosynthetic process;carbohydrate metabolic process;mesoderm formation;trachea development;positive regulation of fibroblast growth factor receptor signaling pathway;glucose 1-phosphate metabolic process;spermatogenesis;protein N-linked glycosylation;N-acetylglucosamine biosynthetic process;DNA repair;cell wall chitin biosynthetic process;glucosamine metabolic process…
Contig_06951_5_2	in house RNA-seq	1-hydroxy-2-methyl-2-(E)-butenyl 4-diphosphate synthase	0	8.825	22	3	28	1	1	176	19.6	9.99	35.1	3	0	414949			161946	159868		679276		424714							155417	242151	353482		60413.9	1.47215e+06	1.08534e+06	422986	117882	70467.2	216531	1.1438e+06	36757.7	'16.1.1.6'	'secondary metabolism.isoprenoids.non-mevalonate pathway.HDS'	'(at5g60600 : 181.0) Encodes a chloroplast-localized hydroxy-2-methyl-2-(E)-butenyl 4-diphosphate (HMBPP) synthase (HDS), catalyzes the formation of HMBPP from 2-C-methyl-D-erythrytol 2,4-cyclodiphosphate (MEcPP). The HDS enzyme controls the penultimate steps of the biosynthesis of IPP and dimethylallyl diphosphate (DMAPP) via the MEP pathway and may serve as a metabolic control point for SA-medi…	1-hydroxy-2-methyl-2-(E)-butenyl 4-diphosphate synthase	response to bacterium;systemic acquired resistance, salicylic acid mediated signaling pathway;terpenoid biosynthetic process;isopentenyl diphosphate biosynthetic process, methylerythritol 4-phosphate pathway
Contig_06953_4_5	in house RNA-seq	60S ribosome subunit biogenesis protein NIP7	0	4.321	8	1	1	1	1	204	23.1	9.23	2.59	1	0							82691.9		147888							28954.6						102019							'29.2.2'	'protein.synthesis.ribosome biogenesis'	'(at4g15770 : 300.0) RNA binding; FUNCTIONS IN: RNA binding; INVOLVED IN: ribosome assembly, ribosome biogenesis; LOCATED IN: nucleus; EXPRESSED IN: 22 plant structures; EXPRESSED DURING: 13 growth stages; CONTAINS InterPro DOMAIN/s: Pseudouridine synthase/archaeosine transglycosylase-like (InterPro:IPR015947), Ribosome biogenesis factor NIP7-like (InterPro:IPR005155), Pseudouridine synthase/arch…	60S ribosome subunit biogenesis protein NIP7 homolog	positive regulation of multicellular organism growth;assembly of large subunit precursor of preribosome;ribosome assembly;sensory perception of pain;ribosomal large subunit biogenesis;maturation of LSU-rRNA from tricistronic rRNA transcript (SSU-rRNA, 5.8S rRNA, LSU-rRNA);retrograde vesicle-mediated transport, Golgi to ER
Contig_07022_4_3	in house RNA-seq	U3 small nucleolar RNA-associated protein, putative	0	3.879	6	2	2	2	1	544	60.8	9.39	5.14	2	0	65396.2	106452	58039.4		72835.4	96763.7		129922		53446.4			76571.6	33994.6		57550.9		314627	428179	120675	112808		319197	199043	42219.8	91124.7		61395	'27.2'	'RNA.transcription'	'(gnl|cdd|35531 : 452.0) no description available & (at2g47990 : 394.0) Encodes a transducin family nucleolar protein with six WD40 repeats that is most likely involved in 18S rRNA biogenesis. The slow progression of the gametophytic division cycles in swa1 suggested that the SWA1 protein is required for the normal progression of mitotic division cycles through the regulation of cell metabolism. …	Protein SLOW WALKER 1	cell cycle;maturation of SSU-rRNA from tricistronic rRNA transcript (SSU-rRNA, 5.8S rRNA, LSU-rRNA);megagametogenesis;rRNA processing;embryo sac development;positive regulation of transcription from RNA polymerase I promoter;cell division	transcription factor
Contig_07222_6_9	in house RNA-seq	Transducin/WD40 repeat protein	0	6.792	5	2	11	2	1	562	62.1	9.55	27.51	2	0	47281.9	6805.62	8774.66	11124.6	10509.3	7464	97257.4		104732		10038.5	12099.6	9489.42	10517.5		51110.4	51520.2	275240	45177.9	10779.2	133590	69496.7	23235	39428.5	14919.9	20704.7	314984		'35.1'	'not assigned.no ontology'	'(at5g50970 : 488.0) transducin family protein / WD-40 repeat family protein; CONTAINS InterPro DOMAIN/s: WD40 repeat-like-containing domain (InterPro:IPR011046), WD40 repeat 2 (InterPro:IPR019782), WD40-repeat-containing domain (InterPro:IPR017986), WD40 repeat (InterPro:IPR001680), WD40/YVTN repeat-like-containing domain (InterPro:IPR015943), WD40 repeat, subgroup (InterPro:IPR019781); BEST Ara…	BnaC03g16200D protein		transcription factor
Contig_07291_6_8	in house RNA-seq	RuvB-like helicase	0	17.415	15	6	33	1	1	466	51.7	5.38	78.54	6	0		122771										87200.7	231248												182092				'28.1'	'DNA.synthesis/chromatin structure'	'(gnl|cdd|37891 : 712.0) no description available & (at5g67630 : 662.0) P-loop containing nucleoside triphosphate hydrolases superfamily protein; FUNCTIONS IN: DNA helicase activity, nucleoside-triphosphatase activity, nucleotide binding, ATP binding; LOCATED IN: nucleolus, chloroplast; EXPRESSED IN: 21 plant structures; EXPRESSED DURING: 13 growth stages; CONTAINS InterPro DOMAIN/s: TIP49, C-ter…	RuvB-like helicase	regulation of mitotic metaphase/anaphase transition;regulation of transcription, DNA-templated;regulation of cell proliferation;motile cilium assembly;chromatin silencing;histone exchange;epithelial cilium movement;cellular response to estradiol stimulus;cellular response to UV;chromatin remodeling;regulation of growth;histone acetylation;chromatin modification;neurogenesis;DNA repair;ecdysone-me…
Contig_07307_6_5	in house RNA-seq	Replication factor C subunit 5	0	13.718	13	4	33	4	1	362	40.5	8.46	66.42	4	0	529215	113527	79718.6	358720	134110		1.00577e+06		823101	54468.7	53378.3			77939.8	17214.9	176141	376293	696687	313290	32325.5	1.0929e+06	665170	184024	840947	240262	457481	2.53909e+06	144363	'28.1'	'DNA.synthesis/chromatin structure'	'(at1g77470 : 521.0) Encodes a protein with high homology to the Replication Factor C, Subunit 3 (RFC3) of yeast and other eukaryotes. rfc3 mutants are hypersensitive to salicylic acid and exhibit enhanced induction of PR genes and resistance against virulent oomycete Hyaloperonospora arabidopsidis Noco2. The enhanced pathogen resistance in the mutant is NPR1-independent.; replication factor C su…	Replication factor C subunit 5	sister chromatid cohesion;mitotic DNA damage checkpoint;transcription-coupled nucleotide-excision repair;lateral inhibition;retina development in camera-type eye;DNA-dependent DNA replication;defense response;mitotic DNA replication;nucleotide-excision repair, DNA incision, 5'-to lesion;negative regulation of defense response;translesion synthesis;UV-damage excision repair;mitotic DNA replication…
Contig_07396_5_1	in house RNA-seq	ATP-dependent RNA helicase DDX4	0	6.069	8	1	15	1	1	185	16.8	6.86	45.13	1	0	642467	279528	166626	820511	435649	151090	1.30842e+06	331900	894344	122409	53943.3		366147	163791	57295	695493	443325	705422	209551	163850	690783	994854	205461	640122		405958	1.41088e+06	112172	'35.2'	'not assigned.unknown'	' no hits & (original description: no original description)'	ATP-dependent RNA helicase DDX4	vegetative to reproductive phase transition of meristem;regulation of transcription, DNA-templated;unidimensional cell growth;stamen development;seed development;cold acclimation;response to abscisic acid;regulation of cellular respiration;response to water deprivation;response to cold;RNA secondary structure unwinding;DNA duplex unwinding;fruit development;translational initiation;embryo develop…	transcription factor interactor and regulator
Contig_07552_6_4	in house RNA-seq	Strictosidine synthase family protein	0	5.959	19	2	5	1	1	145	15.5	4.97	13.45	2	0	34335.4			22956.9			82701.2		36367		7848.41					13962.6		82349			184910	48453.9	49906.7	79591.1		33795.9	277903		'16.4.1'	'secondary metabolism.N misc.alkaloid-like'	'(at1g08470 : 107.0) Although this enzyme is predicted to encode a strictosidine synthase (SS), it lacks a conserved catalytic glutamate residue found in active SS enzymes and it is not expected to have SS activity.; strictosidine synthase-like 3 (SSL3); FUNCTIONS IN: strictosidine synthase activity; INVOLVED IN: alkaloid biosynthetic process, biosynthetic process; LOCATED IN: endoplasmic reticul…	Strictosidine synthase family protein	biosynthetic process
Contig_07677_5_1	in house RNA-seq	Histone H2A	0	75.625	48	5	432	1	1	156	16.7	10.37	740.47	5	4	5.13496e+07	3.47567e+07	1.65668e+07	5.7481e+07	3.46359e+07	5.73033e+07	1.5663e+08	2.97244e+07	1.70248e+08	3.90426e+07	3.5538e+07	3.79651e+07	3.64074e+07	1.37643e+07	1.14951e+07	2.53126e+07	1.25391e+08	1.66022e+08	8.49464e+07	9.53934e+07	1.93165e+08	2.41982e+08	1.06589e+08	2.94119e+08	1.36628e+08	6.12029e+07	3.55605e+08	5.82808e+07	'28.1.3.2.1'	'DNA.synthesis/chromatin structure.histone.core.H2A'	'(q75l11|h2a6_orysa : 174.0) Probable histone H2A.6 - Oryza sativa (Rice) & (gnl|cdd|28955 : 171.0) no description available & (at5g02560 : 170.0) Encodes HTA12, a histone H2A protein.; histone H2A 12 (HTA12); FUNCTIONS IN: DNA binding; INVOLVED IN: nucleosome assembly; LOCATED IN: nucleus, nucleosome; EXPRESSED IN: 22 plant structures; EXPRESSED DURING: 13 growth stages; CONTAINS InterPro DOMAIN…	Histone H2A	cellular response to DNA damage stimulus;cellular senescence;response to ionizing radiation;nucleosome assembly;membrane disruption in other organism;DNA damage checkpoint;chromatin silencing;double-strand break repair;positive regulation of DNA repair;double-strand break repair via nonhomologous end joining;defense response to fungus;spermatogenesis;defense response to Gram-positive bacterium;ki…	transcription factor
Contig_07695_5_1	in house RNA-seq	Dihydroflavonol 4-reductase	0.002	2.209	6	1	1	1	1	248	27.3	5.03	2.44	1	0					81874.5		667466																						'16.8.1.2'	'secondary metabolism.flavonoids.anthocyanins.anthocyanidin reductase'	'(at1g61720 : 213.0) Negative regulator of flavonoid biosynthesis, mutants accumulate flavonoid pigments in their seed coat, putative oxidoreductase. It is thought that a ternary complex composed of TT2, TT8 and TTG1 is necessary for correct expression of BAN in seed endothelium.; BANYULS (BAN); FUNCTIONS IN: oxidoreductase activity, anthocyanidin reductase activity; INVOLVED IN: negative regulat…	Dihydroflavonol 4-reductase	anthocyanin-containing compound biosynthetic process;flavonoid biosynthetic process;negative regulation of flavonoid biosynthetic process
Contig_07930_4_3	in house RNA-seq	Aladin	0.001	3.007	3	1	1	1	1	470	51	6.3	2.45	1	0				63083.4	28472.1				123780							122870	163200	139669				115242					373123		'35.1'	'not assigned.no ontology'	'(at3g56900 : 537.0) Transducin/WD40 repeat-like superfamily protein; CONTAINS InterPro DOMAIN/s: WD40 repeat-like-containing domain (InterPro:IPR011046), WD40 repeat (InterPro:IPR001680), WD40/YVTN repeat-like-containing domain (InterPro:IPR015943), WD40 repeat, subgroup (InterPro:IPR019781); Has 4015 Blast hits to 2516 proteins in 309 species: Archae - 52; Bacteria - 1176; Metazoa - 1329; Fungi…	Aladin	nucleocytoplasmic transport;mRNA transport;floral organ formation;histone lysine methylation;protein transport;regulation of flower development	transcription factor
Contig_07978_6_10	in house RNA-seq	BnaA02g01060D protein folding ER	0	29.833	32	7	74	5	1	303	33.2	5.39	192.11	7	2	2.35584e+06	585278	571257	1.57695e+06	1.76709e+06	1.03017e+06	7.55871e+06	403760	1.15163e+07	481495	1.52388e+06	1.16037e+06	3.07641e+06	1.42753e+06	548776	6.37194e+06	7.63191e+06	6.75452e+06	1.82875e+06	2.28371e+06	3.03118e+06	3.57738e+06	1.1709e+06	3.27639e+06	1.0141e+06	1.01392e+06	5.72788e+06	291564	'35.1'	'not assigned.no ontology'	'(at5g11560 : 265.0) catalytics; FUNCTIONS IN: catalytic activity; LOCATED IN: endoplasmic reticulum, plasma membrane, vacuole; EXPRESSED IN: 25 plant structures; EXPRESSED DURING: 14 growth stages; CONTAINS InterPro DOMAIN/s: Protein of unknown function DUF1620 (InterPro:IPR011678), Quinonprotein alcohol dehydrogenase-like (InterPro:IPR011047); Has 475 Blast hits to 428 proteins in 206 species: …	BnaA02g01060D protein	protein folding in endoplasmic reticulum
Contig_08046_5_1	in house RNA-seq	SKP1-like protein 1B	0	22.813	35	5	23	5	1	234	26.7	5.29	58.99	5	0	87340.1		16502.5	184826	144187		420253		1.02416e+06	60603.4	23691.5	133801		15443.3		47223.8	543835	1.21449e+06	214310	302092	667129	813798	358545	739198	45100	163795	1.50722e+06	174192	'29.5.11.4.3.1'	'protein.degradation.ubiquitin.E3.SCF.SKP'	'(at5g42190 : 211.0) Similar to SKP1 in yeast and humans which are involved in mitotic cell cycle control and ubiquitin mediated proteolysis.; E3 ubiquitin ligase SCF complex subunit SKP1/ASK1 family protein; CONTAINS InterPro DOMAIN/s: E3 ubiquitin ligase, SCF complex, Skp subunit (InterPro:IPR016897), SKP1 component, dimerisation (InterPro:IPR016072), SKP1 component (InterPro:IPR001232), BTB/PO…	SKP1-like protein 1B	stress-activated MAPK cascade;vacuolar acidification;negative regulation of DNA recombination;kinetochore assembly;G1/S transition of mitotic cell cycle;regulation of protein stability;neuron remodeling;ubiquitin-dependent protein catabolic process;G2/M transition of mitotic cell cycle;negative regulation of insulin receptor signaling pathway;protein ubiquitination involved in ubiquitin-dependent…
Contig_08057_5_3	in house RNA-seq	Temperature-induced lipocalin-1	0	26.01	26	5	37	5	1	192	22.4	8.48	96.8	5	0	574413	40110.5	273641	942860	686618	178654	2.6155e+06	165777	2.78415e+06	131679	363129	310361	275353	241460	29632.5	1.04753e+06	2.78564e+06	3.41449e+06	1.18529e+06	1.44308e+06	1.89034e+06	1.87891e+06	687706	2.0229e+06	725368	500244	5.64806e+06	178306	'34.99'	'transport.misc'	'(at5g58070 : 238.0) Encodes a temperature-induced lipocalin TIL1. Involved in thermotolerance. Peripherally associated with plasma membrane.; temperature-induced lipocalin (TIL); FUNCTIONS IN: binding, transporter activity; INVOLVED IN: transport, response to cold, response to light stimulus, response to heat; LOCATED IN: mitochondrion, endoplasmic reticulum, plasma membrane, vacuole; EXPRESSED …	Temperature-induced lipocalin-1	response to heat;cellular sodium ion homeostasis;hyperosmotic salinity response;response to cold;response to light stimulus;positive regulation of response to oxidative stress;response to water deprivation;response to high light intensity;response to paraquat;seed maturation;response to freezing;cellular chloride ion homeostasis;response to cytokinin;positive regulation of response to salt stress…
Contig_08061_5_5	in house RNA-seq	Probable glycine-rich RNA-binding protein 1	0	19.492	35	4	30	4	1	189	18.6	9.1	68.62	4	0	4.20279e+06	700077	513330	2.82016e+06	1.32069e+06	844029	3.16617e+06	210311	5.65499e+06	93057.6	294701	441394	67595.5	506588	11223.1	668488	2.10268e+06	3.22242e+06	1.94278e+06	1753754	6.20827e+06	7.80298e+06	1.09477e+06	8.02213e+06	908853	1.97693e+06	9.66297e+06	978596	'27.3.75'	'RNA.regulation of transcription.GRP'	'(p49310|grp1_sinal : 130.0) Glycine-rich RNA-binding protein GRP1A - Sinapis alba (White mustard) (Brassica hirta) & (at2g21660 : 125.0) Encodes a small glycine-rich RNA binding protein that is part of a negative-feedback loop through which AtGRP7 regulates the circadian oscillations of its own transcript. Gene expression is induced by cold. GRP7 appears to promote stomatal opening and reduce to…	Probable glycine-rich RNA-binding protein 1	response to cold;RNA secondary structure unwinding;alternative mRNA splicing, via spliceosome;response to cadmium ion;response to salt stress;DNA duplex unwinding;response to osmotic stress;vegetative to reproductive phase transition of meristem;regulation of stomatal movement;cold acclimation;response to abscisic acid;response to water deprivation;mRNA export from nucleus;circadian rhythm;respon…
Contig_08076_6_4	in house RNA-seq	Naringenin,2-oxoglutarate 3-dioxygenase	0	6.421	3	1	18	1	1	408	45.8	5.25	41.23	1	0	31952.9	28384	6312.63	6673.84	23629.4	10255.2	90490.3	13669.8	22271.4				7310.46			16220.8	56781.6	139731	17133.8	29039.4	86339.8	67205.3	38214.5	89031.6		25547.2	201873		'16.8.3.2'	'secondary metabolism.flavonoids.dihydroflavonols.flavanone 3-hydroxylase'	'(q06942|fl3h_maldo : 522.0) Naringenin,2-oxoglutarate 3-dioxygenase (EC 1.14.11.9) (Flavonone-3-hydroxylase) (F3H) (FHT) - Malus domestica (Apple) (Malus sylvestris) & (at3g51240 : 511.0) Encodes flavanone 3-hydroxylase that is coordinately expressed with chalcone synthase and chalcone isomerases. Regulates flavonoid biosynthesis.; flavanone 3-hydroxylase (F3H); CONTAINS InterPro DOMAIN/s: Oxogl…	Flavanone 3-hydroxylase	response to light stimulus;response to UV-B;flavonoid biosynthetic process
Contig_08085_4_7	in house RNA-seq	Elongation factor 1-alpha 1	0	103.376	48	19	756	2	1	450	49.5	9.13	1757.77	19	3	9.0879e+06	7.47174e+06	3.94403e+06	5.24173e+06	2.41825e+06	4.58552e+06	2.25935e+07	2.03095e+06	1.95787e+07	1.13882e+06	1.60278e+06	2.23008e+06	3.98013e+06	3.26722e+06	1.51233e+06	1.36963e+07	1.63121e+07	2.03182e+07	5.53842e+06	5.21967e+06	2.91911e+07	2.18353e+07	6.99523e+06	2.44067e+07	1.03434e+07	1.10992e+07	4.83754e+07	1.70306e+06	'29.2.4'	'protein.synthesis.elongation'	'(q03033|ef1a_wheat : 857.0) Elongation factor 1-alpha (EF-1-alpha) - Triticum aestivum (Wheat) & (at5g60390 : 855.0) GTP binding Elongation factor Tu family protein; FUNCTIONS IN: calmodulin binding, translation elongation factor activity; INVOLVED IN: translational elongation; LOCATED IN: mitochondrion, nucleus, cytoplasm; EXPRESSED IN: cotyledon, male gametophyte, guard cell, pollen tube, seed…	Elongation factor 1-alpha 1	positive regulation of apoptotic process;response to bacterium;cytoplasmic translational elongation;response to electrical stimulus;microtubule-based process;translational elongation;tRNA export from nucleus;response to inorganic substance;embryo development ending in birth or egg hatching;positive regulation of lipid kinase activity;calcium-mediated signaling;interaction with host;actin filament…
Contig_08100_5_5	in house RNA-seq	17.5 kd heat shock family protein	0	31.133	24	4	74	2	1	206	23.4	6.81	199.32	4	0		57119.9			4460718	1065437	30430048	1.11878e+06	14742501	669059	2.17821e+06	244242		1733307	249758	3.32661e+06	5.21532e+07	2.53273e+07	1.0151e+07	8.90454e+06	4347648	3244684	749300	3153806			1.02764e+06		'20.2.1'	'stress.abiotic.heat'	'(at1g53540 : 194.0) HSP20-like chaperones superfamily protein; CONTAINS InterPro DOMAIN/s: Heat shock protein Hsp20 (InterPro:IPR002068), HSP20-like chaperone (InterPro:IPR008978); BEST Arabidopsis thaliana protein match is: heat shock protein 17.4 (TAIR:AT3G46230.1); Has 7090 Blast hits to 7089 proteins in 1610 species: Archae - 175; Bacteria - 4287; Metazoa - 66; Fungi - 302; Plants - 1606; Vi…	17.5 kd heat shock family protein	response to copper ion;response to heat;response to ethanol;response to hydrogen peroxide;response to arsenic-containing substance;response to cadmium ion;protein oligomerization;response to high light intensity;response to oxidative stress;N-glycan processing;heat acclimation;protein folding
Contig_08108_4_12	in house RNA-seq	AT3g56130/F18O21_90	0	16.844	24	4	21	4	1	319	34.6	7.94	53.71	4	0	845003	168613	176836	248611	347150	376902	2.51374e+06	139486	2.25442e+06	55761	155386	222192	275480	110233	20536	814732	845810	2.42933e+06	407459	173484	1.92016e+06	620390	1.03735e+06	775668	199960	202392	2.74533e+06	57147	'11.1.1'	'lipid metabolism.FA synthesis and FA elongation.Acetyl CoA Carboxylation'	'(at3g56130 : 143.0) biotin/lipoyl attachment domain-containing protein; CONTAINS InterPro DOMAIN/s: Single hybrid motif (InterPro:IPR011053), Biotin/lipoyl attachment (InterPro:IPR000089), Galactose-binding domain-like (InterPro:IPR008979); BEST Arabidopsis thaliana protein match is: Single hybrid motif superfamily protein (TAIR:AT3G15690.2). & (reliability: 286.0) & (original description: no or…	AT3g56130/F18O21_90
Contig_08138_6_3	in house RNA-seq	Beta-tubulin	0	80.233	42	15	227	2	1	448	50.3	4.94	613.24	15	14	2.04166e+07	7.04607e+06	6.13093e+06	1.58739e+07	8.34396e+06	6.23012e+06	3.14474e+07	1.0691e+06	3.6061e+07	483145	1.46238e+06	1.92714e+06	4.71176e+06	1.28496e+06	1.09555e+06	1.19156e+07	1.23448e+07	2.78599e+07	5.08902e+06	2.13442e+06	5.14069e+07	3.9879e+07	2.02659e+07	1.42838e+07	3.30774e+06	1.24821e+07	9.30536e+07	2.13082e+06	'31.1.1.2'	'cell.organisation.cytoskeleton.mikrotubuli'	'(gnl|cdd|30218 : 890.0) no description available & (p93176|tbb_horvu : 856.0) Tubulin beta chain (Beta tubulin) - Hordeum vulgare (Barley) & (at5g12250 : 849.0) Encodes a beta-tubulin. Expression of TUB6 has been shown to decrease in response to cold treatment.; beta-6 tubulin (TUB6); FUNCTIONS IN: structural constituent of cytoskeleton; INVOLVED IN: microtubule-based process, response to salt s…	Beta-tubulin	G2/M transition of mitotic cell cycle;meiotic spindle organization;movement of cell or subcellular component;microtubule-based process;microtubule depolymerization;mitotic nuclear division;axonogenesis;axon guidance;salivary gland morphogenesis;heart development;chemosensory behavior;response to light stimulus;response to salt stress;cellular process;positive regulation of protein kinase A signal…
Contig_08161_5_2	in house RNA-seq	60S ribosomal protein L3	0	30.179	20	8	46	3	1	411	46.9	10.08	107.8	8	5	1.61227e+06	567086	512984	1.67128e+06	759944		2.50593e+06	280722	4.78261e+06	79714.5	342727	95749.5	868797	205672	155684	1.48599e+06	2.83667e+06	1.2801e+07	4.46586e+06	288861	5.00555e+06	2.99078e+06	2.94778e+06	2.07073e+06	657700	1.71429e+06	7111231	559395	'29.2.1.2.2.3'	'protein.synthesis.ribosomal protein.eukaryotic.60S subunit.L3'	'(p35684|rl3_orysj : 639.0) 60S ribosomal protein L3 OS=Oryza sativa subsp. japonica GN=RPL3 PE=2 SV=2 & (at1g43170 : 607.0) Encodes a cytoplasmic ribosomal protein.; ribosomal protein 1 (RP1); FUNCTIONS IN: structural constituent of ribosome; INVOLVED IN: translation, embryo development ending in seed dormancy; LOCATED IN: cytosolic ribosome, ribosome, cytosolic large ribosomal subunit; EXPRESSE…	60S ribosomal protein L3	sensory perception of pain;centrosome duplication;translation;mitotic spindle organization;Golgi vesicle transport;translational initiation;ribosomal large subunit assembly;nuclear-transcribed mRNA catabolic process, nonsense-mediated decay;cellular response to interleukin-4;exocrine pancreas development;centrosome organization;cytoplasmic translation;viral transcription;mitotic spindle elongation
Contig_08177_5_6	in house RNA-seq	GTP-binding nuclear protein	0	18.944	18	5	90	1	1	245	27.9	7.09	180.4	5	4	7.22781e+06	3.61746e+06	2.11671e+06	4.21995e+06	2.9202e+06	2.06719e+06	1.76694e+07	1.44939e+06	1.50719e+07	584876	1.39339e+06	970486	2.85606e+06	2.29743e+06	664472	5.60724e+06	1.12612e+07	2.07504e+07	4.08452e+06	2.85583e+06	2.34952e+07	1.5696e+07	8.83415e+06	1.85164e+07	4.39619e+06	5.84615e+06	4.36936e+07	1.49608e+06	'30.5'	'signalling.G-proteins'	'(p41918|rana1_tobac : 399.0) GTP-binding nuclear protein Ran-A1 - Nicotiana tabacum (Common tobacco) & (at5g55190 : 393.0) A member of RAN GTPase gene family. Encodes a small soluble GTP-binding protein. Likely to be involved in nuclear translocation of proteins. May also be involved in cell cycle progression.; RAN GTPase 3 (RAN3); FUNCTIONS IN: protein binding, GTP binding, GTPase activity; INV…	GTP-binding nuclear protein GSP1/Ran	wybutosine biosynthetic process;intracellular protein transport;cellular protein complex localization;androgen receptor signaling pathway;regulation of protein localization;meiotic spindle organization;exonucleolytic trimming to generate mature 3'-end of 5.8S rRNA from tricistronic rRNA transcript (SSU-rRNA, 5.8S rRNA, LSU-rRNA);gene silencing by RNA;negative regulation of G2/M transition of mito…
Contig_08191_6_5	in house RNA-seq	Scythe protein ubiquitin-like domain protein	0.001	2.466	1	1	2	1	1	903	94.8	5.14	4.79	1	0	5429.97																	7412.97			30525.9	10818.6					49519.9		'29.2.3'	'protein.synthesis.initiation'	'(at5g25270 : 247.0) Ubiquitin-like superfamily protein; CONTAINS InterPro DOMAIN/s: Ubiquitin subgroup (InterPro:IPR019956), Ubiquitin (InterPro:IPR000626), Ubiquitin supergroup (InterPro:IPR019955); BEST Arabidopsis thaliana protein match is: Ubiquitin-like superfamily protein (TAIR:AT5G42220.1); Has 11489 Blast hits to 5746 proteins in 742 species: Archae - 0; Bacteria - 401; Metazoa - 4954; F…	Scythe protein ubiquitin-like domain protein
Contig_08206_4_10	in house RNA-seq	60S ribosomal protein L10a	0	31.671	27	6	104	3	1	217	24.6	9.82	231.49	6	3	5.79229e+06	1.81967e+06	1.93524e+06	4.62412e+06	3.20655e+06	1.63615e+06	1.6775e+07	1.27302e+06	1.0661e+07	324123	837683	216434	1.44814e+06	1.3149e+06	370648	7.07513e+06	6.88056e+06	1.52008e+07	4.57107e+06	2.75773e+06	2.08278e+07	16492178	5.77263e+06	1.17772e+07	5.29766e+06	6.82283e+06	3.76137e+07	2.12294e+06	'29.2.1.1.3.2.510'	'protein.synthesis.ribosomal protein.prokaryotic.unknown organellar.50S subunit.L10A'	'(at1g08360 : 327.0) Ribosomal protein L1p/L10e family; FUNCTIONS IN: structural constituent of ribosome, RNA binding; INVOLVED IN: translation, RNA processing; LOCATED IN: cytosolic ribosome, ribosome, cytosolic large ribosomal subunit, plasma membrane; EXPRESSED IN: 22 plant structures; EXPRESSED DURING: 13 growth stages; CONTAINS InterPro DOMAIN/s: Ribosomal protein L1 (InterPro:IPR002143), Ri…	60S ribosomal protein L10a	nuclear-transcribed mRNA catabolic process, nonsense-mediated decay;translational initiation;post-embryonic organ development;mitotic spindle organization;translation;centrosome duplication;mitotic spindle elongation;viral transcription;cytoplasmic translation;adaxial/abaxial pattern specification;maturation of LSU-rRNA
Contig_08233_5_6	in house RNA-seq	Protein argonaute 1A	0	95.941	30	24	214	24	1	1147	126.6	9.38	467.1	24	0	1.01549e+07	4.13358e+06	3.6427e+06	4.42609e+06	2.28646e+06	2.09603e+06	2.08937e+07	1.067e+06	1.58156e+07	538686	935147	1.66931e+06	3.16005e+06	2.39758e+06	639633	7.2001e+06	7.08927e+06	9.71722e+06	991245	1.64235e+06	3.04549e+07	1.13473e+07	6.39884e+06	1.79843e+07	5.9535e+06	7.76291e+06	9.30566e+07	1.23485e+06	'29.2.3'	'protein.synthesis.initiation'	'(at1g48410 : 1495.0) Encodes an RNA Slicer that selectively recruits microRNAs and siRNAs. There is currently no evidence that AGO1 Slicer is in a high molecular weight RNA-induced silencing complex (RISC). Mutants are defective in post-transcriptional gene silencing and have pleiotropic developmental and morphological defects. Through its action on the regulation of ARF17 expression, the protei…	Protein argonaute 1A	leaf vascular tissue pattern formation;stem cell development;defense response, incompatible interaction;leaf proximal/distal pattern formation;leaf development;gene silencing by RNA;regulation of shoot apical meristem development;somatic stem cell population maintenance;viral process;gene silencing by miRNA;miRNA metabolic process;adaxial/abaxial pattern specification;posttranscriptional gene sil…	post-transcriptional gene silencing
Contig_08237_5_5	in house RNA-seq	DNA topoisomerase protein	0.001	2.436	2	1	3	1	1	500	57.2	8.12	6.64	1	0	146375			70077.7	42135.1		123515		228955					19009.6		152935	254318	214562	43684		243247	236919		263415		95067.6	898060		'35.2'	'not assigned.unknown'	'(at2g23390 : 571.0) CONTAINS InterPro DOMAIN/s: Protein of unknown function DUF482 (InterPro:IPR007434), Acyl-CoA N-acyltransferase (InterPro:IPR016181); Has 2165 Blast hits to 2163 proteins in 543 species: Archae - 0; Bacteria - 1044; Metazoa - 0; Fungi - 0; Plants - 33; Viruses - 0; Other Eukaryotes - 1088 (source: NCBI BLink). & (gnl|cdd|32960 : 448.0) no description available & (reliability:…	DNA topoisomerase protein	maltose metabolic process;response to blue light;protein autophosphorylation;starch biosynthetic process;auxin-activated signaling pathway;positive regulation of catalytic activity;response to abscisic acid;response to water deprivation;regulation of proton transport;isopentenyl diphosphate biosynthetic process, methylerythritol 4-phosphate pathway;NAD biosynthetic process;mitochondrial mRNA modi…
Contig_08271_5_5	in house RNA-seq	Major actin	0	163.507	57	19	565	2	1	379	41.9	5.59	1371.22	19	0	2.8568e+06	1.68989e+06	964026	1.22488e+06	631445	1.1191e+06	4.56953e+06	369476	3.62279e+06	74334.5	311643	767531	798656	358721	148047	1.33063e+06	1.92743e+06	4.15188e+06	489786	347138	8.31845e+06	4.94443e+06	2.67299e+06	5.03376e+06	1.84471e+06	1.53456e+06	1.58526e+07	270567	'31.1.1.1.1'	'cell.organisation.cytoskeleton.actin.Actin'	'(p13362|act1_orysa : 761.0) Actin-1 - Oryza sativa (Rice) & (at3g53750 : 757.0) Member of the Actin gene family. Expressed in mature pollen.; actin 3 (ACT3); FUNCTIONS IN: structural constituent of cytoskeleton; INVOLVED IN: cytoskeleton organization; LOCATED IN: cell wall, cytoskeleton, nucleus; EXPRESSED IN: male gametophyte, seed; EXPRESSED DURING: M germinated pollen stage; CONTAINS InterPro…	Major actin	phagocytosis;phototaxis;chronological cell aging;regulation of transcription from RNA polymerase II promoter;heart development;substantia nigra development;maintenance of protein location in cell;response to far red light;chromosome organization;actomyosin contractile ring contraction;regulation of blood pressure;ATP-dependent chromatin remodeling;response to wounding;response to auxin;response t…
Contig_08279_4_5	in house RNA-seq	Probable calcium-binding protein CML13	0.001	2.338	8	1	3	1	1	155	17.6	5	5.77	1	0							61973.2		130283								112500	143545	56146.1			71815.7	28720.2	104621					'29.4'	'protein.postranslational modification'	'(at1g12310 : 180.0) Calcium-binding EF-hand family protein; FUNCTIONS IN: calcium ion binding; INVOLVED IN: biological_process unknown; LOCATED IN: plasma membrane, nucleus, cytoplasm; EXPRESSED IN: 26 plant structures; EXPRESSED DURING: 15 growth stages; CONTAINS InterPro DOMAIN/s: EF-Hand 1, calcium-binding site (InterPro:IPR018247), EF-HAND 2 (InterPro:IPR018249), EF-hand-like domain (InterPr…	Probable calcium-binding protein CML13	regulation of photomorphogenesis;mitotic cytokinesis;regulation of cytokinesis;mitotic spindle assembly;regulation of nitric-oxide synthase activity;positive regulation of cation channel activity;negative regulation of peptidyl-threonine phosphorylation;positive regulation of protein serine/threonine kinase activity;positive regulation of protein autophosphorylation;generation of precursor metabo…
Contig_08293_5_4	in house RNA-seq	Ribosomal protein S26E	0	8.844	26	3	35	2	1	127	14.6	11.3	75.33	3	1	1.24771e+06	458948	375743	802954	554947	14044.7	1.69125e+06	128319	3.69321e+06	347420	496570	210360	946406	270967	142869	737967	4.63457e+06	6.46174e+06	2.66464e+06	936018	5.44534e+06	2.77098e+06	2.17366e+06	4.81231e+06	1.35219e+06	1.46268e+06	6.71032e+06	517090	'29.2.1.2.1.26'	'protein.synthesis.ribosomal protein.eukaryotic.40S subunit.S26'	'(gnl|cdd|85360 : 152.0) no description available & (gnl|cdd|36979 : 133.0) no description available & (at3g56340 : 106.0) Ribosomal protein S26e family protein; FUNCTIONS IN: structural constituent of ribosome; INVOLVED IN: translation, ribosome biogenesis; LOCATED IN: cytosolic small ribosomal subunit, cytosolic ribosome, ribosome, membrane; EXPRESSED IN: 23 plant structures; EXPRESSED DURING: …	40S ribosomal protein S26-3	cytoplasmic translation;mannose metabolic process;viral transcription;determination of adult lifespan;ribosome biogenesis;negative regulation of RNA splicing;nuclear-transcribed mRNA catabolic process, nonsense-mediated decay;translational initiation;plant-type cell wall organization;glutamate catabolic process to 2-oxoglutarate;translation;D-amino acid metabolic process
Contig_08310_6_8	in house RNA-seq	Flowering locus K homology domain	0	103.651	63	20	257	20	1	506	54.2	6.84	583.38	20	0	1.23629e+07	3.85111e+06	4.26318e+06	5.38092e+06	3.40116e+06	3.63183e+06	3.0239e+07	2.27464e+06	2.22878e+07	2.33675e+06	3.32342e+06	6.03479e+06	4.86124e+06	3.156e+06	876822	9.44941e+06	1.17022e+07	3.00072e+07	6.99223e+06	6.03014e+06	31417285	1.14169e+07	1.18798e+07	1.41678e+07	4.38363e+06	5.35629e+06	4.20822e+07	2.26443e+06	'27.4'	'RNA.RNA binding'	'(at3g04610 : 364.0) flowering locus KH domain (FLK); FUNCTIONS IN: RNA binding, nucleic acid binding; INVOLVED IN: positive regulation of flower development; LOCATED IN: nucleus; EXPRESSED IN: 23 plant structures; EXPRESSED DURING: 13 growth stages; CONTAINS InterPro DOMAIN/s: K Homology, type 1, subgroup (InterPro:IPR018111), K Homology (InterPro:IPR004087), K Homology, type 1 (InterPro:IPR0040…	Flowering locus K homology domain	negative regulation of short-day photoperiodism, flowering;mRNA transcription;transcription, DNA-templated;gynoecium development;positive regulation of flower development;RNA processing;negative regulation of long-day photoperiodism, flowering;regulation of transcription, DNA-templated;shoot system development
Contig_08344_4_2	in house RNA-seq	Fructose-bisphosphate aldolase	0	75.857	50	13	173	11	1	377	40.7	7.64	455.93	13	0	7.94234e+06	3.56423e+06	2.49172e+06	6.78578e+06	3.66928e+06	2.30363e+06	1.52802e+07	795404	1.05658e+07	309307	1.05425e+06	620894	1.52999e+06	870541	70738.1	3.41466e+06	4.30165e+06	7.66385e+06	2.04091e+06	2.20935e+06	1.50539e+07	1.09436e+07	4.35895e+06	1.37254e+07	4.17303e+06	4.18204e+06	2.46625e+07	856910	'1.3.6'	'PS.calvin cycle.aldolase'	'(gnl|cdd|84661 : 623.0) no description available & (gnl|cdd|36770 : 599.0) no description available & (at3g52930 : 592.0) Aldolase superfamily protein; FUNCTIONS IN: copper ion binding; INVOLVED IN: response to cadmium ion, response to karrikin, response to salt stress, pentose-phosphate shunt; LOCATED IN: in 8 components; EXPRESSED IN: 29 plant structures; EXPRESSED DURING: 15 growth stages; CO…	Fructose-bisphosphate aldolase	muscle cell cellular homeostasis;canonical glycolysis;protein homotetramerization;liver development;epithelial cell differentiation;positive regulation of ATPase activity;aging;glycolytic process;vesicle-mediated transport;protein heterotetramerization;CTP salvage;NADH oxidation;UMP salvage;ATP biosynthetic process;fructose 1,6-bisphosphate metabolic process;regulation of cell shape;vacuolar prot…
Contig_08349_4_4	in house RNA-seq	Eukaryotic translation initiation factor 3 subunit G	0	34.389	32	8	91	3	1	314	34.2	9	213.47	8	5	5.2884e+06	1.27496e+06	1.65991e+06	4.77183e+06	3.03911e+06	1.42225e+06	1.24004e+07	686622	2.24882e+07	1.1178e+06	3.92877e+06	767356	1.58857e+06	1.28488e+06	389192	4.42147e+06	2.63862e+07	4.26118e+07	1.92667e+07	9.79813e+06	1.7182e+07	2.68996e+07	1.04445e+07	2.50836e+07	2.52548e+06	3.52353e+06	2.35027e+07	1.91524e+06	'29.2.3'	'protein.synthesis.initiation'	'(at3g11400 : 340.0) One of the 2 genes that code for the G subunit of eukaryotic initiation factor 3 (EIF3).; eukaryotic translation initiation factor 3G1 (EIF3G1); CONTAINS InterPro DOMAIN/s: RNA recognition motif, RNP-1 (InterPro:IPR000504), Nucleotide-binding, alpha-beta plait (InterPro:IPR012677), Translation initiation factor 3, RNA-binding subunit (InterPro:IPR017334); BEST Arabidopsis tha…	Eukaryotic translation initiation factor 3 subunit G	formation of translation preinitiation complex;viral translational termination-reinitiation;regulation of translational initiation;translational initiation;translation reinitiation	transcription factor interactor and regulator
Contig_08351_6_5	in house RNA-seq	Pre-mRNA cleavage factor Im 25 kDa subunit 2	0	12.759	24	3	14	3	1	208	23.9	9.35	37.92	3	0	143005			227595	115108		560097		641019	39616.6	92145.4		109052	212354		292401	1826349	1.17887e+06	649305	395550	520880	205797	171865	630561	126817	206164	540898	101655	'27.1.3.13'	'RNA.processing.3' end processing.CFIm25'	'(at4g25550 : 365.0) Cleavage/polyadenylation specificity factor, 25kDa subunit; CONTAINS InterPro DOMAIN/s: Cleavage/polyadenylation specificity factor, 25kDa subunit (InterPro:IPR016706); BEST Arabidopsis thaliana protein match is: homolog of CFIM-25 (TAIR:AT4G29820.1); Has 397 Blast hits to 397 proteins in 170 species: Archae - 0; Bacteria - 0; Metazoa - 171; Fungi - 88; Plants - 70; Viruses -…	Pre-mRNA cleavage factor Im 25 kDa subunit 2	mRNA processing;termination of RNA polymerase II transcription;mRNA polyadenylation;mRNA cleavage;telomere maintenance;meiotic mismatch repair;reciprocal meiotic recombination;mRNA 3'-end processing;double-strand break repair via nonhomologous end joining;protein tetramerization;mismatch repair;potassium ion transport
Contig_08426_6_7	in house RNA-seq	60S ribosomal protein L22-2	0	23.862	30	6	115	6	1	162	18.4	9.66	258.97	6	0	2.08807e+07	7.43077e+06	5.79974e+06	1.5789e+07	8.07961e+06	7.42675e+06	2.91195e+07	2.58728e+06	4.95229e+07	4.54946e+06	7.04279e+06	4.80643e+06	7.9711e+06	5.52361e+06	2.98741e+06	1.26277e+07	4.3251e+07	5.04131e+07	2.01353e+07	1.89499e+07	4.81554e+07	8.04276e+07	2.79653e+07	8.23093e+07	2.11263e+07	1.59203e+07	7.87327e+07	1.08904e+07	'29.2.1.2.2.22'	'protein.synthesis.ribosomal protein.eukaryotic.60S subunit.L22'	'(gnl|cdd|38644 : 153.0) no description available & (gnl|cdd|85669 : 141.0) no description available & (at3g05560 : 140.0) Ribosomal L22e protein family; FUNCTIONS IN: structural constituent of ribosome; INVOLVED IN: translation; LOCATED IN: cytosolic ribosome, ribosome, cytosolic large ribosomal subunit, plasma membrane; EXPRESSED IN: 22 plant structures; EXPRESSED DURING: 13 growth stages; CONT…	60S ribosomal protein L22-2	cytoplasmic translation;definitive hemopoiesis;translation
Contig_08429_5_10	in house RNA-seq	ATP-citrate (pro-S-)-lyase	0	101.092	43	19	275	19	1	616	66.8	7.87	784.39	19	0	2.81941e+07	1.07591e+07	8.28183e+06	1.26659e+07	5.85888e+06	5.25254e+06	3.72729e+07	3.25495e+06	2.42932e+07	1.31822e+06	2.61998e+06	2.58027e+06	6.59849e+06	3.49744e+06	1.96177e+06	9.53046e+06	2.05443e+07	1.62883e+07	4.08297e+06	4.91921e+06	4.48207e+07	4.59625e+07	1.37876e+07	3.6129e+07	1.24135e+07	1.53178e+07	8.13421e+07	3.30254e+06	'8.2.11'	'TCA / org transformation.other organic acid transformatons.atp-citrate lyase'	'(at5g49460 : 1103.0) One of the two genes encoding subunit B of the cytosolic enzyme ATP Citrate Lyase (ACL); ATP citrate lyase subunit B 2 (ACLB-2); FUNCTIONS IN: ATP citrate synthase activity; INVOLVED IN: acetyl-CoA biosynthetic process; LOCATED IN: cytosol, citrate lyase complex, plasma membrane; EXPRESSED IN: 24 plant structures; EXPRESSED DURING: 13 growth stages; CONTAINS InterPro DOMAIN/…	ATP-citrate (pro-S-)-lyase	cholesterol biosynthetic process;metabolic process;acetyl-CoA biosynthetic process;regulation of glucose metabolic process;generation of precursor metabolites and energy;lipid biosynthetic process;lipid metabolic process;long-chain fatty-acyl-CoA biosynthetic process;positive regulation of cellular metabolic process;citrate metabolic process;oxaloacetate metabolic process
Contig_08459_6_4	in house RNA-seq	Transmembrane 9 superfamily member 7	0	15.809	7	3	16	2	1	676	77.9	7.18	47.35	3	0	307970		17313.3	157720	15287.8		52596.2		589104							217185	395197	100399	110332		75409.9	63849.9					302252		'28.99'	'DNA.unspecified'	'(at3g13772 : 952.0) Encodes an Arabidopsis Transmembrane nine (TMN) protein. Transmembrane nine (TM9) proteins are localized in the secretory pathway of eukaryotic cells and are involved in cell adhesion and phagocytosis. Overexpression of this protein in yeast alters copper and zinc homeostasis.; transmembrane nine 7 (TMN7); INVOLVED IN: cellular copper ion homeostasis, cellular zinc ion homeos…	Transmembrane 9 superfamily member 7	phagocytosis;negative regulation of peptidoglycan recognition protein signaling pathway;protein localization to plasma membrane;cellular zinc ion homeostasis;defense response to Gram-negative bacterium;gene expression;protein localization to membrane;encapsulation of foreign target;cellular copper ion homeostasis;pyrimidine nucleotide biosynthetic process;secretion of lysosomal enzymes;sorocarp d…
Contig_08473_6_7	in house RNA-seq	Eukaryotic translation initiation factor 6	0	4.152	5	1	5	1	1	270	29.3	5.05	14.05	1	0	76763.2			71966.1	97606.6		414182	31154.3	216629		58383.2					124730	198365	310679	101170	83158.1	211763	280472		97611.6		88576.6	431723		'29.2.2.3.99'	'protein.synthesis.ribosome biogenesis.Pre-rRNA processing and modifications.misc'	'(at3g55620 : 426.0) embryo defective 1624 (emb1624); FUNCTIONS IN: ribosome binding, translation initiation factor activity; INVOLVED IN: translational initiation, embryo development ending in seed dormancy; LOCATED IN: nucleolus; EXPRESSED IN: 24 plant structures; EXPRESSED DURING: 15 growth stages; CONTAINS InterPro DOMAIN/s: Translation initiation factor IF6 (InterPro:IPR002769); BEST Arabido…	Eukaryotic translation initiation factor 6	maturation of 5.8S rRNA from tricistronic rRNA transcript (SSU-rRNA, 5.8S rRNA, LSU-rRNA);maturation of LSU-rRNA from tricistronic rRNA transcript (SSU-rRNA, 5.8S rRNA, LSU-rRNA);regulation of reactive oxygen species metabolic process;translational initiation;regulation of fatty acid biosynthetic process;ribosomal large subunit biogenesis;mature ribosome assembly;response to insulin;embryo develo…
Contig_08474_6_2	in house RNA-seq	40S ribosomal protein S20-2	0	8.367	15	2	40	1	1	164	18.7	10.24	85.56	2	0	900099	79864.5	147833	613322	304006	180528	1.34356e+06	36691.5	1.99736e+06	110948	209377	51354.1	172700	238672	27734.3	386684	2.10774e+06	3.10082e+06	895355	721677	1.1299e+06	1.75569e+06	578835	1.21087e+06	310715	485270	4.05044e+06	248718	'29.2.1.2.1.20'	'protein.synthesis.ribosomal protein.eukaryotic.40S subunit.S20'	'(at3g47370 : 193.0) Ribosomal protein S10p/S20e family protein; FUNCTIONS IN: structural constituent of ribosome, RNA binding; INVOLVED IN: translation; LOCATED IN: in 6 components; EXPRESSED IN: 23 plant structures; EXPRESSED DURING: 13 growth stages; CONTAINS InterPro DOMAIN/s: Ribosomal protein S10, conserved site (InterPro:IPR018268), Ribosomal protein S10, eukaryotic/archaeal (InterPro:IPR0…	40S ribosomal protein S20-2	cytoplasmic translation;maturation of SSU-rRNA from tricistronic rRNA transcript (SSU-rRNA, 5.8S rRNA, LSU-rRNA);viral transcription;translation;translational initiation;nuclear-transcribed mRNA catabolic process, nonsense-mediated decay
Contig_08477_6_7	in house RNA-seq	Protein HEAT-STRESS-ASSOCIATED 32	0	42.694	49	11	52	11	1	297	33.5	6.44	125.85	11	0	162875	30156.9	97592.1	160328	807221	336878	4.75875e+06	138133	8.56766e+06	206897	800424	163796	1.54722e+06	1.55687e+06	313130	5.81897e+06	6.46766e+06	8.57671e+06	1.74833e+06	1.20637e+06	1.28472e+06	1.22094e+06	147120	282762	61454.9	158672	314592		'20.2.1'	'stress.abiotic.heat'	'(at4g21320 : 334.0) Encodes heat-stress-associated 32-kD protein. Up-regulated by heat shock. Thermotolerance in a knockout mutant was compromised following a long recovery period (> 24 h) after acclimation heat shock treatment.; HEAT-STRESS-ASSOCIATED 32 (HSA32); FUNCTIONS IN: catalytic activity; INVOLVED IN: response to heat, heat acclimation; LOCATED IN: cellular_component unknown; EXPRESSED …	Protein HEAT-STRESS-ASSOCIATED 32	heat acclimation;response to hydrogen peroxide;response to heat;posttranscriptional regulation of gene expression;response to high light intensity
Contig_08478_5_4	in house RNA-seq	Pheophorbide a oxygenase	0	24.437	22	7	33	2	1	402	45.5	6.84	71.27	7	0	308512	40693.3	27242.4	63153.7	19164.7	45242	574089	40611.4	679663	29280.9	41983.9	104037	85778.4	58756.6	16702.9	211164	359657	926392	128569	63922.1	466075	103907	72229	229591	105926	71962.8	1.75041e+06	29957.6	'31.5.1'	'cell.cell death.plants'	'(at3g44880 : 540.0) Encodes a pheide a oxygenase (PAO). Accelerated cell death (acd1) mutants show rapid, spreading necrotic responses to both virulent and avirulent Pseudomonas syringae pv. maculicola or pv. tomato pathogens and to ethylene.; ACCELERATED CELL DEATH 1 (ACD1); FUNCTIONS IN: iron-sulfur cluster binding, pheophorbide a oxygenase activity; INVOLVED IN: flower development, cell death…	Pheophorbide a oxygenase	cell death;fruit development;flower development;chlorophyll catabolic process;defense response to bacterium, incompatible interaction
Contig_08481_5_9	in house RNA-seq	Heat shock protein 90 homolog	0	133.51	36	28	469	3	1	713	81.8	5.11	1050.23	28	4	5.26107e+06	4.58503e+06	2.5196e+06	3.61202e+06	3.1825e+06	8.50908e+06	1.61436e+07	2.75199e+06	1.94515e+07	710449	1.56133e+06	3.52993e+06	5.9092e+06	4.82564e+06	1.71364e+06	8.99837e+06	1.71154e+07	1.63758e+07	4.43785e+06	6.41197e+06	1.86836e+07	1.91999e+07	6.85993e+06	2.08391e+07	5.60246e+06	4.7533e+06	2.5834e+07	1.41411e+06	'20.2.1'	'stress.abiotic.heat'	'(p51819|hsp83_iponi : 1066.0) Heat shock protein 83 - Ipomoea nil (Japanese morning glory) (Pharbitis nil) & (at5g52640 : 1065.0) Encodes a cytosolic heat shock protein AtHSP90.1. AtHSP90.1 interacts with disease resistance signaling components SGT1b and RAR1 and is required for RPS2-mediated resistance.; heat shock protein 90.1 (HSP90.1); FUNCTIONS IN: unfolded protein binding, ATP binding; INV…	Heat shock protein 90 homolog	chaperone-mediated protein complex assembly;skeletal muscle myosin thick filament assembly;Fc-gamma receptor signaling pathway involved in phagocytosis;regulation of protein complex stability;protein folding;protein unfolding;positive regulation of lamellipodium assembly;receptor-mediated endocytosis;ERBB2 signaling pathway;myofibril assembly;defense response to bacterium, incompatible interactio…
Contig_08502_5_12	in house RNA-seq	Calcium-transporting ATPase 1, endoplasmic reticulum-type	0	6.551	5	3	3	3	1	1068	117.7	5.47	6.87	3	0																		17398.4			26999.5						110675		'34.21'	'transport.calcium'	'(at1g07670 : 1561.0) endomembrane-type CA-ATPase 4 (ECA4); FUNCTIONS IN: calcium-transporting ATPase activity; INVOLVED IN: cation transport, calcium ion transport, metabolic process, ATP biosynthetic process; LOCATED IN: endoplasmic reticulum, plasma membrane; EXPRESSED IN: guard cell, callus, cultured cell; CONTAINS InterPro DOMAIN/s: ATPase, P-type, ATPase-associated domain (InterPro:IPR00825…	Calcium-transporting ATPase 1, endoplasmic reticulum-type	dauer larval development;regulation of cardiac muscle cell action potential involved in regulation of contraction;calcium ion transmembrane transport;regulation of cardiac muscle contraction by calcium ion signaling;calcium ion import;regulation of cardiac muscle cell membrane potential;regulation of muscle contraction;calcium ion import into sarcoplasmic reticulum;positive regulation of mitochon…
Contig_08508_5_6	in house RNA-seq	DNA/RNA-binding protein Alba-like protein	0	35.093	40	7	127	5	1	263	28.9	10.18	213.49	7	1	3.51195e+06	1.25149e+06	891015	1.83208e+06	1.18971e+06	817241	4.67225e+06	280266	6.67027e+06	534064	797002	368100	2.07731e+06	1.29695e+06	657481	4.56343e+06	7.29365e+06	7.72437e+06	2.99256e+06	2.2317e+06	4.6762e+06	5.61839e+06	1.77327e+06	6.51292e+06	2.5983e+06	2.23809e+06	1.12115e+07	541533	'27.3.67'	'RNA.regulation of transcription.putative transcription regulator'	'(gnl|cdd|37778 : 187.0) no description available & (at1g76010 : 162.0) Alba DNA/RNA-binding protein; FUNCTIONS IN: nucleic acid binding; INVOLVED IN: biological_process unknown; LOCATED IN: cellular_component unknown; EXPRESSED IN: 25 plant structures; EXPRESSED DURING: 15 growth stages; CONTAINS InterPro DOMAIN/s: Alba, DNA/RNA-binding protein (InterPro:IPR002775); BEST Arabidopsis thaliana pro…	DNA/RNA-binding protein Alba-like protein	proteolysis;regulation of protein catabolic process
Contig_08520_6_3	in house RNA-seq	Male gametophyte defective 1	0	117.276	55	23	505	23	1	273	31.2	9.61	1024.42	23	0	5.98791e+07	1.62248e+07	1.66875e+07	4.15205e+07	2.26213e+07	1.83299e+07	1.30373e+08	1.10184e+07	9.04804e+07	4.90263e+06	1.19473e+07	7.16801e+06	1.04516e+07	8.50133e+06	2.06789e+06	2.80434e+07	6.73922e+07	6.66932e+07	1.52497e+07	2.01753e+07	9.53742e+07	1.10797e+08	2.98984e+07	1.19621e+08	4.54551e+07	4.08764e+07	2.42816e+08	1.39298e+07	'35.2'	'not assigned.unknown'	'(at2g21870 : 208.0) MALE GAMETOPHYTE DEFECTIVE 1 (MGP1); FUNCTIONS IN: copper ion binding, cobalt ion binding, zinc ion binding; INVOLVED IN: biological_process unknown; LOCATED IN: mitochondrion, nucleolus, chloroplast, membrane; EXPRESSED IN: 27 plant structures; EXPRESSED DURING: 17 growth stages; Has 56 Blast hits to 56 proteins in 21 species: Archae - 2; Bacteria - 2; Metazoa - 1; Fungi - 0…	Male gametophyte defective 1	proton transport;pollen development
Contig_08530_6_2	in house RNA-seq	Coproporphyrinogen oxidase	0.001	3.608	5	1	1	1	1	242	28.2	6.73	3.31	1	0	90015.3		117860				380535				21605.3	60432.1				56452.7	90786.3	68291.6	33457.4	101982	585573						258254	68372.8	'19.8'	'tetrapyrrole synthesis.coproporphyrinogen III oxidase'	'(p35055|hem6_soybn : 434.0) Coproporphyrinogen III oxidase, chloroplast precursor (EC 1.3.3.3) (Coproporphyrinogenase) (Coprogen oxidase) - Glycine max (Soybean) & (at1g03475 : 431.0) Encodes coproporphyrinogen III oxidase, a key enzyme in the biosynthetic pathway of chlorophyll and heme, a tetrapyrrole pathway. Mutants express cytological and molecular markers associated with the defense respon…	Coproporphyrinogen oxidase	response to insecticide;porphyrin-containing compound biosynthetic process;protein O-linked glycosylation;chlorophyll biosynthetic process;cellular response to hypoxia;hemoglobin biosynthetic process;response to cytokinin;response to arsenic-containing substance;DNA ligation involved in DNA repair;protoporphyrinogen IX biosynthetic process;response to lead ion;response to iron ion;response to met…
Contig_08531_6_3	in house RNA-seq	FIB4	0	27.221	39	7	46	7	1	284	30.6	9.23	110.39	7	0	853264	193704	53055.4	584246	1.04514e+06	872850	4.415e+06	358251	4.99351e+06	673828	1.44626e+06	621046	700076	309002	48073.3	1.2832e+06	4.67982e+06	6.36824e+06	2.42895e+06	3.00708e+06	1.70982e+06	2.99702e+06	431270	1.58229e+06	279235	248407	1.65562e+06	50297.1	'31.1'	'cell.organisation'	(at3g23400 : 164.0) fibrillin 4 (FIB4); FUNCTIONS IN: structural molecule activity; LOCATED IN: in 8 components; EXPRESSED IN: 24 plant structures; EXPRESSED DURING: 14 growth stages; CONTAINS InterPro DOMAIN/s: Plastid lipid-associated protein/fibrillin (InterPro:IPR006843); BEST Arabidopsis thaliana protein match is: Plastid-lipid associated protein PAP / fibrillin family protein (TAIR:AT3G2607…	Harpin binding protein 1	response to ozone;chloroplast organization;defense response to bacterium
Contig_08536_4_5	in house RNA-seq	EF1Bgamma class glutathione S-transferase	0	45.081	24	7	78	6	1	442	50.1	6.81	215.42	7	1	3.05099e+06	1.58334e+06	1.93259e+06	1.94924e+06	1.05622e+06	1.12972e+06	1.67252e+07	749107	6.28121e+06	96318	602675	1.15406e+06	847743	696285	207757	2.67003e+06	3.93124e+06	9.56667e+06	3.16197e+06	1.10994e+06	1.85387e+07	4.88181e+06	8.19896e+06	5406243	1.00566e+06	1.66986e+06	2.00676e+07	411538	'29.2.4'	'protein.synthesis.elongation'	'(q9zri7|ef1g1_orysa : 608.0) Elongation factor 1-gamma 1 (EF-1-gamma 1) (eEF-1B gamma 1) - Oryza sativa (Rice) & (at1g09640 : 585.0) Translation elongation factor EF1B, gamma chain; FUNCTIONS IN: translation elongation factor activity; INVOLVED IN: translational elongation; EXPRESSED IN: male gametophyte, pollen tube; EXPRESSED DURING: L mature pollen stage, M germinated pollen stage, seed devel…	EF1Bgamma class glutathione S-transferase	glutathione metabolic process;response to zinc ion;response to cadmium ion
Contig_08548_5_2	in house RNA-seq	60S ribosomal protein L7-2	0	21.323	22	6	159	6	1	268	31.3	10.11	322.38	6	0	2.84501e+07	1.01221e+07	9.97338e+06	1.89242e+07	9.26643e+06	9.4227e+06	4.2611e+07	4.36689e+06	4.83414e+07	2.18206e+06	4.84298e+06	3.89507e+06	8.7416e+06	7.01024e+06	1.8556e+06	1.46526e+07	32493730	4.65093e+07	1.54547e+07	1.08035e+07	4.66043e+07	5.18057e+07	1.79281e+07	5.53571e+07	1.79167e+07	1.82898e+07	1.11919e+08	6.1976e+06	'29.2.1.2.2.7'	'protein.synthesis.ribosomal protein.eukaryotic.60S subunit.L7'	'(at2g44120 : 293.0) Ribosomal protein L30/L7 family protein; FUNCTIONS IN: structural constituent of ribosome, transcription regulator activity; INVOLVED IN: translation; LOCATED IN: in 7 components; EXPRESSED IN: 22 plant structures; EXPRESSED DURING: 13 growth stages; CONTAINS InterPro DOMAIN/s: Ribosomal protein L30, N-terminal (InterPro:IPR012988), Ribosomal protein L30p/L7e, conserved regio…	60S ribosomal protein L7-2	cytoplasmic translation;viral transcription;liver regeneration;ribosomal large subunit biogenesis;regulation of cell cycle;mycelium development;nuclear-transcribed mRNA catabolic process, nonsense-mediated decay;maturation of LSU-rRNA from tricistronic rRNA transcript (SSU-rRNA, 5.8S rRNA, LSU-rRNA);rRNA processing;translational initiation
Contig_08579_4_2	in house RNA-seq	Arginine/serine-rich splicing factor SC26 transcript III	0	4.36	7	2	6	2	1	307	35.2	11.47	11.74	2	0	257198		70921	346935	262226	68397.2	91453.1	56630	134925	160310	65767		490738	37264.4	162671	294428	591267	707474	175521		178876	141986	167139		42312.6	70846.6	616796	66004.4	'27.1.1'	'RNA.processing.splicing'	'(at5g64200 : 154.0) encodes an SC35-like splicing factor of 35 kD localized to the nuclear specks.; ortholog of human splicing factor SC35 (SC35); FUNCTIONS IN: RNA binding, nucleotide binding, nucleic acid binding; INVOLVED IN: nuclear mRNA splicing, via spliceosome, RNA splicing; LOCATED IN: cytosol, nuclear speck, membrane; EXPRESSED IN: 24 plant structures; EXPRESSED DURING: 13 growth stages…	Arginine/serine-rich splicing factor SC26 transcript III	mRNA splice site selection;mRNA 3'-end processing;production of siRNA involved in RNA interference;steroid hormone mediated signaling pathway;RNA export from nucleus;regulation of alternative mRNA splicing, via spliceosome;termination of RNA polymerase II transcription;regulation of transcriptional start site selection at RNA polymerase II promoter;mRNA export from nucleus;regulation of gene expr…
Contig_08595_6_4	in house RNA-seq	Nucleotide-binding, alpha-beta plait	0	12.334	16	5	26	5	1	368	39.3	7.99	56.99	5	0	481429	51414.1	61795.7	179482	357246	59966.8	1.247e+06	68209.6	937525		80444.9	19182.6	107815	63804.5		395466	455092	2.21856e+06	392081	237571	913510	263024	321605	171885		92180.2	1.17254e+06	42381.7	'27.4'	'RNA.RNA binding'	'(at3g15010 : 192.0) RNA-binding (RRM/RBD/RNP motifs) family protein; FUNCTIONS IN: RNA binding, nucleotide binding, nucleic acid binding; INVOLVED IN: leaf senescence, cell death, ethylene biosynthetic process, defense response; LOCATED IN: nucleolus, nucleus; EXPRESSED IN: 24 plant structures; EXPRESSED DURING: 13 growth stages; CONTAINS InterPro DOMAIN/s: RNA recognition motif, RNP-1 (InterPro…	Nucleotide-binding, alpha-beta plait	leaf senescence;cell death;defense response;ethylene biosynthetic process
Contig_08614_5_7	in house RNA-seq	Clathrin light chain 1	0	14.171	19	5	39	5	1	387	42.6	5.45	75.97	5	0	1.49692e+06	716747	634644	1.0053e+06	558047	919195	3.17633e+06	318166	3.80119e+06	58329.4	318656	462326	730298	414265	188858	1.16744e+06	1.66888e+06	3.28272e+06	1.05337e+06	721916	2.43681e+06	1.98789e+06	1.05555e+06	2.87662e+06	950891	865279	6.90465e+06	357622	'35.2'	'not assigned.unknown'	'(at2g40060 : 166.0) Clathrin light chain protein; FUNCTIONS IN: structural molecule activity; INVOLVED IN: intracellular protein transport, vesicle-mediated transport; LOCATED IN: plasma membrane, chloroplast envelope; EXPRESSED IN: 24 plant structures; EXPRESSED DURING: 13 growth stages; CONTAINS InterPro DOMAIN/s: Clathrin light chain (InterPro:IPR000996); BEST Arabidopsis thaliana protein mat…	Clathrin light chain 1	vesicle-mediated transport;clathrin-mediated endocytosis;intracellular protein transport
Contig_08632_6_2	in house RNA-seq	T-complex protein 1 subunit eta	0	37.739	25	11	58	11	1	608	66	8.72	162.6	11	0	2.33946e+06	818848	710284	1.71683e+06	1.06742e+06	497585	4.65701e+06	134854	5.7896e+06	126406	313491	128230	1.06445e+06	516222	149498	3.145e+06	4.41427e+06	6.49033e+06	1.85649e+06	2.01074e+06	6.84118e+06	5.99591e+06	1.79826e+06	4.36191e+06	963632	1.99696e+06	1.21088e+07	316803	'29.6'	'protein.folding'	'(gnl|cdd|48157 : 933.0) no description available & (at3g11830 : 920.0) TCP-1/cpn60 chaperonin family protein; FUNCTIONS IN: unfolded protein binding, ATP binding; LOCATED IN: cellular_component unknown; EXPRESSED IN: 24 plant structures; EXPRESSED DURING: 14 growth stages; CONTAINS InterPro DOMAIN/s: Chaperone, tailless complex polypeptide 1 (InterPro:IPR017998), Chaperonin Cpn60/TCP-1 (InterPro…	T-complex protein 1 subunit eta	protein stabilization;cytoplasmic microtubule organization;binding of sperm to zona pellucida;response to cadmium ion;response to salt stress;neurogenesis;positive regulation of telomere maintenance via telomerase;toxin transport;tubulin complex assembly;protein folding;positive regulation of telomerase RNA localization to Cajal body;mitotic spindle assembly;positive regulation of protein localiz…
Contig_08662_6_7	in house RNA-seq	17.5 kd heat shock family protein	0	43.507	29	5	49	4	1	207	23.5	7.4	173.18	5	2					7.22592e+06	1.299e+06	4.08554e+07	2.21225e+06	2.69771e+07	1.17879e+06	4.75869e+06	131778	313342	2.38578e+06	224239	5.9167e+06	1.07991e+08	4.12179e+07	1.10885e+07	4.07564e+06	2.00989e+06	2.54659e+06		1.36137e+06					'20.2.1'	'stress.abiotic.heat'	'(at1g53540 : 198.0) HSP20-like chaperones superfamily protein; CONTAINS InterPro DOMAIN/s: Heat shock protein Hsp20 (InterPro:IPR002068), HSP20-like chaperone (InterPro:IPR008978); BEST Arabidopsis thaliana protein match is: heat shock protein 17.4 (TAIR:AT3G46230.1); Has 7090 Blast hits to 7089 proteins in 1610 species: Archae - 175; Bacteria - 4287; Metazoa - 66; Fungi - 302; Plants - 1606; Vi…	17.5 kd heat shock family protein	protein folding;N-glycan processing;response to oxidative stress;response to heat;response to high light intensity;heat acclimation;response to hydrogen peroxide;response to ethanol;response to arsenic-containing substance;response to cadmium ion;response to copper ion;protein oligomerization
Contig_08676_6_13	in house RNA-seq	ERBB-3 BINDING PROTEIN 1	0	26.172	21	6	47	6	1	396	43.4	6.86	111.11	6	0	1.19983e+06	484775	244310	789950	406915	236787	1.6731e+06	31584.8	1.52862e+06		152103	145661	249859	208658	11323	554551	1.99557e+06	1.74148e+06	607767	367335	3.37966e+06	2.12426e+06	1.08476e+06	2.83859e+06	609570	522738	3.15994e+06	73488.8	'29.5'	'protein.degradation'	'(at3g51800 : 496.0) putative nuclear DNA-binding protein G2p (AtG2) mRNA,; ATG2; FUNCTIONS IN: metalloexopeptidase activity, aminopeptidase activity; INVOLVED IN: proteolysis, cellular process; EXPRESSED IN: 22 plant structures; EXPRESSED DURING: 13 growth stages; CONTAINS InterPro DOMAIN/s: Peptidase M24, structural domain (InterPro:IPR000994), Proliferation-associated protein 1 (InterPro:IPR00…	ERBB-3 BINDING PROTEIN 1	cell proliferation;regulation of translation;chlorophyll biosynthetic process;positive regulation of cell differentiation;regulation of cell division;response to cytokinin;rRNA processing;multicellular organism development;ribosomal large subunit biogenesis;auxin-activated signaling pathway;regulation of cell growth;cullin deneddylation;negative regulation of apoptotic process;cell cycle arrest;p…
Contig_08703_4_1	in house RNA-seq	Coumarate 3-hydroxylase	0	9.287	7	3	27	3	1	396	44.7	7.03	56.09	3	0	821031	372554	237746	348261	103186	88866.2	557933	33243.6	375569	15356.9		26522.7	93674.8	14630.3		94111.5	156175	185927	64637.6	49511	1.96363e+06	1.00249e+06	780970	1.33845e+06	423686	528812	3.31092e+06	106294	'16.2.1.5'	'secondary metabolism.phenylpropanoids.lignin biosynthesis.C3H'	'(o48922|c98a2_soybn : 683.0) Cytochrome P450 98A2 (EC 1.14.-.-) - Glycine max (Soybean) & (at2g40890 : 665.0) encodes coumarate 3-hydroxylase (C3H), a P450-dependent monooxygenase. Involved in lignin biosynthesis and flavonoid biosynthesis. Also affects the biosynthesis of coumarins such as scopoletin and scopolin as a branching-out-pathway from the phenylpropanoid acid level.; cytochrome P450, …	Coumarate 3-hydroxylase	spermidine metabolic process;phenylpropanoid biosynthetic process;coumarin biosynthetic process;flavonoid biosynthetic process;lignin biosynthetic process;secondary metabolite biosynthetic process
Contig_08712_4_6	in house RNA-seq	Rubisco accumulation factor 2, chloroplastic	0	82.864	42	15	375	15	1	455	51	6.19	830.96	15	0	3.58611e+07	1.25359e+07	9.65524e+06	1.29867e+07	7.01397e+06	1.39489e+07	4.70597e+07	4.46666e+06	5.54291e+07	2.12115e+06	5.44868e+06	5.05145e+06	1.46407e+07	5.99694e+06	2.40746e+06	2.40503e+07	3.86853e+07	3.84051e+07	8.41489e+06	7.64585e+06	8.21792e+07	7.76359e+07	2.4165e+07	7.62774e+07	2.67612e+07	3.34886e+07	2.45445e+08	7.39434e+06	'35.2'	'not assigned.unknown'	'(at3g04550 : 250.0) unknown protein; INVOLVED IN: biological_process unknown; LOCATED IN: chloroplast stroma, chloroplast; EXPRESSED IN: 22 plant structures; EXPRESSED DURING: 13 growth stages; BEST Arabidopsis thaliana protein match is: unknown protein (TAIR:AT5G28500.1); Has 110 Blast hits to 110 proteins in 51 species: Archae - 0; Bacteria - 67; Metazoa - 1; Fungi - 0; Plants - 41; Viruses - …	Rubisco accumulation factor 2, chloroplastic	chloroplast ribulose bisphosphate carboxylase complex biogenesis
Contig_08733_4_6	in house RNA-seq	Ferritin	0	8.195	14	3	15	3	1	287	31.5	6.44	38.44	3	0	705239	371507	52546.4	441101	128782	279183	1.29891e+06	39135.1	2.01639e+06	169052	242389		234747	142237	39482.4	435116	787618	1.66868e+06	681225	293673	677830	541842	634938	1.4433e+06	447453	46424.4	2.71295e+06	75609.7	'15.2'	'metal handling.binding, chelation and storage'	'(q8h1t3|fri2_tobac : 294.0) Ferritin-2, chloroplast precursor (EC 1.16.3.1) (NtFer2) - Nicotiana tabacum (Common tobacco) & (at3g11050 : 292.0) ferritin 2 (FER2); FUNCTIONS IN: oxidoreductase activity, ferric iron binding, binding, transition metal ion binding; INVOLVED IN: response to oxidative stress, cellular iron ion homeostasis, response to abscisic acid stimulus, iron ion transport; LOCATE…	Ferritin-4, chloroplastic	flower development;response to reactive oxygen species;response to hydrogen peroxide;response to cold;response to abscisic acid;response to oxidative stress;response to iron ion;leaf development;iron ion transport;iron ion homeostasis;photosynthesis;response to zinc ion;response to bacterium;cellular iron ion homeostasis;response to cytokinin
Contig_08743_4_5	in house RNA-seq	Protein disulfide-isomerase	0	38.168	26	11	75	11	1	506	56.4	4.88	184.41	11	0	5.04392e+06	1.82926e+06	1.66747e+06	3.13145e+06	1.5576e+06	1.20424e+06	5.96364e+06	298566	4.70718e+06	103500	587383	97462	594494	466113	118620	1.80772e+06	3.56565e+06	4.2853e+06	1.05976e+06	1.02587e+06	1.0063e+07	1.00914e+07	2.7865e+06	7.24475e+06	2.14441e+06	3.43062e+06	1.1388e+07	782728	'21.1.1'	'redox.thioredoxin.PDIL'	'(q43116|pdi_ricco : 607.0) Protein disulfide-isomerase precursor (EC 5.3.4.1) (PDI) - Ricinus communis (Castor bean) & (at1g21750 : 555.0) Encodes a protein disulfide isomerase-like (PDIL) protein, a member of a multigene family within the thioredoxin (TRX) superfamily; isoform contains non-consensus GA donor splice site at intron 9. Transcript levels for this gene are up-regulated in response t…	Protein disulfide-isomerase	protein folding in endoplasmic reticulum;response to zinc ion;photoinhibition;protein folding;response to cytokinin;cell redox homeostasis;endosperm development;regulation of programmed cell death;embryo development ending in seed dormancy;seed development;response to high light intensity;response to endoplasmic reticulum stress;response to salt stress;response to cadmium ion
Contig_08744_5_6	in house RNA-seq	60S ribosomal protein L4-2	0	60.624	29	10	117	2	1	409	44.7	10.29	311.78	10	0	127592	56978.9	48046.9	149103	80721.8	58508.6	220074	26639.2	182276	9876	25628.2	31887.7	47939.3	33833.6	9800.09	103091	257675	368833	106172	76051.1	323648	311215	131400	302773	74547.9	98540.5	464723	28466.2	'29.2.1.2.2.141'	'protein.synthesis.ribosomal protein.eukaryotic.60S subunit.L4/L1'	'(at3g09630 : 525.0) Ribosomal protein L4/L1 family; FUNCTIONS IN: structural constituent of ribosome; INVOLVED IN: translation; LOCATED IN: in 7 components; EXPRESSED IN: 26 plant structures; EXPRESSED DURING: 14 growth stages; CONTAINS InterPro DOMAIN/s: Ribosomal protein L4/L1e (InterPro:IPR002136), Ribosomal protein L4/L1e, eukaryotic/archaeal, conserved site (InterPro:IPR013000); BEST Arabid…	60S ribosomal protein L4-2	seed maturation;translation;nuclear-transcribed mRNA catabolic process, nonsense-mediated decay;translational initiation;response to cytokinin;cytoplasmic translation;viral transcription
Contig_08747_5_4	in house RNA-seq	Low molecular weight heat shock protein	0	24.651	40	4	30	2	1	182	20.3	6.21	81.29	4	0	79453.7	37703			145695	40316.4	601452	50103.3	3.05669e+06	275510	555127	191015	511491	207442	73190.9	756494	1.32766e+07	9.2144e+06	1.81208e+06	2.72361e+06	919633	1.08168e+06	243051	856643	32682.5	38542.4	382969		'20.2.1'	'stress.abiotic.heat'	'(at4g10250 : 126.0) Columbia endomembrane-localized small heat shock protein; ATHSP22.0; FUNCTIONS IN: molecular_function unknown; INVOLVED IN: response to heat; LOCATED IN: endomembrane system; EXPRESSED IN: 8 plant structures; EXPRESSED DURING: M germinated pollen stage, 4 anthesis, C globular stage, petal differentiation and expansion stage; CONTAINS InterPro DOMAIN/s: Heat shock protein Hsp2…	Low molecular weight heat shock protein	N-glycan processing;response to oxidative stress;response to heat;response to high light intensity;heat acclimation;response to hydrogen peroxide;response to ethanol;response to arsenic-containing substance;response to cadmium ion;response to copper ion;protein oligomerization
Contig_08771_5_6	in house RNA-seq	Ran-binding protein 1 homolog b	0	19.212	30	5	24	5	1	256	28.5	4.82	67.47	5	0	1.42112e+06	154714	224437	645529	436043	151572	1.69169e+06	50820.5	1.94339e+06	27551	232753		266467	134656	34422.1	882876	1.96282e+06	2.26196e+06	412242	420463	3.27977e+06	3.61782e+06	1.20606e+06	2.08384e+06	156313	602397	2.68389e+06	115971	'30.5'	'signalling.G-proteins'	'(at5g58590 : 189.0) Encodes a Ran-binding protein 1 homolog (RanBP1).; RAN binding protein 1 (RANBP1); FUNCTIONS IN: protein binding; INVOLVED IN: protein import into nucleus, translocation; LOCATED IN: cellular_component unknown; EXPRESSED IN: 23 plant structures; EXPRESSED DURING: 14 growth stages; CONTAINS InterPro DOMAIN/s: Ran binding protein 1 (InterPro:IPR000156), Pleckstrin homology-type…	Ran-binding protein 1 homolog b	protein import into nucleus, translocation;regulation of gluconeogenesis involved in cellular glucose homeostasis;negative regulation of glucokinase activity;positive regulation of neuron projection development;positive regulation of mitotic centrosome separation;protein folding;positive regulation of GTPase activity;RNA export from nucleus;cellular response to leptomycin B;protein import into nu…
Contig_08776_6_4	in house RNA-seq	Peptidyl-prolyl cis-trans isomerase NIMA-interacting 4	0	7.837	8	1	5	1	1	156	16.4	9.1	13.44	1	0				52172.3	61230		240535		96460.9	41689.4	12875.3		80807.6	53784.6		130642	192080	506685	170642	132326	301383	414441	56990		229413	152756	413468	75685.8	'31.3.1'	'cell.cycle.peptidylprolyl isomerase'	'(at1g26550 : 211.0) FKBP-like peptidyl-prolyl cis-trans isomerase family protein; FUNCTIONS IN: isomerase activity; INVOLVED IN: biological_process unknown; LOCATED IN: cellular_component unknown; EXPRESSED IN: 24 plant structures; EXPRESSED DURING: 13 growth stages; CONTAINS InterPro DOMAIN/s: Peptidyl-prolyl cis-trans isomerase, PpiC-type (InterPro:IPR000297); BEST Arabidopsis thaliana protein…	Peptidyl-prolyl cis-trans isomerase NIMA-interacting 4	rRNA processing;peptidyl-lysine trimethylation
Contig_08789_5_8	in house RNA-seq	Nascent polypeptide-associated complex subunit alpha	0	11.875	36	4	9	4	1	210	22.7	4.48	26.75	4	0	477426		55270.6	520208	393530		767549	99856.5	713084	33034.2	89024.2		131132	103579	39073.5	861148	971197	1.71268e+06	607276	299108	323898	1.18368e+06	184402	338667		278398	244906	113760	'29.2.4'	'protein.synthesis.elongation'	'(gnl|cdd|37450 : 180.0) no description available & (at3g12390 : 154.0) Nascent polypeptide-associated complex (NAC), alpha subunit family protein; INVOLVED IN: response to salt stress; LOCATED IN: cytosolic ribosome; EXPRESSED IN: 24 plant structures; EXPRESSED DURING: 13 growth stages; CONTAINS InterPro DOMAIN/s: Ubiquitin-associated/translation elongation factor EF1B, N-terminal (InterPro:IPR0…	Nascent polypeptide-associated complex subunit alpha	posttranslational protein targeting to membrane;negative regulation of striated muscle cell apoptotic process;positive regulation of transcription from RNA polymerase II promoter involved in heart development;response to salt stress;myoblast migration;neurogenesis;ATP synthesis coupled proton transport;cardiac ventricle development;skeletal muscle tissue regeneration;regulation of skeletal muscle…
Contig_08798_5_8	in house RNA-seq	Heterogeneous nuclear ribonucleoprotein U-like protein 1	0	47.353	28	11	49	11	1	655	72.4	9.31	118.12	11	0	687387	181033	237993	283924	180073	153170	2.07884e+06	161818	3.6809e+06		196320	438152	751180	853522	149640	2.38088e+06	3.00697e+06	5.90884e+06	781415	835411	2.11215e+06	841076	67705.7	672869	346324	148294	2.78486e+06	27180.6	'35.2'	'not assigned.unknown'	' (original description: no original description)'	Heterogeneous nuclear ribonucleoprotein U-like protein 1	response to virus;mRNA splicing, via spliceosome;RNA processing
Contig_08803_6_7	in house RNA-seq	Small heat shock protein	0	75.784	57	10	189	2	1	155	17.8	9.95	487.82	10	0					656113	1.11025e+06	5.19122e+06	259281	2.74916e+06	611402	1.04267e+06	957111	1.92638e+06	400637	231847	1.88563e+06	2.06019e+07	1.00206e+07	1.96773e+06	3.46948e+06	82023.9	2.68577e+06	494117	3.63045e+06			3115.83		'20.2.1'	'stress.abiotic.heat'	'(p46516|hsp21_helan : 89.4) 17.9 kDa class II heat shock protein - Helianthus annuus (Common sunflower) & (at5g12030 : 83.2) Encodes a cytosolic small heat shock protein with chaperone activity that is induced by heat and osmotic stress and is also expressed late in seed development.; heat shock protein 17.6A (HSP17.6A); FUNCTIONS IN: unfolded protein binding; INVOLVED IN: protein folding, respo…	Small heat shock protein	response to oxidative stress
Contig_08808_5_2	in house RNA-seq	Ras-related protein RIC1	0	9.974	16	2	8	2	1	232	25.7	7.18	23.36	2	0	114100		63649.7	154392	233235	814967	330214	78784.6	213988	59181.1	75669.1		76296.2	99145.8	35205.4	342569	363825	450123	325958	195052	571150	470329	72177.2		115058	327078		164858	'30.5'	'signalling.G-proteins'	'(p40392|ric1_orysa : 382.0) Ras-related protein RIC1 - Oryza sativa (Rice) & (at1g02130 : 370.0) Belongs to the Rab1 GTPase subfamily. This small GTP-binding protein is required in ER to Golgi transportation.; RAS 5 (RA-5); FUNCTIONS IN: GTP binding; INVOLVED IN: response to cadmium ion, ER to Golgi vesicle-mediated transport; LOCATED IN: plasma membrane, vacuole; EXPRESSED IN: 24 plant structur…	Ras-related protein RIC1	macroautophagy;regulation of autophagosome assembly;substrate adhesion-dependent cell spreading;cell migration;Golgi vesicle docking;Golgi organization;positive regulation of glycoprotein metabolic process;virion assembly;endocytosis;melanosome transport;cargo loading into COPII-coated vesicle;COPII-coated vesicle budding;regulation of endoplasmic reticulum unfolded protein response;positive regu…
Contig_08830_6_3	in house RNA-seq	Probable 26S proteasome non-ATPase regulatory subunit 3	0	54.541	33	14	166	14	1	518	58.9	9.38	362.62	14	0	1.01387e+07	3.38764e+06	2.24626e+06	6.22349e+06	3.09532e+06	1.63341e+06	9.87773e+06	941473	1.24333e+07	315246	1.39478e+06	1.2479e+06	3.29337e+06	1.3024e+06	432169	4.70607e+06	8.88782e+06	1.05302e+07	2.5018e+06	2.94931e+06	2.05093e+07	1.79529e+07	6.34661e+06	1.87902e+07	5.93582e+06	6.60755e+06	4.21116e+07	1.41765e+06	'29.5.11.20'	'protein.degradation.ubiquitin.proteasom'	'(p93768|psmd3_tobac : 631.0) Probable 26S proteasome non-ATPase regulatory subunit 3 (26S proteasome subunit S3) (Nuclear antigen 21D7) - Nicotiana tabacum (Common tobacco) & (at1g20200 : 606.0) EMBRYO DEFECTIVE 2719 (EMB2719); FUNCTIONS IN: enzyme regulator activity; INVOLVED IN: ubiquitin-dependent protein catabolic process, embryo development ending in seed dormancy; LOCATED IN: proteasome co…	Probable 26S proteasome non-ATPase regulatory subunit 3	central nervous system development;stimulatory C-type lectin receptor signaling pathway;NIK/NF-kappaB signaling;tumor necrosis factor-mediated signaling pathway;negative regulation of ubiquitin-protein ligase activity involved in mitotic cell cycle;regulation of protein catabolic process;ubiquitin-dependent protein catabolic process;Fc-epsilon receptor signaling pathway;isoprenoid biosynthetic pr…
Contig_08837_6_8	in house RNA-seq	Sister chromatid cohesion PDS5-like protein	0	58.652	26	16	60	16	1	1003	108.4	6.89	139.34	16	0	997966	541358	142175	706061	115022	27249.4	5.07244e+06	316890	4.06903e+06	53826.4	61340	608625	270334	840307	49061.9	995634	1.34955e+06	6.43677e+06	1.17952e+06	160804	6.45302e+06	1.19611e+06	1.04703e+06	1.40588e+06	895221	338541	6.73209e+06	52371.6	'35.2'	'not assigned.unknown'	'(at5g47690 : 219.0) binding; FUNCTIONS IN: binding; INVOLVED IN: biological_process unknown; LOCATED IN: mitochondrion, nucleus; EXPRESSED IN: cotyledon, guard cell, cultured cell; CONTAINS InterPro DOMAIN/s: Armadillo-type fold (InterPro:IPR016024); BEST Arabidopsis thaliana protein match is: ARM repeat superfamily protein (TAIR:AT1G77600.2); Has 30201 Blast hits to 17322 proteins in 780 specie…	Sister chromatid cohesion PDS5-like protein	steroid hormone mediated signaling pathway
Contig_08838_5_2	in house RNA-seq	110 kDa 4SNc-Tudor domain protein	0	95.467	32	23	109	2	1	1005	110.4	6.7	298.59	23	0	91479.2																				587874	501697					196203		'27.3.73'	'RNA.regulation of transcription.Zn-finger(CCHC)'	'(at5g07350 : 1237.0) RNA binding protein with nuclease activity essential for stress response. Involved in mechanisms acting on mRNAs entering the secretory pathway. Functionally redundant with TSN2.; TUDOR-SN protein 1 (Tudor1); CONTAINS InterPro DOMAIN/s: Staphylococcal nuclease (SNase-like) (InterPro:IPR006021), RNA-induced silencing complex, nuclease component Tudor-SN (InterPro:IPR016685), …	110 kDa 4SNc-Tudor domain protein	response to salt stress;response to cadmium ion;posttranscriptional gene silencing by RNA;seed germination;mRNA catabolic process;gibberellin biosynthetic process
Contig_08912_5_7	in house RNA-seq	Peptidyl-prolyl cis-trans isomerase Pin1	0.002	2.195	7	1	1	1	1	157	17.4	9.48	2.47	1	0	38872.5				40355.5		79334.5		72265.7							50993.9	242951	178616	118460	100582	84225.1	59200.6							'31.3.1'	'cell.cycle.peptidylprolyl isomerase'	'(q94g00|pin1_maldo : 174.0) Peptidyl-prolyl cis-trans isomerase 1 (EC 5.2.1.8) (Rotamase Pin1) (PPIase Pin1) (MdPin1) - Malus domestica (Apple) (Malus sylvestris) & (at2g18040 : 164.0) phosphorylation-specific peptidyl prolyl cis/trans isomerase (PPIase) with specificity for phosphoserine-proline bonds; "peptidylprolyl cis/trans isomerase, NIMA-interacting 1" (PIN1AT); FUNCTIONS IN: peptidyl-pro…	Peptidyl-prolyl cis-trans isomerase Pin1	positive regulation of ubiquitin-protein transferase activity;negative regulation of ERK1 and ERK2 cascade;filamentous growth of a population of unicellular organisms in response to biotic stimulus;regulation of signal transduction by p53 class mediator;cellular response to heat;positive regulation of RNA polymerase II transcriptional preinitiation complex assembly;negative regulation of neuron a…
Contig_08913_5_6	in house RNA-seq	17.6 kDa class II heat shock protein	0	77.917	59	11	179	2	1	155	17.9	9.95	461.17	11	10	151500		125572	843915	1.0904e+07	7.00958e+06	4.16572e+07	3.77664e+06	1.26134e+08	8.87898e+06	2.17675e+07	7.04696e+06	1.13102e+07	8.99571e+06	2.79971e+06	2.64124e+07	1.72959e+08	1.48916e+08	3.68128e+07	5.56457e+07	2.23612e+07	3.73324e+07	5.50544e+06	2.48583e+07	43702.8		637680	76804.5	'20.2.1'	'stress.abiotic.heat'	'(p46516|hsp21_helan : 91.7) 17.9 kDa class II heat shock protein - Helianthus annuus (Common sunflower) & (at5g12030 : 85.9) Encodes a cytosolic small heat shock protein with chaperone activity that is induced by heat and osmotic stress and is also expressed late in seed development.; heat shock protein 17.6A (HSP17.6A); FUNCTIONS IN: unfolded protein binding; INVOLVED IN: protein folding, respo…	17.6 kDa class II heat shock protein	protein folding;hyperosmotic response;response to oxidative stress
Contig_08916_4_6	in house RNA-seq	RNA-binding KH domain-containing protein PEPPER	0	64.825	49	14	125	14	1	454	47.7	7.71	333.73	14	0	3.52333e+06	1.77498e+06	1.33151e+06	1.70521e+06	1.09872e+06	958659	1.13957e+07	876897	7.63134e+06	374535	842849	1.02689e+06	1.90436e+06	1.09262e+06	300096	4.49963e+06	6.5231e+06	1.7792e+07	5.02744e+06	2.77625e+06	1.40445e+07	7.83589e+06	4.86561e+06	5.68086e+06	2.37998e+06	2.66482e+06	1.80733e+07	836369	'27.3.99'	'RNA.regulation of transcription.unclassified'	'(at3g04610 : 323.0) flowering locus KH domain (FLK); FUNCTIONS IN: RNA binding, nucleic acid binding; INVOLVED IN: positive regulation of flower development; LOCATED IN: nucleus; EXPRESSED IN: 23 plant structures; EXPRESSED DURING: 13 growth stages; CONTAINS InterPro DOMAIN/s: K Homology, type 1, subgroup (InterPro:IPR018111), K Homology (InterPro:IPR004087), K Homology, type 1 (InterPro:IPR0040…	RNA-binding KH domain-containing protein PEPPER	negative regulation of short-day photoperiodism, flowering;mRNA transcription;shoot system development;negative regulation of long-day photoperiodism, flowering;regulation of transcription, DNA-templated;RNA processing;gynoecium development;positive regulation of flower development
Contig_08934_4_13	in house RNA-seq	Protein CIA1	0.001	3.255	5	1	1	1	1	388	42.3	5.14	3.42	1	0																49646.5		159079			138983								'35.1'	'not assigned.no ontology'	'(at2g26060 : 427.0) embryo defective 1345 (emb1345); CONTAINS InterPro DOMAIN/s: WD40 repeat 2 (InterPro:IPR019782), WD40 repeat, conserved site (InterPro:IPR019775), WD40 repeat (InterPro:IPR001680), G-protein beta WD-40 repeat, region (InterPro:IPR020472), WD40 repeat-like-containing domain (InterPro:IPR011046), WD40-repeat-containing domain (InterPro:IPR017986), WD40/YVTN repeat-like-containi…	Protein CIA1	tRNA wobble uridine modification;regulation of transcription from RNA polymerase II promoter;sensory perception of pain;chromosome segregation;iron-sulfur cluster assembly;positive regulation of cell proliferation;glycerol-3-phosphate metabolic process;neurogenesis;ribosomal large subunit export from nucleus	transcription factor
Contig_08938_6_10	in house RNA-seq	60S ribosomal protein L36	0	5.669	16	2	23	2	1	118	13.3	11.15	49.41	2	0	1.08277e+06	501982	142630	826332	747960	472930	1.80259e+06	135334	4734636	541530	788674	250515	564710	118245	54157.3	571344	4.69991e+06	8.43376e+06	4.36842e+06	1.48474e+06	4.33039e+06	3.8576e+06	3.37447e+06	6.294e+06	813141	977465	5.55718e+06	547978	'29.2.1.2.2.36'	'protein.synthesis.ribosomal protein.eukaryotic.60S subunit.L36'	'(at2g37600 : 98.2) Ribosomal protein L36e family protein; FUNCTIONS IN: structural constituent of ribosome; INVOLVED IN: translation; LOCATED IN: ribosome, cytosolic large ribosomal subunit; EXPRESSED IN: 22 plant structures; EXPRESSED DURING: 13 growth stages; CONTAINS InterPro DOMAIN/s: Ribosomal protein L36e (InterPro:IPR000509); BEST Arabidopsis thaliana protein match is: Ribosomal protein L…	60S ribosomal protein L36-2	translational initiation;nuclear-transcribed mRNA catabolic process, nonsense-mediated decay;brain development;translation;regulation of cell cycle;viral transcription;maturation of SSU-rRNA from tricistronic rRNA transcript (SSU-rRNA, 5.8S rRNA, LSU-rRNA);cytoplasmic translation
Contig_08964_5_6	in house RNA-seq	DNA/RNA-binding protein Alba-like protein	0	24.101	20	4	83	2	1	253	28.1	10.49	120.94	4	0	1.78539e+06	338625	409801	1.5157e+06	833743	341053	2.91747e+06	42524.1	3.47478e+06	99949.5	410967	218257	863208	408116	101526	1.84345e+06	2.5911e+06	3.48822e+06	1.03243e+06	990806	2.84584e+06	3.02437e+06	635710	3.33746e+06	879444	1.12436e+06	7.46961e+06	365334	'27.3.67'	'RNA.regulation of transcription.putative transcription regulator'	'(at1g76010 : 200.0) Alba DNA/RNA-binding protein; FUNCTIONS IN: nucleic acid binding; INVOLVED IN: biological_process unknown; LOCATED IN: cellular_component unknown; EXPRESSED IN: 25 plant structures; EXPRESSED DURING: 15 growth stages; CONTAINS InterPro DOMAIN/s: Alba, DNA/RNA-binding protein (InterPro:IPR002775); BEST Arabidopsis thaliana protein match is: Alba DNA/RNA-binding protein (TAIR:A…	DNA/RNA-binding protein Alba-like protein	proteolysis;Golgi vesicle transport;regulation of protein catabolic process
Contig_09024_5_13	in house RNA-seq	Protein LST8 homolog	0.001	2.513	3	1	2	1	1	325	36.4	5.81	4.69	1	0						59771.5	99194.3		131893							43370.4											254748		'35.1'	'not assigned.no ontology'	'(at3g18140 : 538.0) Transducin/WD40 repeat-like superfamily protein; CONTAINS InterPro DOMAIN/s: WD40 repeat 2 (InterPro:IPR019782), WD40 repeat, conserved site (InterPro:IPR019775), WD40 repeat (InterPro:IPR001680), G-protein beta WD-40 repeat, region (InterPro:IPR020472), WD40 repeat-like-containing domain (InterPro:IPR011046), WD40-repeat-containing domain (InterPro:IPR017986), WD40/YVTN repe…	Protein LST8 homolog	establishment or maintenance of actin cytoskeleton polarity;regulation of cell growth;TOR signaling;fungal-type cell wall organization;chemotaxis to cAMP;mitochondria-nucleus signaling pathway;negative regulation of phagocytosis;positive regulation of actin filament polymerization;microtubule cytoskeleton organization;regulation of GTPase activity;long-day photoperiodism;positive regulation of TO…	transcription factor
Contig_09026_4_2	in house RNA-seq	Eukaryotic translation initiation factor 3 subunit E	0	42.693	34	11	67	11	1	456	53.3	6	161.23	11	0	3.34125e+06	235077	743577	2.33518e+06	1.28029e+06	224770	5.58081e+06	87358.1	6.05182e+06	69585.8	461710	137130	667675	715440	104192	3.05648e+06	5.65716e+06	6.62975e+06	2.26167e+06	1.54368e+06	4.62543e+06	4.71567e+06	1.31812e+06	2.66882e+06	623952	1.11439e+06	1.09361e+07	250855	'29.2.3'	'protein.synthesis.initiation'	'(at3g57290 : 666.0) Encodes a protein that is found in not only the eif3 complex but also in association with subunits of the COP9 signalosome. eIF3e appears to be subjected to proteasome-dependent degradation that requires the PCI domain of eIF3e. The level of eIF3e present in cells appears to affect the rate of translation.; eukaryotic translation initiation factor 3E (EIF3E); FUNCTIONS IN: pr…	Eukaryotic translation initiation factor 3 subunit E	photomorphogenesis;camera-type eye development;embryonic viscerocranium morphogenesis;pigmentation;negative regulation of translational initiation;formation of translation preinitiation complex;neuron projection morphogenesis;eukaryotic translation initiation factor 3 complex assembly;response to salt stress;flower development;nuclear-transcribed mRNA catabolic process, nonsense-mediated decay;tr…
Contig_09045_5_9	in house RNA-seq	Putative membrane protein C24H6.13	0	8.986	10	3	34	1	1	331	37	9.25	37.11	3	0	252901	156171	68867.7	157066	55772.9	68668.9	256378	48994.6	530647	23994.6	39769.1	96123.1	171817	81124.1	13077.4	191262	252360	501885	175012	75376.3	494942	423003	205945	699485	470702	395745	3.1497e+06	99997.5	'20.2.3'	'stress.abiotic.drought/salt'	'(at1g30360 : 272.0) early-responsive to dehydration 4 (ERD4); INVOLVED IN: response to water deprivation; LOCATED IN: plasma membrane, chloroplast, vacuole, membrane, chloroplast envelope; EXPRESSED IN: 26 plant structures; EXPRESSED DURING: 14 growth stages; CONTAINS InterPro DOMAIN/s: Protein of unknown function DUF221 (InterPro:IPR003864); BEST Arabidopsis thaliana protein match is: ERD (earl…	Putative membrane protein C24H6.13	ion transport
Contig_09049_5_2	in house RNA-seq	Eukaryotic initiation factor 4A	0	35.188	25	9	96	8	1	459	51.8	8.05	231.03	9	0	2.94407e+06	529347	1.40045e+06	2.58244e+06	1.58629e+06	1.6195e+06	5.77746e+06	1.7479e+06	5.22413e+06	354989	744955	229769	1.44394e+06	973806	600032	2.51734e+06	4.25349e+06	5903771	2.57061e+06	1.61203e+06	3.93648e+06	4.89704e+06	1.0913e+06	3.41721e+06	1.3179e+06	1.10977e+06	8.84255e+06	622749	'29.2.2.3.5'	'protein.synthesis.ribosome biogenesis.Pre-rRNA processing and modifications.DExD-box helicases'	'(p41380|if4a3_nicpl : 717.0) Eukaryotic initiation factor 4A-3 (EC 3.6.1.-) (ATP-dependent RNA helicase eIF4A-3) (eIF-4A-3) - Nicotiana plumbaginifolia (Leadwort-leaved tobacco) & (gnl|cdd|35549 : 698.0) no description available & (at3g19760 : 693.0) Encodes an RNA helicase that may be a component of the Exon Junction Complex. Subcellular localization is modulated by stress. Under normal conditi…	Eukaryotic initiation factor 4A-III	associative learning;embryonic cranial skeleton morphogenesis;maturation of SSU-rRNA from tricistronic rRNA transcript (SSU-rRNA, 5.8S rRNA, LSU-rRNA);exon-exon junction complex assembly;selenocysteine metabolic process;response to organic cyclic compound;negative regulation of selenocysteine insertion sequence binding;RNA secondary structure unwinding;mRNA 3'-end processing;RNA export from nucle…
Contig_09075_6_4	in house RNA-seq	Putative DNA-binding protein ESCAROLA	0	17.549	18	5	25	5	1	395	41	9.28	52.4	5	0	874501	472476	377435	331550	260565	418028	990153	323076	942027	168165	243192	233677	695677	321090	279326	770218	1.53277e+06	2.02994e+06	454749	632565	1.44614e+06	1.2206e+06	455431	1.14203e+06	686680	619079	1.88777e+06	406104	'27.3.67'	'RNA.regulation of transcription.putative transcription regulator'	'(at2g33620 : 162.0) AT hook motif DNA-binding family protein; FUNCTIONS IN: DNA binding; LOCATED IN: cytosol; EXPRESSED IN: 25 plant structures; EXPRESSED DURING: 15 growth stages; CONTAINS InterPro DOMAIN/s: Protein of unknown function DUF296 (InterPro:IPR005175), AT hook, DNA-binding motif (InterPro:IPR017956); BEST Arabidopsis thaliana protein match is: AT-hook motif nuclear-localized protein…	Putative DNA-binding protein ESCAROLA	microtubule cytoskeleton organization;cytokinesis;transcription, DNA-templated;regulation of transcription, DNA-templated;xylem and phloem pattern formation;xylem development
Contig_09093_4_4	in house RNA-seq	Importin subunit alpha-1	0	25.645	14	5	28	5	1	563	62.3	5.68	70.99	5	0	480926	212497	106641	205042	218191	139768	1.44298e+06	93326	1.1197e+06		102430	135706	359544	101008	11900.7	520607	489156	1.76269e+06	401588	250106	1.41647e+06	824302	581220	1.23705e+06	246319	421305	2.66752e+06	27608.6	'29.3.1'	'protein.targeting.nucleus'	'(at3g06720 : 829.0) Encodes importin alpha involved in nuclear import.; AT-IMP; FUNCTIONS IN: protein transporter activity, binding; INVOLVED IN: intracellular protein transport, protein import into nucleus; LOCATED IN: cytosol, nuclear envelope, nucleolus, cell wall; EXPRESSED IN: 23 plant structures; EXPRESSED DURING: 13 growth stages; CONTAINS InterPro DOMAIN/s: Importin-alpha-like, importin-…	Importin subunit alpha-1	protein import into nucleus;proteasome localization;host response to induction by symbiont of tumor, nodule or growth in host;NLS-bearing protein import into nucleus;symbiont intracellular protein transport in host;protein targeting to membrane
Contig_09103_4_4	in house RNA-seq	60S ribosomal protein L7a	0	14.648	12	3	27	3	1	271	30.5	10.35	82.21	3	0	1822589	435078	523739	1.43539e+06	862697	160765	2.05821e+06	310198	3.7248e+06	151620	227833	50577.3	582184	265933	153040	1.19407e+06	2.23124e+06	9.33013e+06	3.23097e+06	809833	3.11894e+06	2243730	2.09394e+06	2.73025e+06	593144	1.02981e+06	5.60149e+06	453904	'29.2.1.2.2.57'	'protein.synthesis.ribosomal protein.eukaryotic.60S subunit.L7A'	'(p35685|rl7a_orysa : 322.0) 60S ribosomal protein L7a - Oryza sativa (Rice) & (at2g47610 : 301.0) Ribosomal protein L7Ae/L30e/S12e/Gadd45 family protein; FUNCTIONS IN: structural constituent of ribosome; INVOLVED IN: translation; LOCATED IN: cytosolic ribosome, cytosolic large ribosomal subunit, nucleolus, plasma membrane, chloroplast; EXPRESSED IN: 24 plant structures; EXPRESSED DURING: 13 grow…	60S ribosomal protein L7a	mitotic spindle organization;ATP metabolic process;translation;cellular protein metabolic process;response to auxin;centrosome duplication;protein transport;histidine homeostasis;nuclear-transcribed mRNA catabolic process, nonsense-mediated decay;translational initiation;lysine homeostasis;ribosome biogenesis;arginine homeostasis;maturation of LSU-rRNA;mitotic spindle elongation;viral transcripti…
Contig_09130_5_5	in house RNA-seq	Eukaryotic translation initiation factor 3 subunit F	0	48.911	43	8	85	8	1	298	33	5.52	203.17	8	0	4.3885e+06	408482	1.02135e+06	2.82457e+06	1.39292e+06	886441	8.03005e+06	344022	8.2248e+06	223362	795478	308166	876523	349290	110418	2.63674e+06	5.31723e+06	6.72268e+06	1.82954e+06	1.38248e+06	7.995e+06	5.73273e+06	2.03982e+06	5.30781e+06	1.49703e+06	1.47702e+06	1.56127e+07	353499	'29.5.11.20'	'protein.degradation.ubiquitin.proteasom'	'(at2g39990 : 356.0) translation initiation factor eIF2 p47 subunit homolog; eukaryotic translation initiation factor 2 (EIF2); FUNCTIONS IN: translation initiation factor activity; INVOLVED IN: pollen germination, translational initiation, embryo development; LOCATED IN: eukaryotic translation initiation factor 3 complex, nucleus, membrane, cytoplasm; EXPRESSED IN: 26 plant structures; EXPRESSED…	Eukaryotic translation initiation factor 3 subunit F	salivary gland cell autophagic cell death;regulation of translational initiation;embryo development ending in seed dormancy;cytoplasmic translational initiation;pollen germination;response to sucrose;negative regulation of canonical Wnt signaling pathway;translational initiation;formation of translation preinitiation complex;protein deubiquitination;autophagic cell death;IRES-dependent viral tran…
Contig_09162_5_11	in house RNA-seq	NTMC2T4	0	24.497	18	8	57	8	1	577	63.3	7.81	106.6	8	0	3.49503e+06	2.18805e+06	1.3716e+06	2.66074e+06	1.28729e+06	2.12205e+06	6.90136e+06	781038	5.32077e+06	967012	1.07922e+06	711685	2.24845e+06	765087	606979	2.34135e+06	3.39373e+06	4.67252e+06	2.70707e+06	3.20716e+06	6.50798e+06	6.16909e+06	3.72038e+06	8202520	4.10837e+06	4.03975e+06	1.35042e+07	2.43081e+06	'30.3'	'signalling.calcium'	(at3g61050 : 559.0) NTMC2T4; FUNCTIONS IN: lipid binding; INVOLVED IN: biological_process unknown; LOCATED IN: plasma membrane; EXPRESSED IN: male gametophyte, cultured cell, callus, pollen tube; EXPRESSED DURING: M germinated pollen stage; CONTAINS InterPro DOMAIN/s: C2 membrane targeting protein (InterPro:IPR018029), C2 calcium/lipid-binding domain, CaLB (InterPro:IPR008973), C2 region (InterPr…	BnaA07g18880D protein	response to water deprivation;positive gravitropism;regulation of transcription, DNA-templated;response to salt stress;response to stress
Contig_09167_5_7	in house RNA-seq	WD repeat-containing protein VIP3	0	31.926	39	8	60	8	1	345	37.2	7.01	126.83	8	0	3.73432e+06	253336	520097	2.28699e+06	877938	417543	4.06409e+06	119492	4.60885e+06	170114	414285	317883	731625	381298	118325	2.61201e+06	4.20755e+06	4.8402e+06	916294	1.01637e+06	4.7531e+06	5.14559e+06	797553	2.65632e+06	837026	1.08062e+06	1.03329e+07	306712	'30.5'	'signalling.G-proteins'	'(at4g29830 : 402.0) The protein is composed of repeats of WD motif which is involved in protein complex formation. The gene is involved in flower timing and flower development. This gene is predicted to encode a protein with a DWD motif. It can bind to DDB1a in Y2H assays, and DDB1b in co-IP assays, and may be involved in the formation of a CUL4-based E3 ubiquitin ligase. Loss of gene function l…	WD repeat-containing protein VIP3	histone H3-K36 methylation;negative regulation of flower development;transcription, DNA-templated;histone H3-K4 methylation;flower development;regulation of transcription, DNA-templated	transcription factor
Contig_09202_5_4	in house RNA-seq	60S ribosomal protein L17-2	0	32.89	30	6	144	5	1	223	25.3	11	306.96	6	0	4.85988e+06	1.71347e+06	1.61913e+06	2.66953e+06	1.53381e+06	1.04163e+06	8.10746e+06	420473	9.61497e+06	203459	891615	126251	1.14443e+06	991292	162168	2.66511e+06	4.29581e+06	6.90756e+06	2.41593e+06	777874	1.41513e+07	1.08851e+07	3.53246e+06	1.44329e+07	4.67453e+06	4.62912e+06	21229831	1.52145e+06	'29.2.1.2.2.17'	'protein.synthesis.ribosomal protein.eukaryotic.60S subunit.L17'	'(o48557|rl17_maize : 258.0) 60S ribosomal protein L17 - Zea mays (Maize) & (at1g27400 : 256.0) Ribosomal protein L22p/L17e family protein; FUNCTIONS IN: structural constituent of ribosome; INVOLVED IN: translation; LOCATED IN: ribosome, cytosolic large ribosomal subunit, plasma membrane, chloroplast, vacuole; EXPRESSED IN: 23 plant structures; EXPRESSED DURING: 13 growth stages; CONTAINS InterPr…	60S ribosomal protein L17-2	translational initiation;cleavage in ITS2 between 5.8S rRNA and LSU-rRNA of tricistronic rRNA transcript (SSU-rRNA, 5.8S rRNA, LSU-rRNA);nuclear-transcribed mRNA catabolic process, nonsense-mediated decay;signal peptide processing;translation;mitotic spindle organization;centrosome duplication;lipid storage;viral transcription;mitotic spindle elongation;cytoplasmic translation;hematopoietic stem …
Contig_09217_6_4	in house RNA-seq	Bifunctional protein FolD 2	0	16.913	23	4	21	4	1	306	32.7	8.05	51.31	4	0	426733	236240	129106	147693	57183.7	324170	642103	30046.4	652576		32585.1	64337.1	79986.1	61464.1		295229	616009	1.3508e+06	238557	151213	535618	260986	254652	640740	149888	320493	1.70031e+06		'25.5'	'C1-metabolism.Methylenetetrahydrofolate dehydrogenase & Methenyltetrahydrofolate cyclohydrolase'	'(at3g12290 : 414.0) Amino acid dehydrogenase family protein; FUNCTIONS IN: binding, catalytic activity; INVOLVED IN: folic acid and derivative biosynthetic process, metabolic process; LOCATED IN: chloroplast; EXPRESSED IN: 25 plant structures; EXPRESSED DURING: 14 growth stages; CONTAINS InterPro DOMAIN/s: Tetrahydrofolate dehydrogenase/cyclohydrolase, NAD(P)-binding domain (InterPro:IPR020631),…	Bifunctional protein FolD 2	histidine biosynthetic process;phosphatidylcholine metabolic process;methionine biosynthetic process;one-carbon metabolic process;photorespiration;tetrahydrofolate interconversion;propionate catabolic process, 2-methylcitrate cycle;purine nucleotide biosynthetic process;folic acid-containing compound biosynthetic process
Contig_09233_5_7	in house RNA-seq	Vesicle-associated protein 1-1	0	25.292	31	6	31	6	1	263	29.5	7.24	96.2	6	0	1.22801e+06		206014	674757	185235		1.76539e+06		2.23748e+06		39749.9			150901		701517	1.48594e+06	1.78799e+06	420200	90644.1	1.36715e+06	467285	248964	1.49148e+06		464352	3.2926e+06		'28.99'	'DNA.unspecified'	'(at3g60600 : 202.0) Encodes VAP27 (for Vesicle-Associated Protein). VAP27 has high homology to the VAP33 family of SNARE-like proteins from animals. May be involved in vesicular transport to or from the ER. Located exclusively in limiting membrane of protein storage vacuoles. Binds SRC2.; VAMP/SYNAPTOBREVIN-ASSOCIATED PROTEIN 27-1 (VAP27-1); FUNCTIONS IN: protein binding; INVOLVED IN: intracellu…	Vesicle-associated protein 1-1	phosphatidylglycerol biosynthetic process;viral process;intracellular transport;CDP-diacylglycerol biosynthetic process
Contig_09264_5_19	in house RNA-seq	Sucrose nonfermenting 4-like protein	0	9.587	7	3	7	3	1	492	54.2	6.61	15.92	3	0	115771			149818	65392.8		404305		119354		11990.2					37095.8	108000	221461			243069	296924	52657.2	508827	63816.7		703426		'29.4'	'protein.postranslational modification'	'(at1g09020 : 596.0) putative activator subunit of SNF1-related protein kinase; homolog of yeast sucrose nonfermenting 4 (SNF4); CONTAINS InterPro DOMAIN/s: Cystathionine beta-synthase, core (InterPro:IPR000644); BEST Arabidopsis thaliana protein match is: 5'-AMP-activated protein kinase-related (TAIR:AT1G27070.1); Has 1379 Blast hits to 1368 proteins in 272 species: Archae - 14; Bacteria - 104; …	Sucrose nonfermenting 4-like protein	carbohydrate metabolic process;cellular response to glucose starvation;protein autophosphorylation;regulation of protein kinase activity;primary metabolic process
Contig_09278_6_2	in house RNA-seq	Putative uncharacterized protein Sb05g002520	0	6.013	5	2	7	1	1	408	45.2	6.55	16.75	2	1	371899	340952	360509	204174	101583	348023	503761	333648	594243	38956.1	74325.8	135031	147663	160783	171712	185964	402131	512598	104286	152112	1.139e+06	535051	356533	477951	365732	199573	774175	81841.4	'16.4.1'	'secondary metabolism.N misc.alkaloid-like'	'(at1g08470 : 421.0) Although this enzyme is predicted to encode a strictosidine synthase (SS), it lacks a conserved catalytic glutamate residue found in active SS enzymes and it is not expected to have SS activity.; strictosidine synthase-like 3 (SSL3); FUNCTIONS IN: strictosidine synthase activity; INVOLVED IN: alkaloid biosynthetic process, biosynthetic process; LOCATED IN: endoplasmic reticul…	Protein STRICTOSIDINE SYNTHASE-LIKE 10	pollen exine formation;plant-type cell wall modification;pollen tube growth;biosynthetic process;leucine biosynthetic process;pollen development
Contig_09299_6_8	in house RNA-seq	Wound-responsive family protein	0.001	3.024	4	1	2	1	1	370	41.5	9.11	2.03	1	0					21638.2		170779		379518	21966.1		25384.4	150804			247971		267014	158031	61417.5	121122	73040.8							'35.2'	'not assigned.unknown'	'(at5g66050 : 219.0) Wound-responsive family protein; FUNCTIONS IN: DNA binding, nuclease activity; INVOLVED IN: nucleotide-excision repair; LOCATED IN: mitochondrion; EXPRESSED IN: 24 plant structures; EXPRESSED DURING: 15 growth stages; CONTAINS InterPro DOMAIN/s: Protein of unknown function DUF151 (InterPro:IPR003729), UvrB/UvrC protein (InterPro:IPR001943); BEST Arabidopsis thaliana protein m…	Wound-responsive family protein
Contig_09340_4_4	in house RNA-seq	Heat shock 70 kDa protein 17	0	8.633	5	3	38	3	1	943	104.6	5.88	80.25	3	0	5.1364e+06	7.15391e+06	4.65555e+06	2.77428e+06	1.41626e+06	4.68457e+06	3.50539e+06	4.81244e+06	326706	3.10882e+06	2.62975e+06	9.1776e+06	4.96049e+06	258987	1.89223e+06	644142	2.07122e+06	122040	1.01911e+06	331715	1.36096e+06	4.96661e+06	7.13447e+06	8.69536e+06	7.36593e+06	7.42365e+06	4.58359e+06	4.33688e+06	'20.2.1'	'stress.abiotic.heat'	'(at4g16660 : 989.0) heat shock protein 70 (Hsp 70) family protein; FUNCTIONS IN: ATP binding; LOCATED IN: plasma membrane, chloroplast; EXPRESSED IN: 24 plant structures; EXPRESSED DURING: 13 growth stages; CONTAINS InterPro DOMAIN/s: Heat shock protein 70, conserved site (InterPro:IPR018181), Heat shock protein Hsp70 (InterPro:IPR001023), Heat shock protein 70 (InterPro:IPR013126); BEST Arabido…	Heat shock 70 kDa protein 17
Contig_09346_4_3	in house RNA-seq	Aldehyde dehydrogenase	0	5.709	3	1	5	1	1	512	56.3	7.75	17.12	1	0	492534			323752	35140				577387		49893.2			58526.6		303783	449046	377270	189233	131604				882639					'5.10'	'fermentation.aldehyde dehydrogenase'	'(gnl|cdd|37667 : 614.0) no description available & (at1g44170 : 604.0) Encodes a protein similar to the aldehyde dehydrogenase cp-ADH from C.plantagineum. Constitutively expressed at low levels.; aldehyde dehydrogenase 3H1 (ALDH3H1); FUNCTIONS IN: 3-chloroallyl aldehyde dehydrogenase activity, aldehyde dehydrogenase (NAD) activity; INVOLVED IN: response to desiccation, response to salt stress, r…	Aldehyde dehydrogenase	phytol metabolic process;aging;positive regulation of cell proliferation;response to desiccation;xenobiotic metabolic process;response to nutrient;sesquiterpenoid metabolic process;peripheral nervous system development;response to salt stress;response to cAMP;response to hypoxia;response to glucocorticoid;central nervous system development;oxidation-reduction process;epidermis development;respons…
Contig_09388_5_1	in house RNA-seq	Protease Do-like 2, chloroplastic	0	9.129	11	4	16	4	1	552	60.3	7.33	35.31	4	0	536681	123181	134764	59532.6	77314.4	489537	1.17291e+06	272697	813183		63072	59076.7	37700.6	238490		79077.6		81501.4		347001	3.37627e+06	1.21298e+06	1.22641e+06	3.83774e+06	73480.9	1.18791e+06	2.40957e+06		'29.5.5'	'protein.degradation.serine protease'	'(at2g47940 : 674.0) Encodes DegP2 protease (DEGP2); nuclear gene for chloroplast product.; DEGP protease 2 (DEGP2); FUNCTIONS IN: serine-type peptidase activity, serine-type endopeptidase activity; INVOLVED IN: photosystem II repair, proteolysis; LOCATED IN: chloroplast stromal thylakoid, chloroplast thylakoid membrane, chloroplast; EXPRESSED IN: 22 plant structures; EXPRESSED DURING: 13 growth …	Protease Do-like 2, chloroplastic	protein catabolic process;chloroplast organization;regulation of meristem growth;photosystem II repair
Contig_09398_5_7	in house RNA-seq	40S ribosomal protein S25	0	21.161	35	4	62	4	1	110	12.2	10.54	128.97	4	0	3.57563e+06	860461	964961	2.81617e+06	2.5595e+06	2.53389e+06	1.1973e+07	795588	1.42e+07	595372	1.83385e+06	1.05211e+06	667257	888465	231827	3.25602e+06	1.81346e+07	3.32473e+07	1.08505e+07	6.34885e+06	1.45972e+07	1.94318e+07	6.79231e+06	2.07792e+07	3.05863e+06	3.51652e+06	2.9041e+07	1.5643e+06	'29.2.1.2.1.25'	'protein.synthesis.ribosomal protein.eukaryotic.40S subunit.S25'	'(gnl|cdd|86293 : 129.0) no description available & (gnl|cdd|36978 : 120.0) no description available & (at2g21580 : 119.0) Ribosomal protein S25 family protein; FUNCTIONS IN: structural constituent of ribosome; INVOLVED IN: translation; LOCATED IN: cytosolic small ribosomal subunit, cytosolic ribosome, ribosome, plasma membrane; EXPRESSED IN: 23 plant structures; EXPRESSED DURING: 13 growth stage…	40S ribosomal protein S25-4	SRP-dependent cotranslational protein targeting to membrane;translational initiation;defense response;nuclear-transcribed mRNA catabolic process, nonsense-mediated decay;viral transcription;ion transport
Contig_09412_6_12	in house RNA-seq	unnanotated	0	70.778	28	20	148	20	1	807	91.1	6.14	351.24	20	0	6.10098e+06	3.6821e+06	1.60039e+06	3.23802e+06	1.70555e+06	4.26576e+06	1.02961e+07	1.03715e+06	6.75153e+06	470655	1.43915e+06	2.05385e+06	3.38354e+06	1.00559e+06	441155	3.02573e+06	4.94503e+06	7.23924e+06	951122	1.30343e+06	1.99939e+07	1.96969e+07	7.16301e+06	2.35322e+07	7.68178e+06	5.82889e+06	3.13612e+07	1.75407e+06	'27.3.34'	'RNA.regulation of transcription.Orphan family'	'(q9m7j4|mfp1_tobac : 224.0) MAR-binding filament-like protein 1-1 - Nicotiana tabacum (Common tobacco) & (at3g16000 : 211.0) encodes a DNA-binding protein that binds to plastid DNA non-specifically and is associated with nucleoids and thylakoid membranes. The expression of the gene is correlated with the development of thylakoid membranes.; MAR binding filament-like protein 1 (MFP1); FUNCTIONS I…			transcription factor
Contig_09422_5_3	in house RNA-seq	Pheophorbide a oxygenase, chloroplastic	0	27.58	18	8	28	3	1	564	63.6	7.49	70.99	8	4	1.72129e+06	303846	146511	370482	116671	115991	3.00029e+06	130979	3.28754e+06	104256	386724	432147	792672	380872	80545.2	1.53035e+06	1.59306e+06	4.94088e+06	1.44068e+06	724888	1.9523e+06	784116	790122	1.8309e+06	759867	750046	5.73063e+06	207143	'31.5.1'	'cell.cell death.plants'	'(at3g44880 : 728.0) Encodes a pheide a oxygenase (PAO). Accelerated cell death (acd1) mutants show rapid, spreading necrotic responses to both virulent and avirulent Pseudomonas syringae pv. maculicola or pv. tomato pathogens and to ethylene.; ACCELERATED CELL DEATH 1 (ACD1); FUNCTIONS IN: iron-sulfur cluster binding, pheophorbide a oxygenase activity; INVOLVED IN: flower development, cell death…	Pheophorbide a oxygenase, chloroplastic	defense response to bacterium, incompatible interaction;chlorophyll catabolic process;cell death;fruit development;flower development
Contig_09469_4_9	in house RNA-seq	26S protease regulatory subunit 7 homolog A	0	31.7	26	8	46	8	1	427	47.7	6.47	107.85	8	0	3.07478e+06	586913	843960	1.04532e+06	517294	323407	6.46902e+06	186878	5.42104e+06	17695.6	247617	277108	326153	398434	14894.3	1.44007e+06	1.9047e+06	5.39001e+06	735202	195305	7.41832e+06	4.13414e+06	1.94564e+06	2.53092e+06	444409	1.66987e+06	2.00824e+07	114168	'29.5.11.20'	'protein.degradation.ubiquitin.proteasom'	'(o64982|prs7_prupe : 794.0) 26S protease regulatory subunit 7 (26S proteasome subunit 7) (26S proteasome AAA-ATPase subunit RPT1) (Regulatory particle triple-A ATPase subunit 1) - Prunus persica (Peach) & (gnl|cdd|35948 : 785.0) no description available & (at1g53750 : 780.0) 26S proteasome AAA-ATPase subunit RPT1a (RPT1a) mRNA,; regulatory particle triple-A 1A (RPT1A); FUNCTIONS IN: ATPase activ…	26S protease regulatory subunit 7 homolog A	positive regulation of RNA polymerase II transcriptional preinitiation complex assembly;osteoblast differentiation;negative regulation of ubiquitin-protein ligase activity involved in mitotic cell cycle;NIK/NF-kappaB signaling;tumor necrosis factor-mediated signaling pathway;stimulatory C-type lectin receptor signaling pathway;Fc-epsilon receptor signaling pathway;ER-associated ubiquitin-dependen…
Contig_09474_4_4	in house RNA-seq	Polyadenylate-binding protein 2	0	11.266	14	3	27	3	1	216	24.5	5.57	62.57	3	0	398751		88236	248159	133779		792633	11936.6	910514		55500.5		39148.5	88366.8		468286	805634	1.57884e+06	319698	68005.7	480155	318411	96466.7	169357		81876.9	1.46955e+06	23499.8	'27.1.3.17'	'RNA.processing.3' end processing.PabN'	'(at5g65260 : 207.0) RNA-binding (RRM/RBD/RNP motifs) family protein; FUNCTIONS IN: RNA binding, nucleotide binding, nucleic acid binding; INVOLVED IN: biological_process unknown; LOCATED IN: cellular_component unknown; EXPRESSED IN: 23 plant structures; EXPRESSED DURING: 13 growth stages; CONTAINS InterPro DOMAIN/s: RNA recognition motif, RNP-1 (InterPro:IPR000504), Nucleotide-binding, alpha-bet…	Polyadenylate-binding protein 2	defense response to Gram-negative bacterium;mRNA export from nucleus;proteasome assembly;nuclear-transcribed mRNA poly(A) tail shortening
Contig_09476_5_3	in house RNA-seq	THO complex subunit 4	0	31.49	32	9	68	9	1	303	32.8	11.03	158.21	9	0	1.98414e+06	773008	570157	1.36706e+06	764339	601585	3.70735e+06	256535	4.12973e+06	343093	565950	353740	1.20688e+06	592306	139931	1.94823e+06	2.53357e+06	3.9352e+06	1.61799e+06	940295	3.74676e+06	3.08341e+06	1.18519e+06	3.84797e+06	2.68362e+06	1.14022e+06	7.95681e+06	433720	'27.4'	'RNA.RNA binding'	'(at5g02530 : 156.0) RNA-binding (RRM/RBD/RNP motifs) family protein; FUNCTIONS IN: nucleotide binding, nucleic acid binding; INVOLVED IN: biological_process unknown; LOCATED IN: cellular_component unknown; EXPRESSED IN: 22 plant structures; EXPRESSED DURING: 13 growth stages; CONTAINS InterPro DOMAIN/s: RNA recognition motif, RNP-1 (InterPro:IPR000504), Nucleotide-binding, alpha-beta plait (Inte…	THO complex subunit 4	mRNA transport;RNA splicing;mRNA processing
Contig_09499_6_9	in house RNA-seq	T-complex protein 1 subunit zeta	0	56.992	47	17	164	5	1	537	59.5	7.2	309.55	17	10	4.43403e+06	1.64669e+06	1.2661e+06	3.9406e+06	1.68978e+06	1.11156e+06	8.28915e+06	576614	1.01886e+07	231379	944759	1.04164e+06	2.7354e+06	1.31769e+06	445290	4.89777e+06	1.00229e+07	1.29101e+07	2.80431e+06	3.12592e+06	1.12504e+07	1.48527e+07	3.29894e+06	8.7629e+06	2.51634e+06	3.54959e+06	1.66354e+07	916522	'29.6'	'protein.folding'	'(at3g02530 : 919.0) TCP-1/cpn60 chaperonin family protein; FUNCTIONS IN: unfolded protein binding, ATP binding; INVOLVED IN: response to cadmium ion, response to zinc ion; LOCATED IN: membrane, cytoplasm; EXPRESSED IN: 23 plant structures; EXPRESSED DURING: 14 growth stages; CONTAINS InterPro DOMAIN/s: Chaperonin Cpn60/TCP-1 (InterPro:IPR002423), Chaperone, tailless complex polypeptide 1 (InterP…	T-complex protein 1 subunit zeta	positive regulation of protein localization to Cajal body;mitotic spindle assembly;positive regulation of telomerase RNA localization to Cajal body;response to zinc ion;protein targeting to Golgi;toxin transport;positive regulation of telomere maintenance via telomerase;protein folding;chaperone-mediated protein complex assembly;tubulin complex assembly;positive regulation of establishment of pro…
Contig_09553_5_15	in house RNA-seq	Signal recognition particle receptor subunit beta	0	7.729	11	2	9	2	1	246	27.2	8.54	24.58	2	0	559920	288274	188691	444203	229427	245670	761373	121025	980749	88730.6	98637.8			99145.1	66044.4	337278	580557	689737	461233		810101	590985		923671		318695	1.29067e+06	103551	'29.3.4.99'	'protein.targeting.secretory pathway.unspecified'	'(at5g05670 : 282.0) signal recognition particle binding; FUNCTIONS IN: signal recognition particle binding; LOCATED IN: endoplasmic reticulum, plasma membrane; EXPRESSED IN: 25 plant structures; EXPRESSED DURING: 14 growth stages; CONTAINS InterPro DOMAIN/s: Signal recognition particle receptor, beta subunit (InterPro:IPR019009); BEST Arabidopsis thaliana protein match is: P-loop containing nucl…	Signal recognition particle receptor subunit beta	RNA polymerase II complex import to nucleus;SRP-dependent cotranslational protein targeting to membrane;small GTPase mediated signal transduction;RNA polymerase III complex localization to nucleus
Contig_09560_6_1	in house RNA-seq	BnaC04g29940D protein	0	13.51	18	4	17	4	1	331	37.4	6.57	25.48	4	0	645593	36889.8	193952	402310	222908		479167	23226.7	861384	10414	38535	18104.8	89291.6	127649		480142	871504	1.04095e+06	121772	225944	828485	369028	124185	354381	121406	252712	1.10327e+06	26087.9	'35.2'	'not assigned.unknown'	'(at1g65270 : 271.0) unknown protein; FUNCTIONS IN: molecular_function unknown; INVOLVED IN: biological_process unknown; LOCATED IN: endoplasmic reticulum, plasma membrane; EXPRESSED IN: 24 plant structures; EXPRESSED DURING: 13 growth stages; Has 35333 Blast hits to 34131 proteins in 2444 species: Archae - 798; Bacteria - 22429; Metazoa - 974; Fungi - 991; Plants - 531; Viruses - 0; Other Eukary…	BnaC04g29940D protein
Contig_09561_6_3	in house RNA-seq	Stromal cell-derived factor 2-like protein	0.001	2.857	4	1	3	1	1	308	34.2	8.38	6.72	1	0	335155			231173	145136		432702		664716							191844	437364	780597	436199	282670	485814	332785		532141			1.23449e+06		'35.1'	'not assigned.no ontology'	'(at2g25110 : 294.0) Encodes an endoplasmic reticulum protein SDF2 (stromal-derived factor-2). Forms a complex SDF2-ERdj3B-BiP that is required for the proper accumulation of the surface-exposed leucine-rich repeat receptor kinases EFR. EFR is involved in PAMP (pathogen associated molecular patterns) triggered immunity.; stromal cell-derived factor 2-like protein precursor (SDF2); FUNCTIONS IN: m…	Stromal cell-derived factor 2-like protein	chain elongation of O-linked mannose residue;protein O-linked mannosylation;defense response to fungus;regulation of endoplasmic reticulum unfolded protein response;defense response to bacterium;cell wall mannoprotein biosynthetic process;multicellular organism development;pathogen-associated molecular pattern dependent induction by symbiont of host innate immune response
Contig_09593_4_8	in house RNA-seq	Bax inhibitor 1	0	11.008	9	2	16	2	1	293	31.9	9.69	29.02	2	0	4667.23			67982.9	55116.9	37851.5	482401	12478	1.21952e+06	64033.5	103548		110942	184481	25185.7	387002	1.16306e+06	1.21822e+06	446270	259406	158883	137690	6217.63	195104	18861.9	49595.6	407415		'20.1'	'stress.biotic'	'(gnl|cdd|36842 : 263.0) no description available & (at5g47120 : 205.0) Encodes BI-1, a homolog of mammalian Bax inhibitor 1. Functions as an attenuator of biotic and abiotic types of cell death. Bax-induced cell death can be downregulated by ectopically expressing AtBI in planta.; BAX inhibitor 1 (BI1); CONTAINS InterPro DOMAIN/s: Inhibitor of apoptosis-promoting Bax1 related (InterPro:IPR006214…	Bax inhibitor 1	spermatogenesis;very long-chain fatty acid metabolic process;response to unfolded protein;endoplasmic reticulum calcium ion homeostasis;response to endoplasmic reticulum stress;negative regulation of apoptotic process;apoptotic process;ER overload response;response to water deprivation;negative regulation of endoribonuclease activity;negative regulation of transcription from RNA polymerase II pro…
Contig_09818_6_4	in house RNA-seq	Protein pleiotropic regulatory locus 1	0	6.617	4	1	10	1	1	498	54.9	8.5	31.57	1	0	120226			67692.2	15940.2		157478		236905		21478.6	49142.1	121719			98415.4	72460.8	212447	126556	95785	168918		95490.7				486151		'29.4'	'protein.postranslational modification'	'(at4g15900 : 632.0) Mutations confer hypersensitivity to glucose and sucrose and augments sensitivity to cytokinin, ethylene, ABA and auxin. Encodes a nuclear WD40 protein that is imported into the nucleus. Essential for plant innate immunity. Interacts with MOS4 and AtCDC5. It is also predicted to have two DWD motifs. It can bind to DDB1a in Y2H assays, and DDB1b in co-IP assays, and may be inv…	Protein pleiotropic regulatory locus 1	protein ubiquitination;negative regulation of transcription, DNA-templated;innate immune response;mRNA splicing, via spliceosome;negative regulation of DNA damage response, signal transduction by p53 class mediator;mRNA cis splicing, via spliceosome;RNA splicing;protein localization to nucleus;proteolysis;sugar mediated signaling pathway;protein polymerization;hormone-mediated signaling pathway;c…	transcription factor
Contig_09823_4_5	in house RNA-seq	26S proteasome non-ATPase regulatory subunit 11	0	37.682	25	8	87	7	1	420	47.2	6.89	208.99	8	1	6.76317e+06	2.14129e+06	2.12842e+06	3.94915e+06	1.51864e+06	1.3359e+06	7.3295e+06	570508	6.27581e+06	187625	698657	333042	1.37697e+06	956044	344537	3.30127e+06	4.75524e+06	4.24914e+06	1.01223e+06	1.29765e+06	1.18734e+07	10775094	3.00195e+06	7.82808e+06	2.67227e+06	3.21268e+06	1.79306e+07	943451	'29.5.11.20'	'protein.degradation.ubiquitin.proteasom'	'(gnl|cdd|36676 : 475.0) no description available & (at1g29150 : 458.0) specifically interacts with FUS6/COP11 via the C-terminal domain of FUS6/COP11 and associates with an ATPase subunit of the 19S proteasome regulatory complex, AtS6A.; non-ATPase subunit 9 (ATS9); INVOLVED IN: response to cadmium ion, protein catabolic process, ubiquitin-dependent protein catabolic process; LOCATED IN: proteas…	26S proteasome non-ATPase regulatory subunit 11	hyperosmotic response;anaphase-promoting complex-dependent catabolic process;positive regulation of canonical Wnt signaling pathway;negative regulation of canonical Wnt signaling pathway;protein polyubiquitination;proteasome-mediated ubiquitin-dependent protein catabolic process;T cell receptor signaling pathway;antigen processing and presentation of exogenous peptide antigen via MHC class I, TAP…
Contig_09824_4_2	in house RNA-seq	26S proteasome non-ATPase regulatory subunit 11 homolog	0	40.487	21	7	34	6	1	453	50.4	6.48	96.76	7	0	2.57055e+06	364466	521609	1.74157e+06	866598		3.94131e+06		3.17708e+06	15725.5	292683	87631.2	592188	268207	90472.6	1.87446e+06	2.28817e+06	3.40214e+06	532222	537044	3.27129e+06	5.9294e+06	1.14373e+06	2.535e+06	513926	1.05535e+06	9.19872e+06	230614	'29.5.11.20'	'protein.degradation.ubiquitin.proteasom'	'(at1g29150 : 546.0) specifically interacts with FUS6/COP11 via the C-terminal domain of FUS6/COP11 and associates with an ATPase subunit of the 19S proteasome regulatory complex, AtS6A.; non-ATPase subunit 9 (ATS9); INVOLVED IN: response to cadmium ion, protein catabolic process, ubiquitin-dependent protein catabolic process; LOCATED IN: proteasome complex, nucleus, proteasome regulatory particl…	26S proteasome non-ATPase regulatory subunit 11 homolog	negative regulation of ubiquitin-protein ligase activity involved in mitotic cell cycle;determination of adult lifespan;NIK/NF-kappaB signaling;tumor necrosis factor-mediated signaling pathway;stimulatory C-type lectin receptor signaling pathway;response to cadmium ion;Fc-epsilon receptor signaling pathway;ubiquitin-dependent protein catabolic process;Wnt signaling pathway, planar cell polarity p…
Contig_09844_4_5	in house RNA-seq	Lysine--tRNA ligase	0	11.375	16	4	21	2	1	278	31.1	8.6	47.77	4	1	197308	172644	122023	128600	51967.8	532926	1.18621e+06	201513	495922	32762	45480.3	431183	125765	76860	33719.6	248295	369354	1.24602e+06	226192	173252	1.34311e+06	633665	351660	613919	425041	228896	2.73885e+06	54139.9	'29.1.6'	'protein.aa activation.lysine-tRNA ligase'	'(at3g11710 : 247.0) lysyl-tRNA synthetase 1 (ATKRS-1); FUNCTIONS IN: ATP binding, lysine-tRNA ligase activity; INVOLVED IN: lysyl-tRNA aminoacylation, translation, tRNA aminoacylation for protein translation; LOCATED IN: cytoplasm; EXPRESSED IN: 24 plant structures; EXPRESSED DURING: 14 growth stages; CONTAINS InterPro DOMAIN/s: Aminoacyl-tRNA synthetase, class II (D/K/N) (InterPro:IPR004364), N…	Lysine--tRNA ligase	diadenosine tetraphosphate biosynthetic process;positive regulation of nematode larval development;lysyl-tRNA aminoacylation;negative regulation of gene expression;positive regulation of protein phosphorylation;regulation of brood size;cytoplasmic translation;tRNA aminoacylation for protein translation;determination of adult lifespan
Contig_10073_5_4	in house RNA-seq	WD repeat-containing protein 5	0.001	2.856	4	1	6	1	1	314	34.5	7.88	14.03	1	0	251494	67653.1	69824.6	135961	65002.3		266814		393434	41105.5	67345.1	84331.1	125054	53001.3	39568.4	195640	284536		113193	106990	377370	318557		354810	119167	130029	544916		'30.5'	'signalling.G-proteins'	'(at3g49660 : 457.0) Transducin/WD40 repeat-like superfamily protein; FUNCTIONS IN: nucleotide binding; INVOLVED IN: G-protein coupled receptor protein signaling pathway; LOCATED IN: chloroplast, heterotrimeric G-protein complex; EXPRESSED IN: 6 plant structures; EXPRESSED DURING: F mature embryo stage, petal differentiation and expansion stage, E expanded cotyledon stage, D bilateral stage; CONT…	WD repeat-containing protein 5	positive regulation of mitotic nuclear division;generation of catalytic spliceosome for second transesterification step;positive regulation of proteasomal ubiquitin-dependent protein catabolic process;tRNA wobble uridine modification;histone H4-K5 acetylation;transcription, DNA-templated;mitotic G2 DNA damage checkpoint;skeletal system development;microtubule-based movement;histone H4-K8 acetylat…	transcription factor
Contig_10083_4_3	in house RNA-seq	Glutathione S-transferase T1	0	6.866	15	3	12	3	1	252	28.3	9.07	18.2	3	0	707358	272845	104242	249339	216422	119005	1.34639e+06	105469	877283	83959	5870.53		165409	81622.4		237946	685033	775581	257390	149098	1.84667e+06	1.44719e+06	480165	1.90932e+06	523135	467500	3.23824e+06	101153	'26.9'	'misc.glutathione S transferases'	'(at5g41210 : 253.0) Encodes glutathione transferase belonging to the theta class of GSTs. Naming convention according to Wagner et al. (2002).; glutathione S-transferase THETA 1 (GSTT1); FUNCTIONS IN: glutathione transferase activity; INVOLVED IN: toxin catabolic process; LOCATED IN: peroxisome, cytoplasm; EXPRESSED IN: 22 plant structures; EXPRESSED DURING: 13 growth stages; CONTAINS InterPro D…	Glutathione S-transferase T1	glutathione metabolic process;toxin catabolic process;glutathione derivative biosynthetic process;response to toxic substance
Contig_10255_6_9	in house RNA-seq	Ribosomal protein L34	0	11.205	26	3	52	3	1	127	14.5	11.41	93.86	3	0	1.3246e+06	964377	445277	980646	895941	817152	2.20394e+06	273618	3.3319e+06	625951	576684	94669.6	1.05947e+06	377571	251932	850523	5.02245e+06	1.12715e+07	4.60565e+06	1.61123e+06	3.80889e+06	2.38667e+06	2.58208e+06	5.55273e+06	1.13376e+06	838264	4.24339e+06	549888	'29.2.1.2.2.34'	'protein.synthesis.ribosomal protein.eukaryotic.60S subunit.L34'	'(p41098|rl34_tobac : 139.0) 60S ribosomal protein L34 - Nicotiana tabacum (Common tobacco) & (at1g26880 : 138.0) Ribosomal protein L34e superfamily protein; FUNCTIONS IN: structural constituent of ribosome; INVOLVED IN: translation, ribosome biogenesis; LOCATED IN: ribosome; EXPRESSED IN: 25 plant structures; EXPRESSED DURING: 15 growth stages; CONTAINS InterPro DOMAIN/s: Ribosomal protein L34e,…	60S ribosomal protein L34	translation;cytoplasmic translation;ribosome biogenesis
Contig_10407_6_1	in house RNA-seq	Structural maintenance of chromosomes protein	0	20.378	19	9	18	9	1	597	68.4	8.31	34.6	9	0	707996		213552	307549	102083		601083		1.16202e+06			69406.8	93195.6	12933.2		235237	118506	754201	149642	30074.9	1.7916e+06	663342	355023	1.63741e+06	466898	510958	6.32718e+06	104705	'31.2'	'cell.division'	'(at2g27170 : 622.0) Encodes a member of the Arabidopsis cohesin complex that is essential for viability and sister chromatid alignment.; TITAN7 (TTN7); FUNCTIONS IN: ATP binding; INVOLVED IN: sister chromatid cohesion, chromosome segregation; LOCATED IN: cohesin complex, nucleus; EXPRESSED IN: 22 plant structures; EXPRESSED DURING: 13 growth stages; CONTAINS InterPro DOMAIN/s: SMCs flexible hing…	Structural maintenance of chromosomes protein	DNA repair;stem cell population maintenance;mitotic sister chromatid cohesion;sister chromatid cohesion;mitotic spindle organization;negative regulation of DNA endoreduplication;meiotic nuclear division;chromosome organization;meiotic cell cycle;mitotic nuclear division;protein sumoylation
Contig_10519_4_2	in house RNA-seq	SAD1/UNC-84 domain protein 1	0	26.742	39	6	74	1	1	189	20.2	6.2	150.73	6	0							109478		156356												82886.7						290426		'35.1'	'not assigned.no ontology'	'(at5g04990 : 154.0) Encodes a member of the Sad1/UNC-84 (SUN)-domain proteins: AtSUN1(At5g04990), AtSUN2(AT3G10730). SUN domain proteins are part of the cytoskeletal-nucleoskeletal bridging complexes. AtSUN1 and AtSUN2 are localized to the nuclear envelope and are present as homomers and heteromers in vivo.; SAD1/UNC-84 domain protein 1 (SUN1); FUNCTIONS IN: protein binding; INVOLVED IN: biologi…	SAD1/UNC-84 domain protein 1	intracellular protein transport;nucleus organization;nuclear envelope organization;protein homooligomerization;protein heterooligomerization;protein localization to nuclear envelope
Contig_10550_5_1	in house RNA-seq	Vps53-like, N-terminal	0	7.536	7	3	3	3	1	547	59.6	5.63	8.26	3	0	653414	61578.7	134313	294357	231961	338191	568710		234783	132038	173027		616037	44717.5		239782	73643.5	716578	270497	270003	1.06393e+06	417268		821530		87625.2	2.44914e+06	319405	'31.4'	'cell.vesicle transport'	'(at1g50500 : 573.0) encodes a member of VPS53 family protein involved in the retrograde trafficking of vesicles to the late Golgi. Mutants in this gene are more sensitive to heat and osmotic stress.; HEAT-INTOLERANT 1 (HIT1); CONTAINS InterPro DOMAIN/s: Vps53-like, N-terminal (InterPro:IPR007234); BEST Arabidopsis thaliana protein match is: Membrane trafficking VPS53 family protein (TAIR:AT1G509…	Vps53-like, N-terminal	intracellular protein transport;plasma membrane organization;heat acclimation;protein transport;retrograde transport, endosome to Golgi;Golgi vesicle transport
Contig_11530_5_2	in house RNA-seq	Histone H2B.4	0	50.911	51	9	759	1	1	158	17.4	9.91	1069.14	9	0	2713.13			3012.48			12288.2		5532.19								21036.9	17062.3		5696.36	19630	12333.7				7761.99	108247	2116.4	'28.1.3.2.1'	'DNA.synthesis/chromatin structure.histone.core.H2A'	'(o22582|h2b_goshi : 160.0) Histone H2B - Gossypium hirsutum (Upland cotton) & (at5g59910 : 159.0) HTB4; FUNCTIONS IN: DNA binding; INVOLVED IN: nucleosome assembly; LOCATED IN: nucleolus; EXPRESSED IN: 24 plant structures; EXPRESSED DURING: 13 growth stages; CONTAINS InterPro DOMAIN/s: Histone H2B (InterPro:IPR000558), Histone-fold (InterPro:IPR009072), Histone core (InterPro:IPR007125); BEST Ar…	Histone H2B.6	nucleosome disassembly;positive regulation of binding;postreplication repair;spermatogenesis, exchange of chromosomal proteins;defense response to Gram-positive bacterium;innate immune response in mucosa;antibacterial humoral response;defense response to bacterium;nucleosome assembly;chromatin organization;chromatin assembly or disassembly;substantia nigra development;inflammatory response;mononu…	transcription factor
Contig_11599_6_7	in house RNA-seq	Inactive hydroxysteroid dehydrogenase-like protein 1	0	13.077	36	4	29	1	1	138	15.1	9.35	62.71	4	0	79978.4	277819		69712.5	48951.7	49286.9	211709		642372	26509.5		23886.5	263224	58879.7	22791.1	179856					63335.4	882437		152240	261710	141947	336370	54354	'16.7'	'secondary metabolism.wax'	'(at1g67730 : 129.0) Encodes one of the two Arabidopsis homologues to YBR159w encoding a S. cerevisiae beta-ketoacyl reductase (KCR), which catalyzes the first reduction during VLCFA (very long chain fatty acids, >18 carbon) elongation: KCR1 (At1g67730), KCR2 (At1g24470). Complementation of the yeast ybr159Delta mutant demonstrated that the two KCR proteins are divergent and that only AtKCR1 can …	Inactive hydroxysteroid dehydrogenase-like protein 1	embryo development ending in seed dormancy;very long-chain fatty acid biosynthetic process
Contig_12386_4_4	in house RNA-seq	Histone H2B.1	0	29.325	34	6	447	2	1	165	17.9	10.04	755.35	6	0	1.36032e+07	5.49142e+07	9.99317e+06	1.79542e+07	8.11217e+06	9.01575e+07	6.49568e+07	2.87043e+07	3.29246e+07	2.57029e+07	1.41344e+07	1.64483e+07	3.23309e+07	7.62814e+06	7.6824e+06	8.37884e+06	1.9715e+07	3.97806e+07	5.8407e+07	5.90974e+07	1.0232e+08	8.70344e+07	7.33398e+07	4.63664e+08	2.22511e+08	5.30429e+07	4.80953e+07	4.37707e+07	'28.1.3.2.1'	'DNA.synthesis/chromatin structure.histone.core.H2A'	'(at5g22880 : 140.0) Encodes a histone 2B (H2B) protein. This protein can be ubiquitinated in planta, and this modification depends on the HUB1 and HUB2 E3 ubiquitin ligases.; histone B2 (HTB2); FUNCTIONS IN: DNA binding; INVOLVED IN: nucleosome assembly; LOCATED IN: nucleolus, nucleus; EXPRESSED IN: 22 plant structures; EXPRESSED DURING: 13 growth stages; CONTAINS InterPro DOMAIN/s: Histone H2B …	Histone H2B	chromatin assembly or disassembly;substantia nigra development;postreplication repair;defense response to Gram-positive bacterium;innate immune response in mucosa;antibacterial humoral response;nucleosome assembly	transcription factor
Contig_13047_5_4	in house RNA-seq	Histone H2A	0	23.595	45	5	421	4	1	154	16.5	10.29	803.93	5	0	3.17954e+06	1.82088e+06	1.05243e+06	3.3561e+06	2.45796e+06	2.4867e+06	1.06734e+07	831276	1.71684e+07	1.46033e+06	2.00078e+06	687801	1.60731e+06	759931	293476	1.89909e+06	1.36665e+07	1.82907e+07	6.1171e+06	5.98291e+06	1.32892e+07	1.71787e+07	7.71552e+06	2.14411e+07	5.32221e+06	4.04485e+06	2.5943e+07	2.81415e+06	'28.1.3.2.1'	'DNA.synthesis/chromatin structure.histone.core.H2A'	'(gnl|cdd|36968 : 195.0) no description available & (at1g52740 : 187.0) Encodes HTA9, a histone H2A protein.; histone H2A protein 9 (HTA9); FUNCTIONS IN: DNA binding; INVOLVED IN: detection of temperature stimulus, defense response to bacterium, regulation of flower development; LOCATED IN: vacuole; EXPRESSED IN: 23 plant structures; EXPRESSED DURING: 15 growth stages; CONTAINS InterPro DOMAIN/s:…	Histone H2A	male germ-line stem cell population maintenance;chromatin organization;protein localization to chromatin;chromatin assembly or disassembly;sensory perception of pain;multicellular organism development;detection of temperature stimulus;regulation of gene expression;ethanol oxidation;regulation of DNA methylation;somatic stem cell population maintenance;histone exchange;chromatin silencing;cellular…	transcription factor
Contig_13102_4_1	in house RNA-seq	17.5 kd heat shock family protein	0	33.183	37	7	97	3	1	162	18.6	7.5	200.84	7	0					381504	167085	5.79706e+06	241678		93351	174938		369044	340325		58120.6	2190595		767865	174129					579565				'20.2.1'	'stress.abiotic.heat'	'(p27880|hsp12_medsa : 141.0) 18.2 kDa class I heat shock protein - Medicago sativa (Alfalfa) & (at5g59720 : 140.0) encodes a low molecular weight heat shock protein that contains the heat shock element in the promoter region. Expression is induced in response to heat shock.; heat shock protein 18.2 (HSP18.2); CONTAINS InterPro DOMAIN/s: Heat shock protein Hsp20 (InterPro:IPR002068), HSP20-like c…	17.5 kd heat shock family protein	N-glycan processing;response to oxidative stress;response to heat;response to high light intensity;heat acclimation;response to hydrogen peroxide;response to ethanol;response to arsenic-containing substance;response to cadmium ion;response to copper ion;protein oligomerization
Contig_13114_6_2	in house RNA-seq	Histone H4	0	75.778	58	11	867	1	1	106	11.7	11.47	1812.5	11	1	3.5998e+07	2.41158e+07	1.23822e+07	4.2641e+07	3.16511e+07	6.30276e+07	1.18006e+08	1.68735e+07	4.57442e+08	5.53138e+07	6.84064e+07	5.02385e+07	3.56657e+07	1.14237e+07	5.19517e+06	2.66046e+07	4.48289e+08	7.03931e+08	3.93054e+08	2.40137e+08	2.82902e+08	4.7046e+08	3.07727e+08	9.44246e+08	1.19554e+08	5.40826e+07	3.43368e+08	5.51964e+07	'28.1.3.2.4'	'DNA.synthesis/chromatin structure.histone.core.H4'	'(gnl|cdd|38677 : 149.0) no description available & (at5g59970 : 134.0) Histone superfamily protein; FUNCTIONS IN: DNA binding; INVOLVED IN: nucleosome assembly; LOCATED IN: vacuole; CONTAINS InterPro DOMAIN/s: Histone H4, conserved site (InterPro:IPR019809), Histone-fold (InterPro:IPR009072), Histone core (InterPro:IPR007125), Histone H4 (InterPro:IPR001951); BEST Arabidopsis thaliana protein ma…	Histone H4	centrosome duplication;regulation of translational initiation;female meiosis chromosome segregation;DNA-templated transcription, initiation;negative regulation of megakaryocyte differentiation;transfer RNA gene-mediated silencing;cellular protein metabolic process;telomere organization;histone H3-K79 methylation;chromatin assembly or disassembly;protein heterotetramerization;positive regulation o…	transcription factor
Contig_13459_6_8	in house RNA-seq	U1 small nuclear ribonucleoprotein A	0	5.688	8	2	17	1	1	248	28.2	9.45	29.73	2	0	152734			299081	188133									25056.1			611922		237553	71296.2				293907		135696			'27.1.1'	'RNA.processing.splicing'	'(at2g47580 : 265.0) encodes spliceosomal protein U1A; spliceosomal protein U1A (U1A); FUNCTIONS IN: RNA binding, nucleotide binding, nucleic acid binding; INVOLVED IN: response to salt stress, nuclear mRNA splicing, via spliceosome; LOCATED IN: nucleolus, nucleus, U1 snRNP; EXPRESSED IN: 23 plant structures; EXPRESSED DURING: 15 growth stages; CONTAINS InterPro DOMAIN/s: RNA recognition motif, R…	U1 small nuclear ribonucleoprotein A	protein folding;actin cytoskeleton organization;female germ-line sex determination;RNA splicing;mRNA splicing, via spliceosome;cis assembly of pre-catalytic spliceosome;oogenesis;regulation of alternative mRNA splicing, via spliceosome;positive regulation of defense response to virus by host;xenophagy;protein oligomerization;primary sex determination, soma;mitotic chromosome condensation
Contig_13664_6_6	in house RNA-seq	Putative uncharacterized protein Sb04g013170	0	13.816	9	3	15	1	1	492	54.6	8.68	41.3	3	0	148619		30368.2	48357.2	23529.1				170790				35890.2			102436		164014	61790.5		274210	111128	88552.1	233845	70515	64389.9	720890		'30.5'	'signalling.G-proteins'	'(at5g46070 : 704.0) Guanylate-binding family protein; FUNCTIONS IN: GTP binding, GTPase activity; INVOLVED IN: immune response; LOCATED IN: nucleolus, chloroplast; EXPRESSED IN: 24 plant structures; EXPRESSED DURING: 14 growth stages; CONTAINS InterPro DOMAIN/s: Guanylate-binding protein, N-terminal (InterPro:IPR015894), Guanylate-binding protein, C-terminal (InterPro:IPR003191); BEST Arabidopsi…	Putative uncharacterized protein Sb04g013170
Contig_15572_4_3	in house RNA-seq	P-loop nucleoside triphosphate hydrolase superfamily protein	0.001	3.317	8	1	1	1	1	292	34.3	8.65	2.19	1	0									153616							34555.8		146011				193460					709732		'29.5.9'	'protein.degradation.AAA type'	'(gnl|cdd|35962 : 319.0) no description available & (at3g28510 : 249.0) P-loop containing nucleoside triphosphate hydrolases superfamily protein; FUNCTIONS IN: nucleoside-triphosphatase activity, ATPase activity, nucleotide binding, ATP binding; EXPRESSED IN: 7 plant structures; EXPRESSED DURING: LP.06 six leaves visible, LP.04 four leaves visible, 4 anthesis, 4 leaf senescence stage; CONTAINS In…	P-loop nucleoside triphosphate hydrolase superfamily protein	response to molecule of bacterial origin;response to singlet oxygen;response to bacterium;seed maturation;salicylic acid mediated signaling pathway;cell division;response to abscisic acid;response to water deprivation;response to salt stress;mitochondrial respiratory chain complex III assembly;fruit development;response to UV;plant-type hypersensitive response;response to cold;cell death
Contig_16039_5_1	in house RNA-seq	Glycine-rich RNA-binding protein	0	27.417	31	5	30	5	1	229	23.9	9.77	93.47	5	0	3.72355e+06	935659	1.00215e+06	3.03957e+06	274133		967704		944363	8264	342058	12641.7		66055.8		722135	1.63119e+06	3.57235e+06	912682	650198	4.91329e+06	7.59588e+06	1.67569e+06	1.0326e+07	1.16329e+06	1.54969e+06	8.08576e+06	750516	'27.3.75'	'RNA.regulation of transcription.GRP'	'(p49310|grp1_sinal : 135.0) Glycine-rich RNA-binding protein GRP1A - Sinapis alba (White mustard) (Brassica hirta) & (at2g21660 : 132.0) Encodes a small glycine-rich RNA binding protein that is part of a negative-feedback loop through which AtGRP7 regulates the circadian oscillations of its own transcript. Gene expression is induced by cold. GRP7 appears to promote stomatal opening and reduce to…	Glycine-rich RNA-binding protein	stress granule assembly;circadian rhythm;mRNA export from nucleus;response to zinc ion;innate immune response;response to cytokinin;response to osmotic stress;mitochondrial mRNA modification;DNA duplex unwinding;response to salt stress;response to cadmium ion;alternative mRNA splicing, via spliceosome;exocytosis;RNA secondary structure unwinding;response to cold;response to water deprivation;resp…
Contig_16048_4_6	in house RNA-seq	Abscisic stress ripening	0	38.912	27	4	66	2	1	211	23	5.34	212.32	4	0	757793	172117	55625	592127	441311		1.31469e+06		758103	30297.8	125882	54183.4	92309.1	177246	37902.7	506853	1.10455e+06	1.47819e+06	553622	1.06475e+06	436394	715460		377243		263147	1.80167e+06		'35.2'	'not assigned.unknown'	' (original description: no original description)'	Abscisic stress ripening	response to stress
Contig_16059_6_5	in house RNA-seq	Magnesium-protoporphyrin IX monomethyl ester [oxidative] cyclase, chloroplastic	0	65.261	35	12	158	12	1	433	49.8	8.53	392.68	12	0	9.56262e+06	2.71658e+06	2.68116e+06	3.35044e+06	1.80689e+06	2.23302e+06	1.09276e+07	1.02045e+06	1.0085e+07	342714	964156	199857	1.69673e+06	695985	321368	3.33833e+06	7.14728e+06	7.02936e+06	2.05711e+06	1.56871e+06	1.45214e+07	1.24347e+07	3.51326e+06	1.32922e+07	4.5691e+06	6.6092e+06	4.10759e+07	1.47982e+06	'19.12'	'tetrapyrrole synthesis.magnesium-protoporphyrin IX monomethyl ester (oxidative) cyclase'	'(q5efu4|crd1_horvu : 643.0) Magnesium-protoporphyrin IX monomethyl ester [oxidative] cyclase, chloroplast precursor (EC 1.14.13.81) (Mg-protoporphyrin IX monomethyl ester oxidative cyclase) (Protein Xantha-l) - Hordeum vulgare (Barley) & (at3g56940 : 630.0) Encodes a putative ZIP protein with varying mRNA accumulation in leaves, stems and roots. Has a consensus carboxylate-bridged di-iron bindin…	Magnesium-protoporphyrin IX monomethyl ester [oxidative] cyclase, chloroplastic	regulation of tetrapyrrole metabolic process;light-independent chlorophyll biosynthetic process;light-independent bacteriochlorophyll biosynthetic process;chloroplast organization;chlorophyll biosynthetic process;photosynthesis
Contig_16065_5_10	in house RNA-seq	Drought response protein	0	28.744	25	4	55	2	1	224	24.5	5.27	169.88	4	2	513466	104198	47672.8	313585	248687	111943	793182	37838.4	654296	40149	77394.2	22676.5	75426	84329.6	5470.06	335701	830087	1.2741e+06	313958	355275	338529	368139	83721.7	325169	93227.1	78210.9	1.04824e+06	27533.4	'35.2'	'not assigned.unknown'	' (original description: no original description)'	Drought response protein	response to stress
Contig_16070_6_2	in house RNA-seq	Heat shock 70 kDa protein	0	239.019	65	38	545	21	1	658	72.2	5.3	1333.23	38	18	4.46926e+07	1.74704e+07	1.93638e+07	4.45637e+07	3.53816e+07	1.842e+07	2.16705e+08	1.25605e+07	1.661e+08	2.86449e+06	1.30503e+07	1.62386e+07	2.52656e+07	1.40162e+07	4.0355e+06	5.5036e+07	4.09964e+07	3.61033e+08	9.54057e+07	2.03531e+07	1.02582e+08	4.42576e+07	3.95504e+07	5.09391e+07	1.0232e+07	2.58259e+07	1.62812e+08	2.70035e+06	'20.2.1'	'stress.abiotic.heat'	'(p26413|hsp70_soybn : 1045.0) Heat shock 70 kDa protein - Glycine max (Soybean) & (at3g12580 : 1029.0) heat shock protein 70 (HSP70); FUNCTIONS IN: ATP binding; INVOLVED IN: in 9 processes; LOCATED IN: cytosol, mitochondrion, cell wall, plasma membrane; EXPRESSED IN: 23 plant structures; EXPRESSED DURING: 11 growth stages; CONTAINS InterPro DOMAIN/s: Heat shock protein 70, conserved site (InterP…	Heat shock 70 kDa protein	protein stabilization;negative regulation of inclusion body assembly;defense response to other organism;viral process;protein targeting to lysosome;negative regulation of apoptotic process;binding of sperm to zona pellucida;membrane organization;retrograde transport, endosome to Golgi;male meiosis I;stomatal closure;regulation of protein import;chordate embryonic development;regulation of protein…
Contig_16071_6_6	in house RNA-seq	1,2-dihydroxy-3-keto-5-methylthiopentene dioxygenase	0	10.84	14	2	4	2	1	202	24.2	5.06	10.45	2	0		152924			49209.2	197417	528388	145731	194089		44360.2	53076.8		70518.8	39670.3					63259.3		317082	204533	313306	101133	90438.2	336456	68494.9	'15.3'	'metal handling.regulation'	'(at4g14710 : 280.0) ATARD2; FUNCTIONS IN: acireductone dioxygenase [iron(II)-requiring] activity, metal ion binding; INVOLVED IN: oxidation reduction, L-methionine salvage from methylthioadenosine; LOCATED IN: cellular_component unknown; CONTAINS InterPro DOMAIN/s: Cupin, RmlC-type (InterPro:IPR011051), Acireductone dioxygenase, ARD (InterPro:IPR004313), RmlC-like jelly roll fold (InterPro:IPR01…	1,2-dihydroxy-3-keto-5-methylthiopentene dioxygenase	regulation of cell division;L-methionine biosynthetic process from methylthioadenosine;positive regulation of reproductive process;methionine metabolic process
Contig_16122_6_5	in house RNA-seq	Elongation factor 1-alpha	0	136.64	56	20	901	3	1	449	49.5	9.03	2114.12	20	18	1.99499e+08	8.53778e+07	7.99714e+07	9.27626e+07	5.67566e+07	7.20841e+07	3.95758e+08	3.7048e+07	3.04358e+08	1.01369e+07	3.21059e+07	3.27634e+07	5.62778e+07	4.72376e+07	1.25398e+07	1.6483e+08	2.05232e+08	2.80216e+08	6.06059e+07	5.27315e+07	4.60438e+08	3.27957e+08	1.35481e+08	3.6082e+08	1.16497e+08	1.54535e+08	1.13854e+09	2.90395e+07	'29.2.4'	'protein.synthesis.elongation'	'(o64937|ef1a_orysa : 856.0) Elongation factor 1-alpha (EF-1-alpha) - Oryza sativa (Rice) & (at5g60390 : 847.0) GTP binding Elongation factor Tu family protein; FUNCTIONS IN: calmodulin binding, translation elongation factor activity; INVOLVED IN: translational elongation; LOCATED IN: mitochondrion, nucleus, cytoplasm; EXPRESSED IN: cotyledon, male gametophyte, guard cell, pollen tube, seed; EXPR…	Elongation factor 1-alpha	tRNA export from nucleus;response to inorganic substance;translational elongation;response to electrical stimulus;response to bacterium;cytoplasmic translational elongation;positive regulation of apoptotic process;cellular response to amino acid starvation;regulation of chaperone-mediated autophagy;cellular response to epidermal growth factor stimulus;negative regulation of protein phosphorylatio…
Contig_16132_4_7	in house RNA-seq	Magnesium-chelatase subunit ChlH, chloroplastic	0	80.176	18	21	82	21	1	1427	158.4	6.11	202.56	21	0	2.42494e+06	1.20711e+06	758452	1.2088e+06	983458	917807	8.95761e+06	427616	6.84768e+06	35597.1	237422	490424	859896	453121	74928.7	1.77999e+06	4.22877e+06	3.46698e+06	295723	390661	1.58476e+07	1.29111e+07	3.96216e+06	1.15537e+07	1.33417e+06	1.90051e+06	3.30974e+07	187768	'19.10'	'tetrapyrrole synthesis.magnesium chelatase'	'(at5g13630 : 2248.0) Encodes magnesium chelatase involved in plastid-to-nucleus signal transduction.; GENOMES UNCOUPLED 5 (GUN5); FUNCTIONS IN: magnesium chelatase activity; INVOLVED IN: chlorophyll biosynthetic process, biosynthetic process; LOCATED IN: mitochondrion, magnesium chelatase complex, chloroplast, chloroplast inner membrane; EXPRESSED IN: 22 plant structures; EXPRESSED DURING: 13 gr…	Magnesium-chelatase subunit ChlH, chloroplastic	biosynthetic process;photosynthesis;chlorophyll biosynthetic process
Contig_16133_5_2	in house RNA-seq	Cold-shock conserved site-containing protein	0	17.271	23	2	7	2	1	204	19	7.31	17.54	2	0	545149	101104	45089.3	409161	385962		1.16587e+06	40358.9	1.6028e+06		682437	95605		95305.5		842472	181190	1.53967e+06	342590	324019	1.71467e+06	1.82228e+06	1.24119e+06	2.99599e+06	365856	1.34626e+06	3.66816e+06	290551	'27.3.75'	'RNA.regulation of transcription.GRP'	'(at2g21060 : 97.8) glycine-rich protein (AtGRP2b); glycine-rich protein 2B (GRP2B); FUNCTIONS IN: DNA binding, zinc ion binding, nucleic acid binding; INVOLVED IN: regulation of transcription, DNA-dependent; LOCATED IN: cellular_component unknown; EXPRESSED IN: 22 plant structures; EXPRESSED DURING: 13 growth stages; CONTAINS InterPro DOMAIN/s: Nucleic acid-binding, OB-fold (InterPro:IPR012340),…	Cold shock domain-containing protein 4	proteolysis involved in cellular protein catabolic process;response to desiccation;embryo development ending in seed dormancy;vegetative to reproductive phase transition of meristem;unidimensional cell growth;stamen development;regulation of transcription, DNA-templated;response to water deprivation;response to abscisic acid;regulation of cellular respiration;cold acclimation;seed development;RNA…	transcription factor interactor and regulator
Contig_16138_4_2	in house RNA-seq	DCD domain protein, putative isoform 1	0	69.77	40	14	137	14	1	436	49.3	9.33	328.26	14	0	6.58429e+06	4.05966e+06	2.66124e+06	2.39394e+06	3.37838e+06	5.24439e+06	9.63632e+06	1.82951e+06	6.27736e+06	730969	1.3393e+06	2.06021e+06	5.35154e+06	1.02217e+06	1.10998e+06	6.69691e+06	5.74869e+06	3.61599e+07	2.06065e+07	3.8673e+06	1.87483e+07	7.04666e+06	1.76321e+07	2.37768e+07	5.31486e+06	6.73702e+06	2.32576e+07	2.17807e+06	'35.2'	'not assigned.unknown'	'(at5g61910 : 129.0) DCD (Development and Cell Death) domain protein; FUNCTIONS IN: molecular_function unknown; INVOLVED IN: biological_process unknown; LOCATED IN: cellular_component unknown; EXPRESSED IN: 21 plant structures; EXPRESSED DURING: 14 growth stages; CONTAINS InterPro DOMAIN/s: Development/cell death domain (InterPro:IPR013989), C2 calcium/lipid-binding domain, CaLB (InterPro:IPR0089…	DCD domain protein, putative isoform 1	negative regulation of cell death
Contig_16147_4_4	in house RNA-seq	unnanotated	0.001	2.629	5	1	1	1	1	229	26	8.43	3.01	1	0					27186.7		204648		273432					37300.9		120845	356763	975522	325417	335183				220869	83724.1				'29.5.11.4.3.3'	'protein.degradation.ubiquitin.E3.SCF.cullin'	(at1g30070 : 223.0) SGS domain-containing protein; FUNCTIONS IN: molecular_function unknown; INVOLVED IN: biological_process unknown; EXPRESSED IN: 23 plant structures; EXPRESSED DURING: 13 growth stages; CONTAINS InterPro DOMAIN/s: Siah interacting protein, N-terminal (InterPro:IPR015120), CS-like domain (InterPro:IPR007052), SGS (InterPro:IPR007699), HSP20-like chaperone (InterPro:IPR008978), C…
Contig_16168_6_18	in house RNA-seq	50S ribosomal protein L2, chloroplastic	0	49.169	39	8	148	7	1	276	30.3	10.89	341.7	8	2	2.45209e+07	7.69005e+06	8.43208e+06	1.30959e+07	6.54845e+06	6.46375e+06	2.63592e+07	2.39733e+06	3.4976e+07	1.35365e+06	4.60168e+06	2.37565e+06	7.03103e+06	1.81092e+06	1.26734e+06	1.33064e+07	1.37409e+07	2.16855e+07	4.84469e+06	2.67532e+06	5.33296e+07	3.77807e+07	1.51562e+07	3.02271e+07	1.59234e+07	2.07018e+07	1.0375e+08	3.16717e+06	'29.2.1.1.1.2.2'	'protein.synthesis.ribosomal protein.prokaryotic.chloroplast.50S subunit.L2'	'(o62940|rk2_pinth : 508.0) Chloroplast 50S ribosomal protein L2 - Pinus thunbergii (Green pine) (Japanese black pine) & (gnl|cdd|79270 : 433.0) no description available & (atcg01310 : 383.0) encodes a chloroplast ribosomal protein L2, a constituent of the large subunit of the ribosomal complex; ribosomal protein L2 (RPL2.2); FUNCTIONS IN: structural constituent of ribosome; INVOLVED IN: translat…	50S ribosomal protein L2, chloroplastic	translation
Contig_16183_4_3	in house RNA-seq	Tetrapyrrole-binding protein	0	39.677	34	8	68	8	1	309	35.3	7.34	188.45	8	0	796446	274453	225439	1.01141e+06	1.63203e+06	979504	9.62035e+06	421398	7.52258e+06	251436	792692	413819	732228	400822	99633.9	1.97435e+06	1.01405e+07	8.28032e+06	1.85531e+06	1.58909e+06	1.45831e+07	1.18328e+07	3.61241e+06	1.24741e+07	1.29728e+06	1.53307e+06	9.2087e+06	591419	'19.40'	'tetrapyrrole synthesis.regulation'	'(at3g59400 : 195.0) GUN, genomes uncoupled, is necessary for coupling the expression of some nuclear genes to the functional state of the chloroplast. Binds to the magnesium chelatase complex and promotes formation of the substrate,a tetrapyrrole signaling molecule. Porphyrin-binding protein that enhances the activity of Mg-chelatase. Although required for chlorophyll accumulation under normal g…	Tetrapyrrole-binding protein	leaf morphogenesis;chloroplast-nucleus signaling pathway;photosystem II assembly;chlorophyll biosynthetic process;carotenoid biosynthetic process;cysteine biosynthetic process;cell differentiation;positive regulation of catalytic activity;positive regulation of transcription, DNA-templated
Contig_16196_4_4	in house RNA-seq	17.5 kd heat shock family protein	0	46.104	55	11	153	1	1	199	22.7	8.62	332.14	11	0					684370	313197	2.09511e+06	222702	3733051	224705	272765	246993	391532	187667	109423	718898	7172232	5907518	2184409	1.59497e+06		1.16776e+06	203088	754201					'20.2.1'	'stress.abiotic.heat'	'(at4g10250 : 161.0) Columbia endomembrane-localized small heat shock protein; ATHSP22.0; FUNCTIONS IN: molecular_function unknown; INVOLVED IN: response to heat; LOCATED IN: endomembrane system; EXPRESSED IN: 8 plant structures; EXPRESSED DURING: M germinated pollen stage, 4 anthesis, C globular stage, petal differentiation and expansion stage; CONTAINS InterPro DOMAIN/s: Heat shock protein Hsp2…	17.5 kd heat shock family protein	heat acclimation;hyperosmotic response;protein folding;response to cadmium ion;response to hydrogen peroxide;response to ethanol;response to copper ion;response to heat;response to arsenic-containing substance;N-glycan processing;response to oxidative stress;response to high light intensity;protein oligomerization
Contig_16199_5_4	in house RNA-seq	Nuclear RNA-binding family protein	0	21.866	11	4	37	4	1	422	45.6	8.24	98.98	4	0	693750	122553	206710	410010	138178	48727.7	1.34685e+06		1.0593e+06		42999.5	84120.3	75213.8	78311.8		265858	412944	1.24384e+06	196894	16943.9	1.01869e+06	613004	96372.2	824522	285656	234215	2.26778e+06	62106.9	'35.2'	'not assigned.unknown'	' (original description: no original description)'	Nuclear RNA-binding family protein	cellular response to osmotic stress;cellular response to salt stress
Contig_16209_5_5	in house RNA-seq	40S ribosomal protein S4	0	76.903	40	12	280	3	1	269	30.1	10.13	750.6	12	9	4.60701e+07	1.20755e+07	1.50997e+07	2.68322e+07	1.45112e+07	7.1922e+06	6.34588e+07	4.61236e+06	7.00177e+07	2.02501e+06	6.89368e+06	5081185	1.26335e+07	8.0651e+06	2.48445e+06	2.77557e+07	4.78821e+07	5.19973e+07	1.77897e+07	1.06569e+07	7.84815e+07	8.14301e+07	2.80026e+07	7.21581e+07	2.38734e+07	3.42534e+07	2.1713e+08	9.64227e+06	'29.2.1.2.1.4'	'protein.synthesis.ribosomal protein.eukaryotic.40S subunit.S4'	'(at5g58420 : 412.0) Ribosomal protein S4 (RPS4A) family protein; FUNCTIONS IN: structural constituent of ribosome; INVOLVED IN: translation; LOCATED IN: cytosolic small ribosomal subunit, cytosolic ribosome, nucleolus, membrane; EXPRESSED IN: 25 plant structures; EXPRESSED DURING: 13 growth stages; CONTAINS InterPro DOMAIN/s: Ribosomal protein S4e, central (InterPro:IPR013845), Ribosomal protein…	40S ribosomal protein S4	co-transcriptional gene silencing by RNA interference machinery;cytoplasmic translation;centrosome organization;viral transcription;mitotic spindle elongation;chordate embryonic development;positive regulation of translation;mitotic sister chromatid segregation;Arp2/3 complex-mediated actin nucleation;SRP-dependent cotranslational protein targeting to membrane;cellular protein localization;brain …
Contig_16238_6_1	in house RNA-seq	High mobility group B protein 1	0	11.608	17	4	38	4	1	218	24.2	8.75	69.98	4	0	1.16287e+06	43594.1	251950	1.53959e+06	1.85806e+06	63217.3	2.04218e+06	89166.5	463211	43613.4	105735	5041.7	27080.5	13117.8	21914.7	695145	1.0511e+06	1.96666e+06	659902	337121	1.13283e+06	1.10543e+06	826637	540635		370023	824849	177491	'27.3.62'	'RNA.regulation of transcription.Nucleosome/chromatin assembly factor group'	'(at1g20696 : 91.3) Encodes a protein belonging to the subgroup of HMGB (high mobility group B) proteins that have a distinctive DNA-binding motif, the HMG-box domain. The motif confers non-sequence specific interaction with linear DNA and structure-specific binding to distorted DNA sites. The HMGB proteins are involved in the assembly of nucleoprotein complexes. Can be phosphorylated by CK2alpha…	High mobility group B protein 1	chromatin assembly or disassembly;polar nucleus fusion;regulation of cell differentiation;spermatogenesis	chromatin remodeling & transcriptional activation
Contig_16253_4_3	in house RNA-seq	Cytochrome P450 mono-oxygenase	0	40.513	26	10	52	3	1	526	60.6	8.22	125.22	10	7	4.36236e+06	1.36472e+06	1.34052e+06	1.73434e+06	93362.8	144624	1056158	66442.4	1.97222e+06	98346.8	140498	247195	336747	185490	72709.6	751123	811165	1.11977e+06	255063	392094	1.0905e+07	6.83942e+06	2.41652e+06	5.73544e+06	2.35189e+06	3.33736e+06	2.6448e+07	607026	'16.8.3.3'	'secondary metabolism.flavonoids.dihydroflavonols.flavonoid 3''-monooxygenase'	'(gnl|cdd|35378 : 482.0) no description available & (at5g07990 : 423.0) Required for flavonoid 3' hydroxylase activity.; TRANSPARENT TESTA 7 (TT7); CONTAINS InterPro DOMAIN/s: Cytochrome P450 (InterPro:IPR001128), Cytochrome P450, E-class, group I (InterPro:IPR002401), Cytochrome P450, conserved site (InterPro:IPR017972); BEST Arabidopsis thaliana protein match is: cytochrome P450, family 706, su…	Flavonoid 3'-hydroxylase	flavonoid biosynthetic process;response to auxin;secondary metabolite biosynthetic process;fruit ripening
Contig_16266_5_3	in house RNA-seq	40S ribosomal protein S14	0	66.77	46	8	150	2	1	189	20.7	11.02	413.87	8	6	1.76258e+07	5.35815e+06	4.5001e+06	1.75564e+07	1.07414e+07	1.32217e+07	3.41259e+07	3.13411e+06	2.34167e+07	3.1172e+06	3.48198e+06	1.52831e+06	3.3318e+06	6.50415e+06	1.44716e+06	9.38632e+06	4.53314e+07	4.42254e+07	1.7184e+07	1.61751e+07	4.58065e+07	6.10287e+07	2.29915e+07	6.93461e+07	2.01723e+07	1.68012e+07	6.10965e+07	8.6462e+06	'29.2.1.2.1.14'	'protein.synthesis.ribosomal protein.eukaryotic.40S subunit.S14'	'(gnl|cdd|35628 : 237.0) no description available & (p19951|rs142_maize : 218.0) 40S ribosomal protein S14 (Clone MCH2) - Zea mays (Maize) & (at3g11510 : 215.0) Ribosomal protein S11 family protein; FUNCTIONS IN: structural constituent of ribosome; INVOLVED IN: translation; LOCATED IN: cytosolic small ribosomal subunit, cytosolic ribosome, nucleolus; EXPRESSED IN: 25 plant structures; EXPRESSED D…	40S ribosomal protein S14	rRNA methylation;erythrocyte differentiation;maturation of SSU-rRNA;maturation of SSU-rRNA from tricistronic rRNA transcript (SSU-rRNA, 5.8S rRNA, LSU-rRNA);viral transcription;cytoplasmic translation;translation;ribosomal small subunit assembly;immune response;rRNA processing;nuclear-transcribed mRNA catabolic process, nonsense-mediated decay;translational initiation;antigen processing and prese…
Contig_16279_4_8	in house RNA-seq	Heat shock 90/70 organizing protein	0	60.859	33	14	42	14	1	574	65.2	6.33	113.37	14	0	562236	124687	75548.2	858543	800573	666597	8.56931e+06	156951	7.53991e+06	67833.6	377958	312073	761905	531109		1.94274e+06	1.36009e+06	9.41428e+06	1.75295e+06	704740	1.0798e+06	1.23467e+06	192925	479136		184563	1.28114e+06	41054.8	'20'	'stress'	'(at4g12400 : 696.0) stress-inducible protein, putative; FUNCTIONS IN: binding; INVOLVED IN: response to high light intensity, response to hydrogen peroxide, response to heat, response to stress; LOCATED IN: cellular_component unknown; EXPRESSED IN: 18 plant structures; EXPRESSED DURING: 7 growth stages; CONTAINS InterPro DOMAIN/s: Heat shock chaperonin-binding (InterPro:IPR006636), Tetratricopep…	Heat shock 90/70 organizing protein	response to hydrogen peroxide;cellular response to heat;response to heat;response to cadmium ion;cellulose biosynthetic process;response to high light intensity;response to unfolded protein;response to wounding;cellular response to cold;protein localization;heat acclimation;protein folding;chaperone-mediated protein complex assembly
Contig_16291_4_5	in house RNA-seq	Fructose-1,6-bisphosphatase	0	59.815	45	9	145	1	1	255	28.1	4.77	268.89	9	0	235432		28442.5	26143.9	39399		219274		171044					31900.5		38684	71503.7	272248			600989	366126	228938	77899.3		84311.6	954470		'1.3.7'	'PS.calvin cycle.FBPase'	'(q07204|f16p1_brana : 411.0) Fructose-1,6-bisphosphatase, chloroplast precursor (EC 3.1.3.11) (D-fructose-1,6-bisphosphate 1-phosphohydrolase) (FBPase) - Brassica napus (Rape) & (at3g54050 : 408.0) Encodes HCEF1 (High Cyclic Electron Flow 1). Mutant phenotype: constitutively elevated electron flow (CEFI).; high cyclic electron flow 1 (HCEF1); FUNCTIONS IN: fructose 1,6-bisphosphate 1-phosphatase…	Fructose-1,6-bisphosphatase	maltose metabolic process;carbohydrate metabolic process;starch catabolic process;sucrose metabolic process;sucrose biosynthetic process;gluconeogenesis;response to cold;response to blue light;response to cytokinin;response to abscisic acid;response to fructose;photosynthetic electron transport in photosystem I;chloroplast relocation;thylakoid membrane organization;response to red light;photosyst…
[truncated: 479 more rows]
[truncated: 12 more columns]
