# Supplementary material for: Integrative analysis of the nuclear proteome in Pinus radiata reveals thermopriming coupled to epigenetic regulation
Source: J Exp Bot. 2019 Nov 29;71(6):2040–57. doi: 10.1093/jxb/erz524 (PMC7094079; doi:10.1093/jxb/erz524)
Supplement: erz524_suppl_supplementary_table_S3 [file erz524_suppl_supplementary_table_s3.xlsx]

## Sheet: Table legend
Table S3. PCA loadings considering a) all the treatments (C, T1, T3, T5, T10, SR and NS); b) Heat-treated groups (C, T1, T3, T5 and T10) and c) Recovered groups (C, T5, SR and NS)

## Sheet: Table S3a
	PC1	PC2	PC3	PC4	PC5	PC6	PC7	PC8	PC9	PC10
Standard deviation	8.33018	7.00281	4.66431	4.19694	3.97989	3.01035	2.95783	2.83609	2.71281	2.43542
Explained variance	0.271062	0.19156	0.0849836	0.068806	0.0618732	0.0353992	0.0341748	0.0314195	0.0287474	0.023169
Cumulative variace	0.271062	0.462622	0.547605	0.616411	0.678285	0.713684	0.747859	0.779278	0.808026	0.831195
Protein loadings
	PC1	PC2	PC3	PC4	PC5	PC6	PC7	PC8	PC9	PC10
Contig_00060_5_2	0.0139514	-0.0803882	0.0419841	-0.0851795	0.0185087	-0.0920791	-0.0437921	-0.0541621	0.0211199	-0.0828964
Contig_00064_6_3	-0.0522037	-0.0581557	-0.0975916	-0.0084728	-0.0910411	-0.0529875	-0.046934	-0.0903836	0.0226735	-0.0559918
Contig_00109_4_9	0.0776246	0.00724371	0.0256747	-0.0475866	-0.114484	-0.123149	0.0409541	0.0905115	-0.00506173	0.013638
Contig_00146_6_4	0.0820142	-0.0774109	0.0319329	0.00877033	0.0206948	0.0303869	0.0204725	-0.00661254	-0.106954	-0.000912306
Contig_00199_4_2	0.0643844	-0.0848323	-0.00971902	0.00831319	0.0521281	-0.0198122	0.106294	0.0671089	0.0377678	-0.0503153
Contig_00293_4_12	-0.000581859	-0.0807654	-0.0434856	0.0192185	-0.0654418	0.063051	-0.13077	-0.117893	-0.0190805	0.0209389
Contig_00327_6_6	0.0600244	-0.0534165	-0.0878353	0.0782301	0.0874434	0.0309236	-0.0623705	0.0106736	-0.0833249	-0.0499689
Contig_00337_4_3	-0.0147683	0.0567142	0.0573513	0.016585	-0.0879298	0.114868	0.0785203	-0.0806373	-0.12868	-0.00208781
Contig_00342_6_5	0.0147889	0.00197454	-0.0718979	-0.153492	-0.068557	0.0220351	-0.117552	0.0682413	-0.0563622	-0.0484724
Contig_00371_4_7	0.0633911	-0.0647461	0.059881	-0.0205117	-0.0334662	-0.130228	0.0240145	0.0357013	-0.0058868	0.128602
Contig_00467_5_1	-0.0251687	-0.094501	-0.0360732	-0.0797536	-0.0974514	0.0429014	-0.0166005	-0.0118036	-0.00809613	-0.0298803
Contig_00672_4_2	0.086208	-0.0279093	0.0747452	0.0652897	-0.019204	0.0186135	0.0679714	-0.0484072	0.0349234	-0.0975846
Contig_00925_5_2	-0.051898	-0.0935486	-0.0335498	0.0107433	-0.0718322	-0.0296859	-0.019035	-0.123777	-0.0406733	0.0508388
Contig_00952_4_5	0.0859582	0.0220396	0.0449976	-0.0155537	-0.0413366	0.0937653	0.128126	-0.0335074	-0.0804697	-0.0363527
Contig_01033_6_9	-0.0444746	-0.0831296	-0.0225074	0.0200426	-0.0334301	0.00680422	-0.0019621	-0.0150954	-0.0402157	0.0123097
Contig_01261_5_1	0.0692687	-0.083656	-0.0465683	-0.00331988	0.0851814	0.0307807	-0.00601287	0.0619056	0.0721325	0.0233308
Contig_01307_5_8	0.0741755	0.0588692	0.0200675	0.111309	-0.0353051	0.0092801	-0.0666566	-0.0291262	0.00187643	-0.0509792
Contig_01318_6_6	-0.025674	-0.0726935	0.055985	0.050563	-0.117812	0.061276	-0.0682113	0.00957459	0.0182367	0.0817824
Contig_01320_4_11	-0.0293132	-0.0814301	-0.0469536	0.044092	-0.13699	-0.0530497	-0.0087168	-0.0839188	0.0466259	0.0759808
Contig_01514_4_20	0.0675049	-0.0363168	-0.0976886	0.0539297	-0.00696569	0.097194	-0.117953	0.00180177	0.0387036	-0.0353958
Contig_02101_4_6	0.0627839	-0.0899854	-0.00404381	0.00305239	0.0354755	-0.0112135	-0.0314742	-0.00600236	0.083997	-0.03387
Contig_02106_4_2	0.0864647	-0.05646	-0.0212764	-0.0182767	0.0952296	-0.0217994	-0.0993168	-0.0394604	-0.0232033	0.0130126
Contig_02235_6_6	0.0179759	-0.106804	0.0898524	-0.044869	0.0184189	-0.0111311	0.0451688	-0.00582259	0.108936	0.0451546
Contig_02391_5_6	0.0585688	0.072859	0.0325329	-0.0109224	0.0667084	0.00909713	-0.00412278	0.011094	0.0213768	-0.144824
Contig_02419_5_10	-0.0154099	-0.104597	0.0717257	-0.0384796	0.0631592	-0.0416296	0.0440285	-0.100007	0.031307	-0.0505007
Contig_02884_6_10	0.0438121	0.0862354	-0.0695716	0.117051	-0.0209837	0.0450915	-0.0412543	0.0014672	-0.0312472	0.0301911
Contig_03409_5_4	0.0824067	-0.038576	0.0366912	0.0673255	-0.010043	0.0339642	0.0559665	-0.0413452	-0.049556	0.00524926
Contig_03427_6_1	0.0841389	-0.0120276	0.0689864	0.0723992	-0.0217654	0.0099447	0.025477	0.068491	-0.0131248	-0.0294368
Contig_03501_4_2	0.0980032	0.00581827	0.0614821	0.0103125	-0.0389787	-0.109914	0.0399271	0.0500894	-0.0097556	0.0124147
Contig_03893_5_1	0.0932376	-0.0344966	0.0162717	-0.00523451	0.0791838	-0.0484532	-0.0647125	-0.0377345	-0.00923601	-0.0735154
Contig_03922_4_3	0.0808078	-0.0195617	0.0169609	-0.0205008	0.0288495	0.132349	-0.0472623	-0.00219168	0.139065	0.10663
Contig_03989_5_4	0.0854694	0.0522021	0.0387805	0.070344	-0.0501879	0.00406525	0.010726	-0.0566246	-0.0386793	-0.060386
Contig_04026_5_7	-0.0473777	-0.082957	-0.0468576	-0.0496699	-0.118295	0.0761892	0.0406936	-0.0249873	-0.0586067	-0.0216
Contig_04066_5_5	-0.0619954	-0.0639741	-0.00347701	0.0554052	0.095245	-0.051583	-0.112995	-0.0189124	0.0926517	-0.0551481
Contig_04100_4_9	0.0673459	-0.0470653	-0.0200257	0.0922773	-0.03092	-0.0971624	-0.0271861	-0.0168445	-0.0194711	0.0124986
Contig_04150_5_9	0.0339695	-0.0561689	0.0483599	0.0496213	-0.133085	0.139893	-0.063753	-0.00210578	-0.100833	0.0312236
Contig_04165_6_3	-0.0546571	-0.101664	-0.013752	-0.00974875	-0.074168	0.0753793	0.00906842	-0.0197796	0.0213497	0.0484492
Contig_04176_5_6	0.0854373	-0.0509267	-0.0217097	0.00574232	0.00375429	-0.0288787	0.12207	-0.0514879	-0.101385	0.0570087
Contig_04206_5_1	0.0882079	0.0249028	0.0164744	0.00570509	-0.0890342	0.0365483	-0.018357	0.019975	0.093568	-0.051526
Contig_04245_5_1	0.0436212	-0.0685495	-0.112144	0.0331318	0.0873679	0.0678034	-0.0605044	0.0371517	-0.0161645	-0.0386642
Contig_04342_4_5	0.0443944	-0.0157343	-0.125041	0.00327009	-0.0105429	0.000922736	-0.0311303	0.116787	0.151473	-0.0327828
Contig_04385_5_7	0.0690464	-0.0439586	-0.122212	-0.0191112	0.0123216	0.0402445	0.0689405	0.0412943	-0.0591112	0.0863086
Contig_04398_5_1	0.0713353	-0.0843652	-0.0803257	0.0115644	0.0273454	0.015892	0.0305421	0.0147736	-0.0242541	0.00481948
Contig_04418_4_3	0.0600025	0.0468574	-0.0837009	-0.0157925	-0.0826262	-0.0999872	0.00720448	0.0302456	0.102331	-0.0357534
Contig_04434_4_3	0.0703523	-0.0676155	-0.0408853	-0.0126362	0.0251622	0.0325141	-0.113219	-0.102114	0.0276868	0.00482063
Contig_04501_5_5	-0.0541904	-0.0127889	0.0887144	0.115971	0.0324693	0.0480363	-0.105759	0.0347489	-0.0940616	0.0045506
Contig_04513_4_5	0.0911272	-0.0503196	-0.016162	-0.00875615	0.0646395	0.0166524	-0.0100134	-0.102406	0.0103754	-0.0827238
Contig_04558_4_10	-0.0365792	-0.0910879	-0.0480416	-0.0173375	-0.0876168	0.00829886	0.0313472	-0.0232625	-0.045397	-0.0251056
Contig_04586_4_4	0.0429693	-0.065454	0.0809353	-0.00740933	0.013372	0.0155342	-0.0115917	0.0947202	0.0537247	0.0194266
Contig_04699_6_6	0.0575613	0.0247068	0.0264807	0.0783874	-0.149481	-0.0678345	0.073279	0.0114852	0.0642197	-0.0388492
Contig_04709_6_5	0.0693663	0.0372081	-0.0617475	-0.0783581	-0.101517	0.0591054	0.0791451	0.0416144	-0.0529513	-0.0663583
Contig_04721_6_3	0.0897582	-0.00536101	-0.106527	0.0607189	0.0241284	0.0107999	-0.0139353	0.00820781	-0.0338213	0.0259083
Contig_04763_5_7	0.0704037	0.00244747	0.0931382	-0.0212561	-0.0628617	0.0660178	0.0960635	-0.122124	0.0173729	-0.0661151
Contig_04785_4_6	0.0617655	-0.0566001	-0.0969953	0.00380717	0.0771759	-0.0713305	-0.0131892	0.10437	-0.0218617	-0.0710515
Contig_04845_4_4	0.0984472	-0.0549103	-0.030348	-0.0151981	0.00157371	-0.0597404	0.0081039	0.0125215	-0.0862948	0.0783416
Contig_04858_6_6	-0.073147	-0.0523846	-0.041895	0.0667947	0.0171139	0.0228628	-0.0586557	-0.074965	0.108543	-0.0812484
Contig_04879_4_8	0.00401105	-0.0922677	-0.0716086	-0.0806982	0.0467705	0.0576664	-0.00965901	0.0802757	0.00652059	0.0183785
Contig_04904_4_4	0.0814588	-0.0632818	-0.0333315	-0.00530455	0.084672	0.0299064	-0.0894884	-0.0201798	0.080019	0.0276738
Contig_04940_5_3	0.060493	-0.0228543	0.118202	0.0918723	-0.0745028	0.0685126	-0.0639982	0.0603421	0.0425525	-0.019726
Contig_04973_6_2	0.0605714	-0.0643265	-0.121213	-0.0311027	0.06563	-0.00379672	-0.0356758	0.044428	-0.0341224	0.00642105
Contig_05091_5_3	0.0935825	-0.046588	-0.0547825	-0.0191705	0.0530779	0.0123177	0.0433115	-0.059046	-0.0523518	-0.0717243
Contig_05296_6_12	-0.047372	-0.0873477	-0.0152979	0.0443502	-0.0989476	0.0857768	0.0900749	0.0369945	-0.0663789	-0.0564483
Contig_05299_5_4	-0.071414	-0.0918219	-0.00170776	0.00630301	-0.0715101	0.033152	0.0929188	-0.0374812	-0.00662797	-0.0185854
Contig_05478_5_9	-0.059529	-0.0857896	0.059998	0.0467821	0.0617303	-0.00524396	0.00237123	-0.0149068	-0.00459098	0.00335151
Contig_05671_5_4	-0.0212305	-0.0884333	0.0190539	0.0454511	-0.0843706	-0.00841569	-0.00190585	0.0444301	0.0062128	0.0348405
Contig_05685_5_3	-0.0914244	-0.0186762	-0.0598755	0.0105865	-0.0573773	-0.072115	-0.0212953	0.0812532	0.0666037	-0.0976206
Contig_05856_6_2	-0.0534932	-0.0897164	0.0441372	0.0624742	0.0549797	-0.0218969	0.0173631	0.0983887	0.0672002	0.0636835
Contig_06166_4_3	0.0382543	-0.0510783	0.141084	0.0222453	-0.00909479	0.0268866	-0.0394241	0.0569273	-0.0560609	-0.0941694
Contig_06439_5_1	0.0594999	-0.00107645	0.122712	0.0735843	-0.0130995	-0.0197958	-0.112112	-0.0386636	0.105296	-0.076441
Contig_06477_6_1	0.0772674	-0.0372694	0.0468626	-0.0451073	0.0197477	0.0692862	1.70261e-05	0.0365121	0.140472	0.122276
Contig_08046_5_1	0.0642638	-0.0480876	-0.0647522	0.0567174	0.0294661	-0.0590246	0.0293074	-0.0358126	0.111592	-0.0294393
Contig_08057_5_3	0.0988428	-0.0250355	-0.0141669	-0.0299443	0.00602059	0.0146963	0.0344602	-0.0239549	0.0585257	-0.134621
Contig_08076_6_4	0.0154939	-0.0680129	0.00980932	-0.109676	-0.0494698	-0.0970237	-0.0947029	-0.0278504	0.0221735	-0.0132337
Contig_08100_5_5	0.0919784	-0.0235892	0.0100756	-0.0788559	-0.00648746	0.108527	-0.0206981	0.0122804	0.0645993	0.0352143
Contig_08206_4_10	-0.00195278	-0.0911084	0.0432384	-0.0801503	-0.020937	-0.0357777	0.00248084	0.0868259	-0.114627	-0.0517501
Contig_08293_5_4	0.0837925	-0.054873	-0.0144249	0.0870534	0.0282178	-0.0417849	0.0197974	0.00131508	-0.061804	0.106139
Contig_08310_6_8	0.0485316	0.0348165	-0.0981424	0.0714524	-0.0989124	-0.0971508	0.0496606	-0.0321391	0.11182	-0.0383303
Contig_08344_4_2	-0.0477661	-0.0536448	-0.0416726	-0.101027	-0.025248	-0.0449175	0.0688772	-0.120844	0.0256162	-0.137133
Contig_08426_6_7	0.0656706	-0.0358019	-0.0854618	0.118385	0.0731026	0.0496243	-0.0661442	-0.0198431	-0.0564797	-0.00280379
Contig_08429_5_10	-0.0859513	-0.0150494	-0.00770568	0.0359661	-0.0700603	0.0344111	-0.0421496	-0.0727236	0.045955	0.0278561
Contig_08474_6_2	0.0998401	-0.0525613	0.0106993	-0.02352	0.0543246	0.0180397	0.0543183	-0.0146734	-0.00844206	0.0317444
Contig_08520_6_3	-0.0182898	-0.0376739	-0.127346	-0.0873837	0.0362454	0.0791047	0.0959616	0.0770847	0.0444714	-0.120936
Contig_08531_6_3	0.0948483	0.0183108	-0.0881388	0.00282258	-0.00526575	0.0367905	0.0523684	-0.0436141	-0.0168751	-0.0875272
Contig_08632_6_2	0.0597011	-0.0727249	0.10304	-0.0230648	-0.0550228	0.0254298	-0.0189788	-0.0464148	-0.0102402	-0.108667
Contig_08662_6_7	0.0737283	-0.0222261	-0.00285303	-0.075144	-0.0100217	0.139658	0.0218747	0.0339817	0.0934161	0.133153
Contig_08676_6_13	0.0190448	-0.102888	-0.0312147	0.0203735	-0.0441408	-0.0118146	-0.00310889	-0.112615	0.116985	0.0256623
Contig_08703_4_1	-0.0838517	-0.0722383	-0.00587884	0.0678176	-0.000368243	-0.0617063	-0.0227672	-0.0598159	-0.0265528	0.0446407
Contig_08733_4_6	0.0696333	0.0132716	-0.0988555	0.0685878	-0.00870953	-0.0676406	0.0878549	-0.0472301	-0.015367	0.00180076
Contig_08743_4_5	-0.0623693	-0.0906636	0.00530081	-0.0595031	0.0121536	0.0252936	0.0155246	-0.0957707	-0.0185951	-0.0209068
Contig_08744_5_6	0.0611058	-0.0381577	-0.0201101	-0.0562806	-0.043971	-0.0750424	-0.102578	-0.10407	0.105804	0.0188619
Contig_08771_5_6	0.0275732	-0.101635	0.00749182	-0.000307923	-0.111523	0.0687263	0.0199139	-0.0788722	0.0314437	0.00559364
Contig_08776_6_4	0.0654152	0.0160659	0.00104007	0.117205	0.0404739	0.00522166	-0.0498034	0.0483077	-0.0435161	-0.0343118
Contig_08789_5_8	0.0784648	0.0143305	0.044945	-0.0864414	-0.0149031	-0.0186203	-0.0318305	-0.0522555	0.00157245	-0.0561658
Contig_08798_5_8	0.0831667	0.044144	0.0360153	0.0405953	-0.0854031	-0.00162326	0.032975	0.0263447	0.097365	0.0265296
Contig_08803_6_7	0.0933919	0.00397207	-0.0230342	0.0045549	-0.017217	0.117313	-0.0473259	0.0045982	0.133726	0.0278277
Contig_08916_4_6	0.0776136	-0.0393555	0.017794	0.00655522	-0.0969162	-0.15735	-0.0233055	0.0252357	0.00904301	-0.00240957
Contig_08938_6_10	0.0883589	-0.049396	-0.0648445	0.0432274	0.0386455	-0.0730017	0.0131751	-0.0430338	-0.0860292	0.0620497
Contig_09045_5_9	-0.0212114	0.00931961	0.00499068	0.115475	0.0461597	-0.12722	0.0405002	0.158652	0.126782	-0.0604493
Contig_09049_5_2	0.0322504	0.0751437	-0.00763696	-0.100433	-0.0283302	0.0231458	-0.0947993	0.0331137	-0.14818	0.0952231
Contig_09202_5_4	-0.0427482	-0.0996857	0.00375842	0.018164	0.0381044	-0.00508864	0.0668391	0.114834	-0.0795382	-0.00179704
Contig_09299_6_8	0.0781779	0.0266832	0.0180753	0.0568923	-0.0769954	0.00827156	0.0469106	-0.00351763	-0.0250585	-0.104093
Contig_09422_5_3	0.0813313	0.00751587	0.0358714	0.0581456	-0.0805098	-0.112369	0.0807497	0.06728	0.0407631	-0.0785152
Contig_09499_6_9	0.0693275	-0.0319607	0.078603	0.035441	-0.100938	0.0555258	-0.0573425	-0.00831592	0.103182	-0.0622578
Contig_09561_6_3	0.0672469	-0.0774841	0.0533683	-0.0586414	0.00867337	-0.0669338	-0.0128467	-0.0903229	-0.0369864	-0.0584206
Contig_09823_4_5	-0.0845184	-0.0458903	0.0541357	-0.022456	-0.0448501	0.0834484	0.00251319	-0.103949	0.00230382	-0.00376328
Contig_10073_5_4	0.0454196	0.0400412	-0.0221366	0.172484	-0.0534292	0.0335054	0.0443971	-0.0795023	0.0238173	-0.0196901
Contig_10255_6_9	0.0922548	-0.0200795	-0.0295963	0.0279119	0.039406	-0.0879309	-0.0309575	-0.0392947	-0.105027	0.101389
Contig_10407_6_1	-0.0570168	-0.0700309	0.0549763	0.0637948	7.38241e-05	-0.10443	0.0951187	0.0697501	0.0548826	-0.016455
Contig_11530_5_2	0.0305944	-0.0719122	0.0594753	-0.0260786	0.0538679	0.0228691	0.0303895	0.100745	0.0802995	-0.00942932
Contig_13047_5_4	0.0761449	-0.0563562	-0.104272	0.038218	0.0801663	0.0155198	-0.0155219	0.00596089	-0.0539979	-0.00789839
Contig_13114_6_2	0.0887183	-0.0415795	-0.082542	0.0589667	0.0578251	-0.0617541	-0.0401573	-0.0260771	-0.0309028	-0.0101698
Contig_16039_5_1	-0.0322889	-0.0981759	0.0267159	0.0261628	0.0861488	-0.0140582	0.028173	-0.0703784	-0.0107108	-0.0185034
Contig_16059_6_5	-0.0704459	-0.0648323	0.0109869	-0.0447369	0.0365793	0.0133564	0.0552753	0.0832424	-0.0177693	-0.00696871
Contig_16065_5_10	0.0915905	-0.0183607	0.0219922	-0.101942	0.0061408	0.0173607	0.0406625	-0.0874815	0.0271996	-0.0689505
Contig_16132_4_7	-0.0460952	-0.0936017	-0.0299692	0.00928431	-0.117835	0.00579056	-0.007778	0.0578666	0.0724119	0.00182364
Contig_16183_4_3	0.0463081	-0.100431	-0.0628369	-0.0216584	-0.0784771	0.0918361	-0.0402953	0.0557405	0.0362533	0.0239537
Contig_16279_4_8	0.0705432	0.0198172	0.0382213	-0.0611346	-0.113564	-0.0589609	0.0523948	0.0738502	-0.0514705	-0.0281081
Contig_16316_6_3	0.0844447	-0.0719644	0.00659788	-0.0304789	-0.010621	-0.0197018	0.112032	-0.00642683	-0.00582389	0.0995393
Contig_16362_6_6	0.0829654	-0.0605928	-0.0322195	-0.00547559	0.0503041	0.0985441	0.0953537	-0.0330606	-0.0156609	0.0625402
Contig_16385_4_2	0.0708827	-0.0572444	0.0488821	-0.0235902	-0.0136984	-0.177742	0.0144822	0.0135838	-0.0197521	0.110674
Contig_16428_6_3	0.087837	-0.03091	0.00770726	-0.0889651	-0.0222165	0.0804709	0.00935711	0.0405465	0.117372	0.057583
Contig_16455_4_3	0.0776733	0.043389	-0.0540597	-0.000493935	-0.0130314	0.0139664	-0.0484967	0.0953248	-0.161534	-0.0461651
Contig_16476_6_5	0.0741683	-0.0264738	0.00593873	0.00289885	0.00283285	-0.0956837	0.0257443	0.109563	0.0545769	0.136156
Contig_16503_6_4	0.0894085	-0.0610992	-0.0664309	0.0296417	-0.000464205	-0.0406674	-0.0169205	-0.0170165	-0.0880363	-0.0100951
Contig_16521_5_5	0.0731869	0.0577437	0.0504704	0.0693758	-0.0995759	-0.0465105	-0.0469387	0.00565422	-0.103097	-0.0041871
Contig_16544_5_2	-0.054253	-0.0781206	-0.00980338	-0.0508205	-0.0904729	-0.0545133	-0.0403927	-0.0178248	-0.101952	0.0239345
Contig_16577_4_2	0.0417881	0.0889783	0.00413953	-0.0295901	-0.0920677	-0.0176951	-0.0813626	0.0913745	0.0540264	-0.0103175
Contig_16612_5_8	0.0489356	-0.0210128	-0.129744	0.0784695	0.00915274	0.091203	0.133081	0.0083058	-0.0112041	0.0510673
Contig_16663_4_6	0.0264827	-0.0418071	-0.0266262	-0.0570558	-0.102496	0.0277067	0.0278309	0.20658	-0.0896184	-0.0680018
Contig_16711_6_2	0.069377	-0.0665519	0.0220724	0.0104996	-0.0197921	-0.07237	0.00573227	0.047283	-0.0601427	0.161493
Contig_16788_6_9	0.0469549	-0.00910244	0.0629226	0.114031	-0.00367644	-0.00948086	-0.12168	-0.0795461	0.0275736	-0.0568444
Contig_16799_6_1	-0.0651045	-0.0428124	0.0350225	0.0309034	0.133801	-0.0367322	-0.0812683	0.0550069	-0.0222198	0.00904655
Contig_16868_4_3	0.0396968	-0.0739178	0.0530044	0.0815641	0.0649426	0.071135	-0.116071	-0.00607007	0.0225776	0.0834568
Contig_16893_5_9	0.0525772	0.035782	-0.108169	-0.0840858	-0.0411166	0.00314044	0.0955445	0.0526815	0.00247542	-0.0194169
Contig_17049_6_1	-0.0418376	-0.095388	0.015943	-0.0785514	0.0837785	0.0347591	0.0355789	0.0380672	0.00089329	-0.108025
Contig_17497_4_1	0.0623316	-0.0504234	-0.119112	0.0658865	0.059023	-0.0368108	0.0110915	0.0528501	-0.0383278	-0.0159123
Contig_18139_6_2	0.0374831	0.0299856	-0.0960397	-0.0584163	-0.0594724	-0.0358223	0.0304429	-0.013531	0.177172	0.0182123
Contig_18390_6_4	0.085147	-0.0241245	0.00584396	-0.0192159	-0.0808786	0.0889931	0.0208094	-0.115595	0.00417235	-0.0487584
Contig_18927_4_6	0.00664247	-0.0999435	0.000274034	0.0232031	-0.0486864	-0.00320204	-0.0943066	-0.0864747	-0.073881	-0.00371617
Contig_20090_5_7	0.0166161	-0.000478462	0.100149	0.148191	-0.0675293	-0.0880994	-0.0573072	0.0327295	0.113631	-0.0257618
Contig_20119_4_5	0.0667438	-0.0850669	0.0125921	-0.021421	0.0595254	0.0476992	-0.0595643	0.0636416	0.0284617	0.0107663
Contig_20141_5_2	0.0364202	-0.0418938	-0.146043	0.0880599	0.0569862	-0.0096668	0.0323298	0.0079261	-0.0506201	-0.0374345
Contig_20161_5_1	-0.0805852	-0.0640277	-0.0512258	0.0375873	0.0147125	0.0601424	-0.0418296	0.0176251	-0.0515794	-0.115379
Contig_20182_4_5	0.0785437	0.000790825	0.0596289	-0.00918667	-0.0795979	-0.0286103	0.0689666	0.0637768	-0.0617496	-0.115877
Contig_20183_5_3	0.03397	-0.123535	0.00691382	0.0179765	-0.0107995	0.0226539	0.0328835	0.0742463	-0.0347963	0.03333
Contig_20184_5_1	-0.0749053	-0.0565226	-0.0380526	-0.0104872	0.0714514	-0.076437	-0.0836986	-0.0376723	0.0530812	-0.0407668
Contig_20216_6_1	0.0332952	0.0344047	-0.110495	-0.0650927	-0.125342	-0.0419893	-0.0869681	0.0881178	0.075029	-0.036685
Contig_20232_6_4	0.0525423	-0.0783211	-0.0826762	-0.0436051	0.000555701	0.107929	0.101657	0.00929444	-0.040145	-0.0130528
Contig_20257_6_3	0.0611007	0.0760998	-0.102976	0.0415926	-0.0740209	0.0541958	-0.0589201	0.0128403	0.00520944	-0.00145486
Contig_20268_6_6	-0.0370403	-0.0415043	-0.0691635	0.094546	-0.130242	0.0800104	-0.0838691	-0.0181257	0.0157001	-0.039154
Contig_20280_6_3	0.08627	-0.00922276	-0.0873198	0.0883225	0.0179654	-0.0965722	-0.0068482	-0.0410722	-0.014359	0.0849061
Contig_20324_4_3	0.0172339	-0.0420104	0.0683866	-0.105967	0.00990487	-0.063526	0.0973986	-0.135589	0.01522	0.015747
Contig_20431_5_2	0.0768624	-0.0857055	0.0157467	-0.015358	-0.0127565	-0.102072	-0.0119607	0.00363279	-0.059668	0.0345138
Contig_20443_5_12	0.0892724	-0.0433521	0.0657726	-0.00978707	0.014846	0.0465271	-0.0528847	0.020971	0.00985165	-0.0825422
Contig_20490_5_9	-0.0600137	-0.0905682	-0.00780864	-0.00682563	-0.0810994	0.101442	0.0592746	-0.0712842	-0.0265549	-0.0266568
Contig_20494_5_5	-0.048662	-0.108544	0.0184371	0.0116323	-0.105686	0.0339112	0.0239047	-0.00997011	0.0436679	0.0285743
Contig_20550_4_3	-0.0657493	-0.0484281	-0.0779227	0.0190282	-0.0498912	-0.109312	-0.057171	-0.0986356	0.0286456	0.0573402
Contig_20601_6_6	0.0442741	0.0175049	-0.0390637	-0.146357	0.046377	0.0335744	0.112531	-0.0742053	0.080627	0.00298777
Contig_20700_4_5	0.0902555	0.0258712	0.0547633	0.00833294	-0.0270372	-0.0928613	-0.0706049	-0.0637409	0.0294677	-0.0694213
Contig_20853_4_1	0.0737981	-0.0437405	0.0720261	-0.0871996	0.014888	0.0580047	0.0199456	-0.0264762	0.10827	0.123978
Contig_24028_4_2	0.0648347	0.0161347	-0.0699938	-0.0194997	-0.00405358	0.0770949	0.0815833	0.0353546	0.0348576	0.105776
Contig_24064_5_8	-0.0455755	-0.0342851	-0.0144419	0.153724	-0.0311735	0.0853176	0.00944665	0.00901324	0.0542446	-0.0257527
Contig_24076_6_2	-0.0404582	-0.0581896	-0.0280664	0.0866259	0.0350676	0.0940424	-0.103698	-0.0314796	-0.0923941	-0.0410417
Contig_24087_5_5	0.0545383	-0.0638399	-0.0422824	-0.0978529	0.0821574	0.0291926	-0.126798	0.0428043	-0.00710197	-0.0167126
Contig_24152_4_11	0.0852314	-0.0599384	-0.071562	0.0175466	0.0562423	0.00984466	-0.0629396	-0.0204882	-0.0564917	0.0381667
Contig_24269_4_3	-0.0175034	-0.120065	-0.00980574	0.0208968	-0.0818733	-0.00525141	-0.0171707	0.0487205	0.0331345	0.0649164
Contig_24425_5_2	0.0867653	-0.0725573	-0.0323871	-0.00379827	0.00311379	6.85101e-05	0.0710266	-0.0362428	-0.0757749	-0.0206944
Contig_24502_6_3	0.0149249	-0.099086	-0.0486401	-0.0433854	0.0744937	0.0428968	-0.0845156	-0.00806646	0.0397562	0.0895357
Contig_24539_6_4	0.075926	0.0543094	-0.0505752	-0.0186987	-0.0656107	-0.0289471	-0.0160612	0.0597174	0.104038	-0.0758768
Contig_24569_6_4	0.0665767	-0.0812496	0.0466731	-0.0556926	-0.00208285	-0.10066	0.0642222	-0.00752802	-0.0319667	0.0440035
Contig_24570_4_7	0.0738304	-0.089489	0.00501381	-0.0245719	0.0408245	0.0359252	0.0152303	-0.0113188	0.000917401	-0.0289487
Contig_24598_5_2	-0.0554936	-0.0623066	-0.0126672	-0.10547	0.0072535	-0.0583862	-0.060385	-0.0191	-0.000214964	-0.105965
Contig_24605_5_3	-0.0352361	-0.093611	-0.0387279	0.06759	-0.0249484	0.0238295	-0.0200035	-0.148379	-0.0135522	0.0139896
Contig_24650_6_2	0.0563635	-0.0329411	-0.141237	0.0460662	0.0524059	-0.0155337	-0.0412166	0.00834787	0.0133787	-0.0562669
Contig_24781_5_3	0.0832259	0.00388789	0.0496846	-0.0715873	-0.00937135	-0.0228998	-0.136329	0.0250735	-0.0421339	-0.0904656
Contig_24817_5_3	0.0645963	-0.0599242	0.0319753	-0.0221496	-0.0316915	-0.179876	-0.0133425	0.0341959	-0.0229592	0.0885194
Contig_24824_4_5	0.0766233	-0.00814317	-0.0848369	0.0549618	0.0448457	-0.0658057	0.066313	-0.111746	-0.0181785	0.00884942
Contig_24839_5_5	0.0946224	0.0452267	0.0117102	0.0128443	-0.0612734	-0.0329686	-0.0581407	-0.0104029	0.0772822	-0.0839799
Contig_24975_4_8	0.0790546	-0.0218551	0.0834432	-0.0366476	-0.0278815	0.0288665	0.0324032	0.0395711	0.0521935	0.00694152
Contig_25015_4_23	-0.0304078	-0.0767642	-0.00611938	0.104928	-0.105284	0.0224723	-0.10925	0.0744061	-0.00510638	0.0151215
Contig_25158_4_7	-0.0750339	-0.0674006	-0.00282828	0.0577072	-0.0279842	-0.112411	0.00774228	0.00292594	0.055225	-0.0656678
Contig_25337_6_9	0.0447687	-0.0655589	0.0510283	-0.0861577	-0.0697195	-0.119732	-0.021458	-0.00254727	-0.086685	0.0598932
Contig_25596_6_5	-0.0626633	-0.0458778	0.0179567	0.0559463	0.0770463	-0.0415703	-0.0467399	-0.0453757	0.0486579	0.00754621
Contig_25607_5_2	-0.0334376	-0.00338088	-0.133795	-0.0692387	-0.0735789	0.034421	-0.143356	-0.02017	0.0414982	-0.106515
Contig_25619_6_7	-0.0445102	-0.0344816	-0.127538	-0.0280499	0.0674247	-0.0570993	0.0218926	0.0119964	0.122651	-0.0881536
Contig_25697_4_2	0.0333006	0.0677447	-0.11162	0.0780786	-0.0371687	0.0135744	0.0452756	-0.00196277	-0.0294149	-0.0322847
Contig_25826_4_6	0.0584692	-0.0565867	0.0707932	-0.0594316	0.0214671	-0.030851	0.0083972	-0.0394069	-0.0161536	-0.0605499
Contig_25893_4_3	0.0418004	0.0708638	-0.0251986	-0.0886464	-0.0332039	-0.0223614	-0.116135	-0.100725	0.00697836	0.0209851
Contig_26084_6_1	-0.0558199	-0.0854729	0.0360105	0.0479412	-0.00531895	0.0902021	0.0684662	0.0892503	-0.0347527	-0.0670127
Contig_27539_5_7	0.0494596	-0.0948739	-0.0633749	0.0105561	-0.0244269	0.0347048	0.139309	-0.0405624	-0.0200341	0.0167166
Contig_27779_5_7	0.0966224	-0.00982937	-0.0454172	0.0464082	0.071035	-0.0678621	-0.0109853	-0.022456	-0.070467	-0.0105692
Contig_29238_6_8	0.0916314	0.00973606	0.0340396	0.00678802	-0.0987008	-0.124868	-0.0107178	0.0460819	0.0353011	-0.0199083
Contig_40193_5_1	-0.0479894	-0.0937418	-0.0199599	0.0535256	0.0491017	0.059792	0.0294956	0.117653	-0.01082	-0.0172932
Contig_47125_5_1	-0.0696737	-0.0768506	-0.0218943	0.0466934	-0.0614001	-0.0230388	-0.0087351	-0.0947935	-0.005633	0.0215968
Contig_50733_6_1	0.00936094	-0.0978611	-0.0424992	-0.0778552	0.0735093	0.0289926	-0.0513049	0.0562215	-0.0144536	-0.0281549
Contig_51003_4_1	-0.0359337	-0.0921492	-0.0410581	-0.0218755	-0.104006	0.0135879	-0.0145702	0.122667	-0.0430896	0.0216272
Contig_53980_6_1	0.027088	0.00399934	0.0865537	0.133002	-0.041219	0.0650266	-0.0503758	0.0595549	-0.0235947	-0.0452731
Contig_54096_5_1	-0.0225474	-0.0957364	0.0943502	0.0654502	0.053876	0.00561519	-0.0523943	0.0744885	0.00281912	0.00410074
Contig_54335_5_1	0.0166144	-0.00961951	0.118597	0.0645978	-0.0161425	0.0585114	-0.119411	0.0235705	-0.143854	-0.0524382
Contig_59142_6_5	0.00936224	-0.109613	0.0584767	0.0230337	-0.0191224	-0.0207584	0.0193694	0.0358043	0.0330109	0.0269129
Contig_59320_4_6	-0.0760459	-0.0321496	-0.0591782	-0.0202526	0.0401474	-0.0205332	0.118025	-0.120122	-0.0143881	-0.0567863
Contig_59385_5_3	-0.0682966	-0.0492224	0.0138817	0.0977339	0.052168	-0.0110517	0.0969317	0.0174798	0.028143	-0.0869828
Contig_63051_4_1	0.0844829	-0.0222904	0.0538957	0.0115774	-0.0286073	-0.0276555	0.00660912	-0.00978418	0.0906804	-0.181178
Contig_65355_4_6	0.0628986	0.0344727	0.00178333	0.134099	-0.0997446	-0.000640467	-0.0145239	0.0363112	0.104148	-0.00891608
Contig_65484_6_2	-0.0703795	-0.0491123	0.00316307	0.0920321	0.0590565	-0.0913085	0.0975966	-0.00164755	0.0360127	-0.0786569
Contig_65714_6_2	0.0109379	-0.053382	0.0186482	-0.15785	-0.0117557	-0.06048	-0.0889178	0.0403874	-0.0193663	-0.0813651
Contig_66238_6_1	0.0803351	-0.0374082	0.067479	0.0181344	-0.0506879	0.0616734	0.0104358	0.081972	-0.0573175	-0.0749241
Contig_66792_6_4	-0.0322566	-0.101761	-0.00509606	0.00751218	-0.0821965	-0.00625187	0.0525847	0.0314954	-0.00891697	-0.0131446
Contig_67175_6_3	-0.0612055	-0.00254665	-0.0860361	0.0247968	-0.0563774	-0.0033726	-0.163064	0.0579349	-0.0361354	-0.00850603
Contig_67462_3_1	-0.0181674	-0.091487	0.0247659	0.0166151	-0.0672599	0.0356394	-0.0196658	-0.00570397	0.0252902	0.0141736
Contig_69068_5_2	0.0879962	-0.00725291	0.0540215	-0.000617159	0.00792978	0.0183969	0.0449933	0.0589284	-0.0213627	-0.0594087
Contig_70626_2_1	-0.0516346	-0.0679279	0.057359	0.0826895	-0.0636735	0.00452517	0.0384185	0.0250057	-0.13694	-0.010344
Contig_70922_5_5	0.0355631	-0.0949905	0.122322	-0.0170782	-0.00472456	0.0128433	0.0281793	-0.0286711	0.000185527	0.0479207
Contig_72397_4_2	0.0382424	-0.105337	0.0884611	0.0143536	-0.00171482	0.0301837	0.0572828	-0.0470489	-0.0276426	-0.0257086
PITA_000000788.RA	-0.0521637	-0.0307713	0.0312427	0.0905106	-0.0894599	-0.0503625	-0.0716703	0.117577	-0.0121074	0.0246284
PITA_000003649.RA	-0.0696146	-0.0767133	-0.0256105	0.00490406	-0.082801	0.124411	0.0134415	0.0106706	0.0308144	-0.0381794
PITA_000006496.RA	0.0459035	-0.0505431	-0.121046	0.115602	-0.0354409	-0.0301999	0.00333055	0.0332505	0.00270938	0.0301761
PITA_000007982.RA	-0.0321607	-0.0689006	-0.0522719	0.0688709	0.0446557	-0.0506467	0.0456708	-0.0470637	0.101103	-0.0939032
PITA_000007990.RA	-0.051926	-0.0815755	-0.0491061	0.00258517	-0.0691346	-0.103508	-0.0543284	-0.0417182	-0.0462178	0.0608115
PITA_000008167.RA	0.0976094	-0.00332524	0.0401311	0.00965674	0.0208229	0.0632268	-0.0537817	-0.0713132	0.0138563	-0.138553
PITA_000008806.RA	-0.0475608	-0.043806	0.0295508	0.0895426	0.0695192	-0.0704317	0.121674	0.137288	0.0391934	-0.0391506
PITA_000009545.RA	-0.0180659	0.0513115	-0.124055	-0.0497767	-0.125893	-0.0658028	0.0636547	0.0119647	0.0170936	-0.0990001
PITA_000009570.RA	0.0709034	-0.061413	0.064254	-0.0434748	0.00392954	0.0334942	-0.0337143	-0.0485945	-0.0335259	-0.174669
PITA_000011495.RA	0.0305698	0.0892356	-0.0688109	0.0682797	-0.0386897	0.0422758	-0.0291602	-0.0520282	-0.0176217	0.0932241
PITA_000012498.RA	0.00815878	-0.0680625	-0.0815937	0.0541162	-0.129308	-0.0680147	-0.045835	-0.108318	0.0443631	0.00423629
PITA_000013047.RA	0.0567827	0.0333818	0.100761	-0.0106408	-0.00223295	-0.0260292	-0.0760345	-0.0104066	-0.188601	0.00156217
PITA_000013091.RA	-0.0377834	-0.0402037	-0.0708983	-0.110646	-0.0625409	-0.0259873	-0.0752168	0.0499339	-0.0402938	-0.049772
PITA_000013247.RA	-0.0359231	-0.115253	0.0181142	0.0106734	-0.0777628	-0.0344305	0.00979832	-0.0172835	0.0264758	0.0320425
PITA_000014101.RA	-0.0660578	-0.0924599	-0.0183319	0.0267121	-0.095462	-0.0505788	0.027088	-0.0443403	0.00713052	0.0447517
PITA_000015387.RA	-0.0489751	-0.059072	-0.0693363	0.0118432	-0.0873892	0.04948	-0.104211	0.0956949	0.0453348	0.0554457
PITA_000016128.RA	-0.0557867	-0.10086	0.0200711	0.037847	0.0151743	0.00215098	0.00438681	-0.05464	0.040358	0.0504449
PITA_000017540.RA	0.0783259	0.00417626	0.0283364	-0.0218093	0.0596065	-0.0103484	-0.11362	-0.132585	0.00579788	0.0254875
PITA_000018080.RA	-0.017687	-0.0140646	0.142255	0.0294295	0.0488361	-0.0922906	-0.0416911	0.0101178	-0.0556416	-0.0330652
PITA_000018322.RA	0.0829623	-0.0310762	0.0719789	0.010676	-0.0511112	0.0956968	-0.00921812	0.0475677	0.12122	0.0880904
PITA_000019027.RA	-0.0130033	0.0379419	-0.0860863	-0.162447	-0.0349786	-0.0424957	-0.116983	0.0823625	-0.0174897	0.00883232
PITA_000019495.RA	0.0369032	-0.0728424	-0.0991937	0.0804086	0.0598297	0.0751831	-0.0157954	0.0773302	-0.00717005	-0.0594992
PITA_000019791.RA	-0.0713829	-0.073917	0.00187391	-0.0102121	-0.0162138	-0.0284455	0.0894205	0.0256348	-0.00857292	-0.0411489
PITA_000022468.RA	0.0905292	0.0193381	0.0491233	0.00318178	-0.0546413	0.121407	0.0410393	-0.00642727	0.000312928	0.0485573
PITA_000024378.RA	-0.0071384	-0.0989777	-0.00650573	-0.0870598	0.00279336	-0.11525	-0.0298986	0.038149	-0.0182795	0.072296
PITA_000024453.RA	-0.0104883	-0.0661253	0.0636937	0.00129441	0.122136	0.0791349	-0.000612826	0.0672271	0.146575	0.0622808
PITA_000026456.RA	-0.0383883	-0.027764	0.00192645	0.0520117	0.114904	-0.0219284	-0.00153821	0.175829	0.013648	-0.0694949
PITA_000028200.RA	-0.0261825	0.0201186	-0.0890635	-0.156373	-0.0647822	-0.0382503	-0.11531	0.0619801	-0.0292485	0.0286606
PITA_000029470.RA	0.0890126	0.00596056	0.0343088	0.101017	-0.0564131	0.0160101	-0.0599735	-0.00334508	-0.0625236	0.0120351
PITA_000040739.RA	0.0625369	-0.0753089	0.0515589	-0.0496775	-0.011366	-0.0727166	0.00155584	0.0837114	0.0236164	-0.0183282
PITA_000044990.RA	0.0653124	0.0229564	-0.125062	0.108242	0.0410995	-0.0307934	0.0156633	0.0101417	0.0194239	-0.00299745
PITA_000045172.RA	-0.0146561	-0.0651558	-0.0478178	-0.107767	-0.0561028	0.0429486	0.0345534	0.0512139	-0.0679198	-0.171913
PITA_000046208.RA	0.062415	-0.0813766	0.0148345	-0.0582325	-0.0235778	-0.0300206	-0.00154282	-0.0557865	-0.0412976	-0.0961582
PITA_000048440.RA	0.0390472	-0.0399151	0.0716233	0.00798951	0.0979109	0.0179626	-0.0781186	0.0619473	-0.00336263	-0.178844
PITA_000048795.RA	-0.0542316	-0.0880547	0.0120971	-0.0347107	-0.0577469	0.0135246	-0.0455396	0.0590565	-0.064522	-0.0493249
PITA_000049403.RA	0.00353494	-0.112799	0.0749899	0.00117355	0.0285223	-0.00449216	-0.00980522	-0.0329904	0.0741103	-0.0242219
PITA_000052104.RA	-0.0513845	-0.0673747	0.0371475	-0.0368745	0.113328	-0.0753311	-0.0391816	-0.0627978	0.050255	-0.0370998
PITA_000067325.RA	0.0896542	-0.0570529	-0.0614251	0.0359987	0.0565732	-0.0480816	-0.0298514	-0.0208202	-0.0703595	0.0215237
PITA_000069487.RA	-0.0330423	-0.106035	-0.00723464	-0.0266418	-0.0506763	0.0175839	-0.0210159	0.114866	-0.0111158	0.038429
PITA_000073096.RA	0.0370041	-0.0241979	-0.103382	0.0792293	-0.0819777	-0.0503617	0.111697	-0.00574319	-0.0190538	-0.0528015
PITA_000085978.RA	0.0878365	-0.0280278	0.0261193	-0.0733948	0.0100033	0.108361	-0.0300035	0.00745801	0.0968959	0.0890889
PITA_000094705.RA	0.0853773	-0.0442801	0.0233993	-0.0147669	0.00618741	0.0209596	0.01338	0.0431781	0.0119451	0.0564461

## Sheet: Table S3b
	PC1	PC2	PC3	PC4	PC5	PC6	PC7	PC8	PC9	PC10
Standard deviation	8.49708	5.24929	4.94839	3.49265	2.63337	2.34669	2.25703	2.0305	1.87793	1.76927
Explained variance	0.403354	0.153939	0.136797	0.0681485	0.0387409	0.030765	0.0284591	0.023033	0.0197017	0.0174878
Cumulative variace	0.403354	0.557293	0.694089	0.762238	0.800979	0.831744	0.860203	0.883236	0.902938	0.920425
Protein loadings
	PC1	PC2	PC3	PC4	PC5	PC6	PC7	PC8	PC9	PC10
PITA_000010241-RA	0.108498	-0.01347	0.020872	0.0481875	-0.0296891	0.0934106	-0.013765	-0.0594917	-0.0814189	0.040295
Contig_08349_4_4	0.108406	-0.0177969	0.0169229	0.0493354	0.0249409	0.0850098	-0.0298627	-0.0279114	-0.087225	0.0298488
Contig_08474_6_2	0.108075	-0.0259928	0.0133363	0.0488696	-0.0182443	-0.0359797	-0.0508431	-0.0387755	-0.0357261	-0.100647
Contig_00146_6_4	0.106795	0.00447355	0.0389259	0.0229089	-0.00608396	0.030609	-0.133601	-0.0252764	-0.0497035	0.00181689
Contig_20076_6_9	0.105998	-0.0103997	0.00319439	-0.00605829	-0.113258	0.0315568	-0.074495	-0.0145243	-0.0687685	0.0331332
Contig_08747_5_4	0.10373	0.00784938	0.015148	0.008285	-0.0288703	-0.137561	0.0905216	-0.047048	-0.0125334	0.0894692
Contig_01261_5_1	0.103549	-0.0548814	-0.0108403	0.0535052	-0.0556824	-0.094965	0.0474988	-0.0266173	0.0480695	-0.0147927
Contig_03893_5_1	0.103223	-0.0117967	0.0212427	0.0478403	0.133768	-0.00860059	-0.0668355	0.0378209	0.0162633	0.0568104
Contig_24570_4_7	0.102801	-0.0371725	0.0579362	0.0539176	-0.0578431	-0.00159365	-0.0282864	0.0257499	0.0151559	0.0661521
Contig_08913_5_6	0.102541	0.0164516	-0.0508115	0.0342844	-0.0258898	-0.107749	-0.000272991	0.0112682	-0.0709907	0.059894
Contig_04845_4_4	0.102323	-0.0394433	-0.0268325	0.03149	-0.00564982	0.123026	-0.0263058	-0.11986	-0.022647	-0.0176527
PITA_000067325-RA	0.101804	-0.0181946	-0.045181	0.0876603	0.0643838	0.0267802	-0.0699972	-0.0763196	-0.0527395	-0.00767411
PITA_000008614-RA	0.101442	0.0423606	0.0343629	-0.0317335	0.0307758	-0.0433796	-0.0452638	-0.0461557	-0.0468091	-0.0776694
Contig_00369_6_3	0.101014	0.0178701	0.0272643	0.00270094	-0.0852572	-0.0683962	0.101009	-0.106611	-0.0566857	0.0577469
Contig_02106_4_2	0.100293	-0.0515843	-0.00410815	0.0381867	0.110139	-0.0413299	-0.0411922	-0.0632405	0.00413103	0.0320977
Contig_16147_4_4	0.10022	-0.0195537	0.0682187	-0.0262566	0.0970023	0.0503001	-0.027371	0.0882096	0.0276513	-0.0228513
Contig_00199_4_2	0.0996287	-0.0265156	0.0436965	0.0881093	-0.0797569	0.0589972	0.011463	0.0865324	-0.0194789	0.0040089
Contig_69068_5_2	0.0996029	0.0146177	-0.0334807	-0.0375748	0.0521162	0.00181525	-0.122823	-0.00805677	0.0165698	-0.0754429
Contig_24425_5_2	0.0991077	-0.0237144	-0.00081345	0.092427	-0.0433642	0.0262505	-0.12336	0.00210985	-0.00764771	0.0871906
Contig_08279_4_5	0.0987414	-0.0293292	0.066982	-0.00523017	-0.0179811	0.0820081	0.0694088	-0.0473272	0.0213889	0.0413374
Contig_04513_4_5	0.0987238	-0.0147871	0.0101372	0.10209	0.0579173	-0.0616607	-0.0450993	0.13034	0.0413993	0.050093
Contig_08057_5_3	0.0984834	-0.0213314	-0.0242906	0.0239443	0.00117279	-0.010592	-0.006748	0.222572	0.0389896	0.0743541
Contig_09593_4_8	0.0979768	0.0639107	-0.0444554	0.00389817	-0.0602652	-0.0262996	0.012185	-0.0198079	0.00139425	-0.104842
Contig_24314_5_4	0.0978392	-0.022632	0.0741417	-0.0279133	-0.0327627	0.0327531	0.0979691	-0.0381571	0.0466646	-0.0324362
Contig_04904_4_4	0.0977756	-0.0406637	-0.0335052	0.030336	0.0460115	-0.127232	0.0570442	-0.0116837	0.0789567	-0.0765943
Contig_20183_5_3	0.0970253	-0.0446136	0.0506321	-0.0178125	-0.084887	0.058655	0.0284983	-0.0135808	-0.0777741	-0.00798988
Contig_20119_4_5	0.0968447	-0.0483454	0.0535191	-0.0297469	-0.0249925	-0.0298373	0.0808768	0.0168251	0.0167594	0.114006
Contig_13114_6_2	0.0960854	-0.00549284	-0.0745793	0.101305	0.0868223	0.020258	-0.0288858	-0.014312	-0.0158297	-0.0027585
Contig_20443_5_12	0.0957815	-0.00993645	0.0553863	-0.066575	0.0706446	-0.0304033	0.0588998	0.0973556	-0.11909	-0.0233254
Contig_08912_5_7	0.0956679	-0.0359583	0.073618	-0.0183151	0.0618437	-0.0345695	-0.0216233	0.0929085	0.0460567	0.0999553
PITA_000008167-RA	0.0953682	0.0326147	0.00870873	-0.0102323	0.102148	-0.0856045	-0.0689723	0.177995	-0.0111243	0.0314359
Contig_20209_5_2	0.0950211	0.0435994	-0.031098	-0.0129758	0.140973	-0.029372	-0.0962791	-0.0554848	0.100109	0.0450334
Contig_05091_5_3	0.0948698	-0.0504226	-0.0455354	0.0848356	0.00443431	-0.0217072	-0.133185	0.0261786	0.0239396	0.0187551
Contig_24152_4_11	0.0946888	-0.0415338	-0.0632481	0.0567052	0.070982	-0.0476694	-0.0831049	-0.125771	-0.0267301	-0.0135051
Contig_08100_5_5	0.0944424	-0.039652	0.0168423	-0.0549321	-0.0900299	-0.118386	0.0361781	-0.0352988	0.0357757	0.151208
PITA_000045727-RA	0.0942211	-0.0627197	-0.060669	0.0807589	-0.0546343	0.0511431	0.0235469	-0.0624221	-0.0096675	-0.00854596
Contig_16503_6_4	0.0941895	-0.0451481	-0.0750576	0.0463823	0.0561765	0.026524	-0.062613	-0.0599737	0.0136675	-0.038797
Contig_04559_5_4	0.0937115	-0.0321536	-0.0837944	0.0408233	-0.0455371	-0.053827	-0.0609459	-0.0759296	0.00825611	-0.102348
Contig_08293_5_4	0.0932141	0.0460859	-0.0192449	0.099298	-0.0101239	0.0499082	-0.0498043	-0.164997	0.0387989	0.0499507
Contig_04398_5_1	0.0932086	-0.0571601	-0.0677229	0.0846644	-0.0311816	0.0170874	-0.0340709	-0.0473126	0.0486775	-0.0244106
Contig_11530_5_2	0.0931141	-0.0444957	0.0811424	-0.0120887	-0.00634289	-0.08149	0.0768609	0.0155283	0.0560399	0.0899886
Contig_08938_6_10	0.0928782	-0.00781487	-0.0497571	0.11642	0.0299172	0.0653181	-0.0711852	-0.109556	-0.0232955	-0.0165821
Contig_16316_6_3	0.092775	-0.0313573	0.0312201	0.0704393	-0.132041	0.103729	0.0287298	-0.0971527	-0.00610251	-0.00506924
PITA_000094705-RA	0.0922299	0.00353666	0.0439136	-0.0179912	-0.0447998	0.00995034	0.0629093	-0.019569	-0.177316	-0.0287938
Contig_04750_6_2	0.0921084	-0.0182663	-0.0989187	0.0947779	0.041665	0.0165175	0.0275764	0.00639249	-0.0174658	0.00835873
Contig_16065_5_10	0.0918218	-0.0850979	0.0253681	0.0180757	0.0068875	-0.0678852	-0.0840957	0.0487849	0.041804	-0.0960451
Contig_04656_5_3	0.0916261	-0.052787	-0.0832589	0.067438	0.0214749	-0.0900849	0.027788	0.00177948	-0.0644647	0.00398697
Contig_20431_5_2	0.0913705	-0.0287418	0.0642081	0.0199826	-0.0303877	0.188903	0.0408254	-0.0601283	-0.0244834	-0.0408607
PITA_000085978-RA	0.0913694	-0.032822	0.0346249	-0.0480679	-0.0850882	-0.142545	0.0853359	-0.0731314	0.00471762	0.0907039
Contig_00530_6_2	0.089552	0.0160994	-0.108201	0.0455815	0.0329303	-0.0480113	-0.0948652	0.0136588	-0.0492654	0.00562225
Contig_24401_6_8	0.0887768	-0.085747	-0.0325641	0.0209376	0.144593	-0.0186221	0.0427428	-0.0443813	-0.0058201	0.0170002
Contig_03427_6_1	0.0886504	0.0816518	0.0206766	-0.00358477	-0.0420037	-0.00314916	-0.0583332	-0.061417	0.1189	-0.0147786
Contig_06458_4_1	0.0882334	0.0881675	-0.0431956	-0.0448108	0.0737171	0.0457183	0.0114002	-0.0279744	0.0674175	-0.0949281
Contig_04434_4_3	0.0881807	-0.0494606	-0.032891	0.00388218	0.0863793	-0.114137	0.0419562	0.0871559	0.0128688	-0.127746
Contig_20568_6_6	0.0880376	-0.0280174	0.0931182	0.0354023	0.121877	-0.00628604	0.0189052	0.0641407	-0.0426299	0.0377177
PITA_000040739-RA	0.0877314	-0.037491	0.0770599	-0.0301779	-0.0346767	0.101448	0.0134557	-0.0441759	0.108596	-0.0745709
Contig_03501_4_2	0.0874384	0.0454484	0.0252371	-0.0171435	0.0019817	0.228527	0.0723001	-0.0160092	-0.0125229	-0.102979
Contig_02101_4_6	0.0869853	-0.0495478	0.0204248	0.00406586	0.0513478	-0.0476268	0.123124	0.116062	-0.105205	-0.194838
Contig_04580_4_4	0.0868091	0.0200435	0.0780377	-0.0880807	0.0467623	0.0946024	-0.0818784	-0.0801515	-0.0785583	-0.114061
Contig_13047_5_4	0.0863801	-0.0432433	-0.0887155	0.0859437	0.0415035	-0.0635522	-0.0817781	-0.0614732	-0.0206406	-0.0175051
Contig_08803_6_7	0.0863087	0.00982106	-0.0598356	-0.0146871	-0.0345957	-0.187803	0.132109	-0.026204	0.0277445	0.0712586
Contig_16428_6_3	0.0858164	-0.0613201	0.00105627	-0.0562632	-0.119507	-0.0843071	0.183511	0.00543534	0.0303629	0.0123887
Contig_20737_4_2	0.085623	-0.0250058	-0.104888	0.0597593	0.0189287	-0.0500167	0.0660455	0.0432253	-0.0409316	0.103043
Contig_16385_4_2	0.0851812	-0.0204564	0.0674192	0.0194138	0.0320912	0.191636	0.0548079	-0.0856166	0.0355266	-0.109151
Contig_04586_4_4	0.085153	-0.00274251	0.0746401	-0.0461673	-0.0271651	0.0438275	0.0776031	-0.0827461	0.040439	-0.0870284
Contig_00672_4_2	0.084944	0.0769962	0.022187	0.0835768	0.00665764	-0.0385775	-0.0981983	0.021119	0.0896475	-0.112081
Contig_20853_4_1	0.0842977	-0.0301446	0.0951908	-0.0195109	-0.0807686	-0.0803366	0.0827244	-0.0439319	0.0347744	0.0102207
Contig_25826_4_6	0.0842403	-0.036812	0.0766702	0.00619054	0.0461314	0.0588244	-0.0566383	0.0994711	0.0492645	0.0445697
Contig_08351_6_5	0.0842327	0.0784923	0.0212837	-0.0506397	0.00970336	-0.083079	0.0199431	-0.0504112	0.0183106	0.0394413
Contig_09561_6_3	0.0836707	-0.0453335	0.0978468	0.0181572	0.0448225	0.0703046	-0.0685051	0.103699	0.0473252	0.0397978
Contig_08632_6_2	0.0834339	-0.0184402	0.0958599	-0.0660603	0.0521374	-0.0374518	-0.0882753	0.0807347	0.0432423	-0.0965857
Contig_66238_6_1	0.0831069	0.045239	0.0586504	-0.101679	-0.0655042	0.0335733	-0.0459912	0.0671329	-0.138428	-0.0241822
PITA_000009570-RA	0.0826996	-0.0514316	0.0841567	-0.0331527	0.0762904	-0.0144502	-0.0908252	0.116856	-0.0450989	-0.0262849
PITA_000048440-RA	0.0825647	-0.00375986	0.0613624	-0.0444908	0.143395	-0.0371516	-0.0730787	0.163875	-0.00430478	0.0310077
Contig_09823_4_5	-0.0824918	-0.0758354	0.0432957	-0.0405505	0.0967592	-0.140511	0.0116101	-0.0890076	-0.0795694	-0.0883408
Contig_06477_6_1	0.0824132	-0.0145488	0.0598626	-0.0196487	-0.0943412	-0.0877082	0.18027	-0.0881922	-0.0167014	0.0758205
PITA_000024080-RA	0.0822836	-0.0507122	-0.105793	0.0103987	0.00413053	-0.150265	-0.0342761	0.0545939	-0.0401611	0.0539177
PITA_000018322-RA	0.0822291	0.057025	0.0374765	-0.060861	-0.110175	-0.0864345	0.158486	-0.0422635	0.0679788	-0.0450552
PITA_000014101-RA	-0.0818783	-0.0832274	0.0251047	0.0462117	-0.0410737	0.085383	0.125579	-0.0263192	0.127804	-0.034416
Contig_16183_4_3	0.0815997	-0.077518	-0.0448784	-0.0611677	-0.159489	-0.0590627	0.0794448	-0.00640382	0.0468026	0.0392605
Contig_24839_5_5	0.0815344	0.0470492	-0.0629515	-0.0454021	0.0853928	0.0256628	0.0757786	0.125305	0.203143	0.00966577
PITA_000029470-RA	0.0812369	0.107035	-0.0318485	-0.00414369	0.0453068	0.021356	-0.0363999	-0.0274168	0.0924585	0.019836
Contig_72397_4_2	0.0803483	0.000716773	0.123802	0.0297917	0.0182116	0.0213735	-0.0616775	0.0307705	-0.0790904	0.0493384
Contig_24569_6_4	0.0803433	-0.0479267	0.10262	0.040396	-0.0394515	0.136131	0.011524	-0.00592986	0.033776	-0.032759
Contig_08531_6_3	0.0800267	-0.0148466	-0.116523	0.0819483	0.0133267	-0.043341	-0.0799898	0.0804364	-0.0551046	0.0197566
Contig_24848_4_1	0.0796562	0.0695906	-0.0810032	-0.0168943	0.058118	-0.0239805	-0.123173	-0.137782	0.0984276	-0.0383746
Contig_17497_4_1	0.0784651	-0.025514	-0.111798	0.106107	0.0197315	0.0765851	0.0320115	0.000642139	-0.0749923	0.031784
PITA_000022468-RA	0.0781816	0.0742645	-0.00131753	-0.0305978	-0.133742	-0.0876331	-0.0663588	-0.0845259	0.0529955	0.00479294
PITA_000019495-RA	0.0779825	-0.0286908	-0.127239	0.0512019	0.00771252	-0.0764145	0.0327432	0.0674149	-0.0598744	-0.0266345
Contig_16868_4_3	0.0776327	0.0545343	0.0612817	0.00870737	0.0480673	-0.174409	-0.0150795	-0.145866	0.0818346	0.0643405
Contig_08703_4_1	-0.0776141	-0.0365781	0.0540228	0.102477	0.125528	-0.043502	0.0460156	-0.110652	0.0209087	0.0123554
Contig_00121_4_3	0.0775667	0.0438448	-0.0624605	-0.121796	0.0268166	-0.0689174	-0.0944575	0.112887	0.0640773	0.0819738
Contig_04785_4_6	0.0774218	-0.086133	-0.0850504	0.038613	0.0754935	0.0876042	0.0549244	0.0213108	-0.07837	-0.000223979
Contig_08046_5_1	0.0765473	0.0127478	-0.0443885	0.13432	-0.0104926	0.0060495	0.0857393	0.133975	0.189146	-0.0492622
Contig_04100_4_9	0.0762835	0.0392462	-0.0124034	0.0551955	0.0437664	0.156221	0.157198	0.0409617	-0.0446944	0.0119095
PITA_000046208-RA	0.0756195	-0.0575298	0.0916712	0.0306686	0.0258836	0.0461973	-0.0515803	0.132241	-0.00378946	0.0533637
Contig_24824_4_5	0.0748233	0.0209911	-0.0528891	0.163438	-0.00469798	0.0630722	-0.0284482	0.09857	0.06358	-0.0231649
Contig_05299_5_4	-0.0746637	-0.062945	0.0674465	0.074114	-0.152927	-0.0266342	-0.0709901	0.039098	0.0897585	-0.0706182
PITA_000026132-RA	-0.0742845	-0.0775165	0.0540637	0.0577152	0.139724	0.00646855	0.0515024	-0.138003	-0.00858539	0.0975373
Contig_09499_6_9	0.0738508	0.0440132	0.0238883	-0.115673	0.0397463	-0.0117292	0.189892	0.112749	0.0715279	-0.0428117
Contig_02077_4_9	0.0734581	0.0544951	-0.0948157	-0.107569	-0.0029128	0.0418806	0.0841302	-0.00377261	0.0641712	0.0541718
Contig_27539_5_7	0.0733764	-0.0202744	-0.00434893	0.157867	-0.177362	0.0384603	0.00334942	0.0782353	-0.0166433	0.0161231
Contig_24781_5_3	0.0725645	-0.0473257	-0.0101994	-0.133277	0.14525	0.0657479	-0.0560346	0.0103848	0.0247155	0.127472
Contig_04807_6_8	0.0723792	-0.100053	0.0234251	-0.0945989	-0.0108033	0.0671889	0.079378	-0.0874358	0.0508785	0.121115
PITA_000013006-RA	0.0723234	0.0837796	-0.0503293	-0.113466	0.0760049	0.0601529	-0.0652541	0.0528585	0.0789704	-0.0250372
Contig_20161_5_1	-0.0721677	-0.0986645	-0.0487428	-0.0255711	0.0798013	-0.0878268	-0.0123041	0.0610054	-0.0475141	-0.0427896
Contig_20550_4_3	-0.0719176	-0.0905455	-0.0494032	0.0579303	0.099339	-0.0263925	0.110725	-0.0198114	0.0657814	-0.113258
Contig_20108_5_2	0.0713506	0.0581786	-0.0156906	-0.187356	0.0190551	-0.0526893	0.0244229	0.0412912	0.03902	-0.126817
Contig_47125_5_1	-0.0710904	-0.0257818	0.032277	0.108981	0.0507556	-0.0189369	0.0036239	-0.0747433	0.175448	0.0906211
Contig_05438_5_2	0.0703946	-0.00721642	0.117956	-0.107022	-0.0201215	0.00753718	-0.114848	0.0278394	-0.0784825	-0.101367
Contig_04206_5_1	0.0695797	0.0314665	-0.0536255	-0.108497	-0.0209336	-0.0102738	0.151998	0.125813	-0.0608828	-0.152829
Contig_24087_5_5	0.0681988	-0.131226	-0.0282172	-0.0643856	0.0676896	-0.0874927	-0.0154075	-0.0569474	0.0215228	-0.0202647
Contig_20232_6_4	0.0681576	-0.0927971	-0.0404039	0.0689135	-0.165467	-0.0337178	-0.0347823	0.033846	-0.118759	0.00515418
Contig_20490_5_9	-0.0678446	-0.101847	0.0255638	-0.000670281	-0.121349	-0.144574	-0.0738156	0.077225	-0.00877172	-0.0816005
Contig_04973_6_2	0.0654	-0.107241	-0.108481	0.0269487	0.0495413	0.020279	0.00577907	-0.0636089	-0.0420604	-0.0312078
Contig_70922_5_5	0.0641791	-0.0106647	0.158518	-0.00513145	-0.0479429	-0.0149356	0.00439251	-0.00533518	0.0244427	-0.0506593
Contig_20653_6_3	-0.0631127	-0.123121	-0.0283694	-0.00344609	4.92246e-05	0.0371017	0.0283062	0.0629347	0.175856	0.108994
Contig_04940_5_3	0.0621535	0.114459	0.0655942	-0.0979738	0.0169716	-0.0170916	0.0920937	-0.00177568	0.0331467	0.0155768
Contig_08798_5_8	0.0618395	0.0949105	-0.0648306	-0.019463	-0.0357956	-0.0155236	0.00718316	-0.0480621	0.144889	-0.198769
Contig_08508_5_6	0.0615111	0.100952	-0.0295431	-0.0511595	0.0752456	-0.116411	-0.141333	-0.163294	0.0185614	-0.0841623
Contig_04385_5_7	0.060008	-0.0774714	-0.121598	0.0510394	-0.0583202	0.0184344	-0.0180726	-0.144573	-0.087376	0.0552452
PITA_000088672-RA	0.0600004	-0.0442534	-0.132296	0.0414422	0.0308017	0.0693394	0.177106	-0.0382034	-0.0373267	-0.0240166
Contig_08477_6_7	0.059752	0.0817093	0.00701572	-0.146051	-0.125834	-0.00862801	-0.0798968	-0.0349831	-0.0465286	-0.16912
Contig_16420_4_4	0.059146	-0.111331	0.0850926	-0.0572438	-0.0811182	0.00117886	-0.0101402	0.0432598	0.000933487	0.0158487
Contig_00925_5_2	-0.0586369	-0.0731622	0.0856103	0.0966642	-0.0697509	-0.0400327	-0.0836385	0.0798295	0.15158	0.0179202
Contig_24502_6_3	0.0580912	-0.120801	-0.00626192	0.0110671	-0.019224	-0.170188	0.0185868	-0.140405	0.0750198	-0.0470487
Contig_59320_4_6	-0.0580841	-0.0877237	-0.0370462	0.157702	0.0203752	-0.104102	-0.113036	-0.0286222	0.0536006	-0.0980418
Contig_06439_5_1	0.0546594	0.0932971	0.0808797	-0.0464966	0.139814	-0.0192578	0.129677	0.10596	0.108758	0.0473641
Contig_06166_4_3	0.0543348	0.0153021	0.108107	-0.134677	0.0821938	0.0241623	-0.0165065	0.012805	-0.0446525	-0.0366387
Contig_04026_5_7	-0.0518007	-0.115511	-0.00469001	-0.0467374	-0.182089	0.0122635	-0.0537914	0.0467871	0.0719098	0.0334143
PITA_000049403-RA	0.0511683	-0.0251062	0.14881	0.0365728	0.0309765	-0.0515008	0.0457655	0.0427749	0.0179864	-0.0793275
Contig_02235_6_6	0.0511176	-0.04232	0.152013	0.0326563	-0.077422	-0.026411	0.0850221	-0.0662965	0.0763981	-0.0842425
Contig_24539_6_4	0.0501079	-0.00494719	-0.127006	-0.0532516	0.00867879	0.0833454	0.183896	0.150278	0.104647	0.0188338
Contig_04359_5_7	-0.0494812	-0.106711	0.0621402	-0.0667035	-0.0637087	-0.0627502	-0.165164	0.0454001	0.0924981	0.0197349
Contig_65484_6_2	-0.0480036	0.0235389	0.0234745	0.215055	0.00829643	0.0447188	-0.00797204	0.0254029	0.153243	-0.0533327
Contig_08473_6_7	0.0468767	-0.122626	0.00015647	-0.0745117	-0.0970449	0.0948038	-0.0835715	0.108212	-0.106923	0.128086
Contig_68048_6_2	0.0460053	-0.0374955	0.115994	-0.115431	0.0078114	-0.101537	-0.0496133	-0.00778458	-0.0159171	-0.00872621
Contig_65355_4_6	0.0448596	0.124701	-0.093213	0.00100105	0.0188595	-0.0167719	0.0822527	0.00398786	0.192611	-0.0442625
Contig_16521_5_5	0.0440646	0.108706	-0.0530816	-0.0872968	0.0974058	0.153118	-0.0474091	-0.0580867	0.0957705	0.0013209
Contig_08344_4_2	-0.0435041	-0.153904	0.00469518	0.0493629	0.0264987	-0.0187174	-0.0118837	0.0926805	0.026715	-0.11011
Contig_04709_6_5	0.042771	-0.0515633	-0.115534	-0.06967	-0.175975	0.0523876	-0.110134	0.0452297	0.0814617	0.0176886
Contig_00060_5_2	0.0423325	-0.125997	0.0666068	-0.0136287	0.156521	0.0224741	0.0017382	0.0492331	0.0343025	0.0882742
Contig_05639_5_6	-0.0422262	-0.132152	0.0458772	-0.0129865	-0.0104624	0.0304058	-0.0404094	0.0405843	0.0937375	-0.0406044
Contig_08743_4_5	-0.0420561	-0.141284	0.0648483	0.0323192	0.0458606	-0.0803992	0.00827325	-0.0386489	-0.109381	-0.134593
Contig_50733_6_1	0.0416944	-0.15361	0.0109926	-0.0465341	0.0334208	-0.0315912	0.0682425	0.0345228	-0.127694	0.0146599
Contig_04150_5_9	0.041105	0.0677302	0.0477677	-0.155492	-0.112102	-0.0642843	-0.0966436	-0.105013	0.0151992	0.0778078
PITA_000009545-RA	-0.0387368	-0.0760806	-0.15731	-0.0232258	0.0096669	0.0590482	-0.0118603	0.0190594	0.140482	-0.0344708
Contig_04501_5_5	-0.0375661	0.100882	0.0633794	-0.0677879	0.144265	-0.0814224	-0.0721476	-0.0736225	0.00390791	0.0204927
Contig_04879_4_8	0.03572	-0.149433	-0.0195775	-0.0167539	-0.132238	-0.0608705	0.00202079	-0.0611631	0.0996762	0.0293578
Contig_24598_5_2	-0.034727	-0.154494	0.0225413	-0.0418556	0.0828477	0.00746583	0.000901101	-0.00492596	0.00672774	-0.1615
Contig_54096_5_1	0.034571	0.0377019	0.168177	-0.0570329	-0.006521	-0.0487475	0.00715629	-0.0836752	0.117249	-0.0171553
Contig_08206_4_10	0.0345292	-0.114749	0.032487	-0.113993	-0.00119734	0.134538	-0.160347	-0.0696365	0.102767	-0.0309697
PITA_000050783-RA	-0.0339789	-0.140725	-0.082039	-0.110464	0.0489568	0.0353325	0.00963112	-0.0617315	0.0358478	0.0447435
Contig_16625_6_7	0.0339412	-0.0105301	-0.18474	-0.0458684	-0.000755844	-0.0367965	0.0146713	-0.0335887	0.0317472	-0.0698284
Contig_05478_5_9	-0.0317402	-0.0326083	0.127635	0.0711328	0.0935826	-0.0390542	0.0644623	-0.0909696	-0.0407085	0.158352
Contig_16663_4_6	0.0297927	-0.0935308	-0.0937516	-0.164323	-0.0262206	0.0846126	-0.0121226	-0.0366991	-0.0802107	-0.0472569
PITA_000028200-RA	-0.0296853	-0.125452	-0.0841026	-0.114672	0.0508215	0.0570531	0.0182108	-0.0880396	0.0306686	0.134475
Contig_25607_5_2	-0.0287303	-0.114525	-0.119149	-0.0812651	0.0860394	-0.0904638	0.0297358	0.0430203	0.0251374	-0.0989648
Contig_25619_6_7	-0.0284679	-0.131487	-0.0937302	0.0621942	0.0615102	-0.0596136	0.0855224	0.0377327	0.0843492	-0.135645
Contig_16893_5_9	0.0284447	-0.067208	-0.140142	0.00222319	-0.0826989	0.0568419	-0.0978142	-0.0418878	0.124168	0.0420738
Contig_00216_4_7	-0.0278121	-0.130079	-0.088715	-0.125342	0.0198283	0.0658258	0.000449333	-0.0520286	0.0143808	0.0826861
Contig_08076_6_4	0.0255029	-0.122438	0.0320476	-0.0622493	0.0812247	0.0705336	0.0383651	-0.0510636	0.151294	0.128521
PITA_000013091-RA	-0.0254514	-0.136311	-0.0586164	-0.0925009	0.0526281	0.0169251	-0.00506146	-0.0154999	-0.0523399	-0.146852
PITA_000024378-RA	0.0249417	-0.134881	0.0123026	-0.0473101	0.0515379	0.117054	0.0571537	-0.0863863	0.0419869	-0.134721
PITA_000029057-RA	0.0248623	0.049085	-0.107299	0.120001	-0.0886564	0.103418	0.140844	0.14522	-0.10435	-0.0250968
PITA_000016128-RA	-0.0232039	-0.0350272	0.123458	0.11832	0.0572389	-0.118114	0.0677758	-0.0864388	0.0463273	0.027774
Contig_10073_5_4	0.0201052	0.142642	-0.0744265	0.0992947	0.0035706	-0.0612317	0.00240935	0.06624	0.105162	-0.00430147
PITA_000019027-RA	-0.0180801	-0.131069	-0.0867266	-0.110504	0.0707471	-0.000654366	0.0463233	-0.0545212	-0.0596428	-0.137245
Contig_02419_5_10	0.0178867	-0.0618571	0.164215	0.0992533	0.0150879	-0.0157663	-0.0201141	0.0649218	0.0515808	0.029046
PITA_000052104-RA	-0.0174835	-0.116346	0.0824356	0.0614823	0.185897	-0.0448092	0.0725517	-0.0545903	-0.0465695	-0.0310999
Contig_65714_6_2	0.0167244	-0.137362	0.0150928	-0.0973634	0.0706903	0.107596	-0.00891081	-0.0322886	0.108668	0.149342
Contig_00467_5_1	-0.0103683	-0.139424	0.0162915	-0.0868669	-0.0916464	-0.051389	-0.0127479	0.0129788	0.101252	-0.159619
PITA_000022909-RA	0.00985784	-0.0459935	0.156164	0.0998655	-0.0304315	0.124879	0.0295159	-0.077176	0.0672607	-0.135713
Contig_20324_4_3	0.00963646	-0.0736843	0.138691	0.114259	0.0110957	0.0572465	0.0122285	-0.0379264	0.141236	-0.045415
Contig_17049_6_1	-0.00944655	-0.15209	0.0943594	-0.00705659	-0.0293609	-0.0528209	-0.0248611	0.0707026	-0.099592	-0.0268526
Contig_08520_6_3	-0.00890097	-0.140727	-0.115049	0.0106033	-0.0347219	-0.0589011	-0.00581245	0.00627841	0.0227919	0.0493511
Contig_16039_5_1	-0.00263689	-0.0368307	0.145519	0.153342	0.0410301	0.0106431	0.0198886	0.000518691	-0.114239	-0.0153148
Contig_00342_6_5	-0.00235779	-0.126882	-0.0754445	-0.141206	0.0427528	0.0521881	0.00602877	-0.0316552	-0.0578049	0.149452
PITA_000045172-RA	-0.00201986	-0.130948	0.00325936	-0.0694354	-0.142218	0.0322963	-0.133151	0.153458	0.116369	-0.0241979

## Sheet: Table S3c
	PC 1	PC 2	PC 3	PC 4	PC 5	PC 6	PC 7	PC 8	PC 9	PC 10
Standard deviation	9.06019	6.25225	3.93178	2.86081	2.75884	2.45014	2.25866	1.96988	1.82091	1.63002
Explained variance	0.448563	0.21361	0.084475	0.044722	0.041591	0.032804	0.027877	0.021205	0.018119	0.014519
Cumulative variace	0.448563	0.662172	0.746647	0.79137	0.832961	0.865765	0.893643	0.914847	0.932966	0.947485
Protein loadings
	PC 1	PC 2	PC 3	PC 4	PC 5	PC 6	PC 7	PC 8	PC 9	PC 10
Contig_20554_5_5	0.09725	0.0014039	0.013813	0.119292	0.013116	0.0144585	0.0441046	0.121552	0.0217756	0.020054
Contig_50733_6_1	-0.0969628	0.00716607	-0.0822071	-0.0479638	-0.0037985	0.0750443	-0.0094003	-0.068782	-0.00898078	-0.0706404
Contig_27539_5_7	-0.0962752	-0.0381212	0.0492005	-0.0334151	0.020594	0.0864149	-0.0492667	0.0288834	-0.0609671	-0.109547
Contig_25049_5_1	0.0953708	-0.0266018	-0.0377558	-0.0476731	-0.049016	0.0729914	0.0305122	-0.0659851	0.153384	0.0217503
Contig_16356_6_4	-0.0951723	-0.0344244	-0.00424096	0.032236	-0.0389018	0.00663762	-0.11864	0.0790316	-0.0344691	0.0500087
Contig_20653_6_3	-0.0945044	0.0434619	0.0312515	-0.0290217	-0.0485735	-0.0131397	0.0674854	-0.0414273	0.114136	0.0800616
PITA_000045727.RA	-0.0939099	-0.0503136	-0.0666377	-0.0775263	-0.0182252	0.0193602	0.0170105	-0.0905463	-0.0313509	-0.0593347
Contig_00952_4_5	0.0936284	-0.042066	0.0552138	-0.0136378	0.0306537	0.121753	-0.0481865	0.0262123	-0.040164	-0.0032948
Contig_04066_5_5	-0.0927456	0.0461527	-0.0198113	0.00218865	-0.0304763	-0.0470987	0.0151016	0.152666	-0.0847563	0.0824332
Contig_04656_5_3	-0.0905089	-0.0567115	-0.0780362	-0.0871457	0.0190711	-0.0293645	-0.0181515	0.0386571	-0.08522	-0.0272815
Contig_20568_6_6	-0.0902017	-0.0271295	0.014938	-0.103845	-0.00841638	-0.0955447	0.125856	-0.00730783	0.00860992	-0.13011
Contig_20141_5_2	-0.0897118	-0.0278192	-0.0830773	-0.00388191	0.0116215	-0.0943804	0.0161731	-0.0360324	-0.091914	0.174231
PITA_000016128.RA	-0.0895486	0.00131054	0.0784976	0.0849784	0.00833795	0.0724565	-0.0165721	0.051476	-0.0509484	-0.110829
Contig_24502_6_3	-0.0895055	-0.0122333	-0.0617486	-0.0810345	0.0563865	-0.0136929	0.0805395	-0.160566	0.0457073	-0.0428424
Contig_20232_6_4	-0.0890339	-0.0317296	-0.0225568	-0.0991928	0.0417137	0.131337	-0.0735841	-0.0416819	0.0525901	0.0843372
Contig_20183_5_3	-0.0888941	-0.0759847	-0.0347211	0.0388594	0.0466264	0.0875524	0.0351916	-0.0279191	-0.0167627	-0.032782
Contig_04385_5_7	-0.0888045	-0.0675891	-0.0675926	-0.0363204	-0.0506596	0.0176821	-0.0149164	-0.0420914	-0.0212188	0.0194407
Contig_08508_5_6	0.0887495	-0.0783836	-0.0215783	-0.0021523	-0.0426458	0.0363742	0.0332085	0.0708416	-0.0467559	0.0577934
PITA_000024378.RA	-0.0886176	-0.0119348	0.0213291	0.00332746	0.0443425	0.116163	0.158789	-0.0138219	0.0179629	-0.0573324
Contig_24839_5_5	0.0884066	-0.0760802	-0.0130102	0.013035	-0.0858355	-0.0722324	-0.0294061	-0.00209462	0.00391687	-0.0210375
Contig_04879_4_8	-0.0883231	0.00204633	-0.108066	-0.055181	0.0450611	0.03132	0.0256058	-0.108088	0.0180865	0.126597
Contig_20161_5_1	-0.088212	-0.0215195	-0.0712765	-0.0720657	-0.0751272	0.0668627	-0.0869681	-0.0118677	0.103817	-0.00668912
Contig_09202_5_4	-0.0879155	-0.00517486	-0.0772047	0.0451399	0.0964238	-0.0549926	0.0116014	0.0150636	0.175097	0.134856
Contig_09398_5_7	-0.0867148	-0.0786794	-0.0446283	-0.0365519	0.0727855	0.0565157	-0.0146761	0.0297212	-0.0779403	-0.0461426
Contig_06807_5_3	-0.0862259	-0.00710511	-0.0132425	0.0348754	0.0210135	0.0455291	-0.11486	0.210305	-0.150806	-0.0679798
Contig_20209_5_2	0.086119	-0.0732398	-0.0191056	0.00114842	-0.107202	-0.0181204	-0.0510997	0.0179453	-0.067249	0.0132516
PITA_000008614.RA	0.0857425	-0.0678742	0.000473732	-0.0252397	0.145906	-0.0214915	0.0401348	-0.0222906	0.00510456	-0.0159326
Contig_00335_6_5	-0.0855998	-0.0799914	0.026659	0.0471833	-0.00340164	0.00912163	0.0348206	-0.0310504	-0.0332651	-0.12934
Contig_20357_5_7	0.0855705	-0.0249578	0.0415737	-0.050775	0.00711375	0.149662	-0.034358	-0.0113367	-0.100395	0.11522
Contig_16279_4_8	0.0854085	-0.0727877	-0.00284374	-0.0301059	-0.0573322	0.115516	0.0644005	0.0328273	-0.0562167	0.0708743
Contig_04580_4_4	0.0854083	-0.074959	0.0611769	-0.0287024	0.0922698	0.0142035	0.0263428	-0.0488775	-0.0676687	0.0161143
Contig_01307_5_8	0.0853029	-0.077862	-0.0143901	0.00980892	-0.10812	-0.00671517	-0.0212803	0.0704042	-0.0155741	0.0753361
Contig_16465_6_3	-0.0850843	-0.0716137	-0.0248763	-0.0641639	-0.00384261	0.0492751	-0.089009	0.115453	0.00580728	-0.0323917
Contig_24776_4_10	0.0850769	-0.0712924	-0.0279554	0.0528668	-0.107143	-0.00109731	0.0655102	0.0506261	0.0047144	-0.0499462
Contig_16039_5_1	-0.0850696	0.0428118	0.0235085	-0.140117	0.0308498	0.0461273	-0.0986507	0.0797369	-0.0730781	0.0958888
PITA_000088672.RA	-0.0849098	-0.0835064	-0.053403	-0.0439207	-0.0485762	-0.0528878	0.0489522	0.0522987	-0.0328843	0.0247855
Contig_08798_5_8	0.0848749	-0.0740841	0.0307288	0.0106274	0.14213	-0.0190801	0.0214238	0.00577456	0.0543054	0.0171745
Contig_04398_5_1	-0.0848068	-0.0547122	-0.0651755	-0.079284	0.0059754	0.117709	-0.085192	-0.038186	0.0605678	-0.0491529
Contig_04651_6_4	0.0846499	0.0541272	0.0251178	0.0234365	0.115549	-0.114588	-0.038128	0.0173048	-0.108942	0.0338676
Contig_20467_4_7	-0.0843661	-0.0574624	-0.0707219	-0.103085	0.00840038	-0.03529	-0.0153475	0.109107	-0.085569	-0.0122669
Contig_05299_5_4	-0.0843174	-0.0285229	0.123758	0.0896386	0.0418434	0.0656921	-0.0679538	-0.00637519	0.0159244	0.0542359
PITA_000014101.RA	-0.0842295	-0.0447938	0.11156	0.0577728	-0.0340016	-0.00285665	0.0794852	-0.12537	-0.00263288	-0.0107808
Contig_24269_4_3	-0.0841512	-0.0682401	0.0622871	0.102145	0.022165	0.0433023	0.0251872	0.0213375	0.0273505	0.113504
Contig_16253_4_3	-0.084122	0.0404898	0.0615796	0.180718	-0.0156498	0.0461781	0.0225167	-0.0303404	0.0312429	-0.00900645
Contig_40193_5_1	-0.0840326	0.00154015	-0.113321	0.0750147	0.0422466	0.0754828	-0.0444822	0.0340301	0.00139921	0.0565246
Contig_24650_6_2	-0.0837783	-0.041636	-0.0972578	-0.0352338	-0.027879	-0.081091	-0.0553636	0.155605	-0.0260502	0.111065
Contig_00337_4_3	0.083329	-0.0327721	0.0544961	-0.0662332	-0.152904	0.00908473	-0.010462	0.0886338	-0.00537367	-0.0877675
Contig_04558_4_10	-0.0832308	-0.0663386	0.0499411	0.0602265	0.0294993	-0.0186393	0.0428882	0.0439623	-0.176103	0.0871753
Contig_04973_6_2	-0.0831722	-0.033943	-0.102508	-0.122276	0.030394	0.0863196	-0.0251941	-0.0373096	0.0637385	0.0406578
Contig_08477_6_7	0.0830862	-0.0760215	-0.0235279	-0.0359077	0.132988	0.00505561	-0.0177377	-0.0756515	0.038571	0.0097429
Contig_00925_5_2	-0.0830376	-0.0508783	0.10462	0.00412972	-0.0206339	-0.0379155	0.115943	-0.104661	-0.0678752	0.0233164
Contig_03989_5_4	0.0829661	-0.0647381	0.00932273	-9.55327e-05	-0.0767988	0.148	-0.0148699	0.0166873	-0.131115	0.0575882
Contig_04785_4_6	-0.0828054	-0.00139369	-0.155901	-0.0164567	0.0117532	-0.0413545	-0.00573462	-0.0414292	0.041948	0.045673
Contig_04165_6_3	-0.0827116	-0.0481045	0.106545	0.0214718	0.00177382	0.0977643	-0.00345006	-0.0330198	0.0607444	0.0201667
Contig_25619_6_7	-0.0824884	0.0721068	-0.0208101	0.0290446	0.0980363	-0.0548541	0.00743107	0.071	0.00759502	0.189531
Contig_20184_5_1	-0.0824509	0.0589324	0.00939355	-0.0933114	-0.0407612	-0.111875	-0.0240798	0.124169	-0.0371148	0.0506721
Contig_20737_4_2	-0.0824162	-0.0781219	-0.0647837	-0.0618586	-0.00498194	-0.0309547	-0.0447243	0.0315614	-0.0833218	-0.100621
Contig_00530_6_2	0.0822272	-0.0937429	-0.0184993	-0.0190766	-0.00827296	0.0382774	0.106956	0.0652381	-0.016829	-0.00711352
Contig_07396_5_1	0.0820839	-0.00470505	0.0351565	-0.124195	-0.048252	-0.0255103	-0.162383	-0.0738425	0.0702197	-0.00138106
Contig_08520_6_3	-0.0819545	0.0615682	-0.0669577	-0.024627	0.0845677	0.0690094	-0.112561	0.0405117	0.053761	0.0315326
Contig_03501_4_2	0.0819467	-0.0742954	-0.0364697	-0.0154627	0.0297478	-0.0540634	-0.1193	-0.135757	0.00533761	0.0398671
Contig_17497_4_1	-0.081929	-0.0377108	-0.140037	-0.080407	-0.0195137	-0.0376056	0.0158173	0.0106839	-0.0281552	0.081703
Contig_13047_5_4	-0.0817782	-0.046094	-0.137826	-0.0710469	-0.0291236	-0.0276076	0.0199462	-0.0341954	-0.0335097	-0.042467
Contig_08743_4_5	-0.0817323	0.0338109	0.116045	-0.0644218	-0.0217029	0.0237878	-0.017289	-0.00463736	0.176543	0.00189571
PITA_000049403.RA	-0.0816998	-0.0121493	0.0830729	0.00277778	0.131501	0.0338882	-0.0623696	0.160647	0.0868022	0.0650136
Contig_24605_5_3	-0.0816563	-0.041511	0.0798796	-0.0270796	-0.114213	-0.0766691	-0.0719505	-0.0639606	0.0577838	-0.155971
Contig_04559_5_4	0.0813369	-0.0824832	0.0242417	-0.0406709	0.120187	0.0284774	0.0375966	0.0224493	0.0384011	0.0322151
Contig_20431_5_2	-0.081058	-0.0689573	0.0109247	-0.0418132	-0.015512	-0.0318993	0.117655	-0.140174	-0.0315729	-0.0225703
Contig_04026_5_7	-0.0808147	-0.0713944	0.100142	-0.00415476	-0.00998726	0.0933171	-0.0130001	-0.0156745	0.0779264	0.0656032
Contig_24425_5_2	-0.0807466	-0.069551	0.0495151	0.0386393	-0.0441872	-0.0262116	-0.046118	-0.170497	-0.0287505	-0.0124617
Contig_09049_5_2	0.0806644	-0.0468983	0.00201311	-0.0655383	-0.0948345	0.164838	0.108282	0.0246875	-0.0702008	0.0521681
PITA_000010241.RA	-0.0805336	-0.0937935	-0.00754753	-0.0305561	0.0401076	0.0296919	-0.0714122	-0.00494676	-0.128489	-0.0543602
Contig_04858_6_6	-0.0805135	-0.00366645	0.053974	-0.0464	-0.100517	-0.124428	-0.137304	0.00968452	0.139291	0.0260684
Contig_16521_5_5	0.0798369	-0.0876891	-0.0171499	-0.0216655	-0.12166	0.0342096	0.0662422	-0.0142284	-0.0406402	0.0199114
Contig_51003_4_1	-0.0797147	-0.0805441	-0.00549074	0.0808005	0.0353005	-0.00527873	-0.0378877	-0.0985965	0.0111282	0.0825649
Contig_01338_5_5	-0.0796256	-0.0902992	0.0550936	0.0740489	0.0456188	0.0339803	-0.0069281	-0.0477286	-0.0706893	-0.0434931
Contig_00467_5_1	-0.0793933	-0.0701669	0.0704432	-0.00631784	0.0915643	0.00247788	-0.00918638	0.0550128	-0.00820299	-0.124308
Contig_01261_5_1	-0.0793844	-0.00266304	-0.140752	-0.0229252	0.0898778	0.0153459	0.0448715	-0.084414	-0.050527	0.0444505
Contig_05856_6_2	-0.0793708	0.022645	-0.0421682	0.115274	0.129583	-0.0802174	0.082237	-0.011693	0.121489	0.0675483
PITA_000019791.RA	-0.0793188	0.0417306	0.0109223	0.0866911	0.0114447	0.00351166	0.10158	-0.209789	0.075157	0.135789
PITA_000013006.RA	0.0789292	-0.0969512	-0.0103978	-0.00281457	-0.0788075	0.0751587	0.0330285	0.0141142	-0.0241694	0.047642
PITA_000067325.RA	-0.0788914	-0.074786	-0.0657522	-0.0815774	-0.000666694	-0.0756517	0.0108539	0.0609318	-0.155914	-0.0148162
Contig_24171_6_7	0.078769	-0.0669744	0.0414583	0.102747	-0.119485	-0.094285	-0.0277621	-0.0153604	-0.0660525	-0.0282113
Contig_00795_4_3	-0.0786683	-0.0416607	0.0330451	0.163838	0.0325666	0.102767	-0.0616214	0.0747087	-0.059134	-0.0881586
Contig_66792_6_4	-0.078608	-0.0653163	0.0704022	0.072468	0.058256	0.0568134	-0.0301717	0.0217671	-0.118997	0.123521
Contig_01033_6_9	-0.0785926	-0.0537458	0.0130801	0.143869	0.0172395	0.0529838	-0.00676034	-0.0196148	-0.0655615	-0.167084
Contig_57547_6_6	-0.0784405	-0.0556705	0.0601966	0.0461521	-0.103878	-0.0755752	0.0614696	0.0751729	0.0498215	0.106757
Contig_20494_5_5	-0.0781604	-0.0654512	0.11881	0.0853419	0.0325897	0.0293568	-0.0315147	-0.039226	0.0181148	-0.0392825
Contig_09593_4_8	0.0779669	-0.0700711	-0.0254879	-0.0274676	0.178137	0.00628425	0.0460451	0.00595903	0.0445772	-0.0534905
PITA_000024080.RA	0.0778837	-0.0816868	0.017379	-0.0439229	0.161608	-0.0209617	0.0272252	0.026629	0.0316971	-0.0274426
PITA_000026132.RA	-0.077818	0.0730347	-0.0991346	0.0209227	-0.0554059	-0.0328512	-0.00164923	-0.0176628	0.12441	0.0460962
Contig_05296_6_12	-0.0777544	-0.0801931	0.0298966	0.0847242	-0.0325222	0.114291	-0.107693	-0.0424868	-0.0151049	-0.0445092
Contig_24539_6_4	0.0776754	-0.0595966	-0.0868958	0.00120285	-0.00489233	-0.0585742	-0.046831	-0.0659911	0.135852	-0.0422555
Contig_02101_4_6	-0.0776551	-0.0472978	-0.0247715	-0.114162	0.169253	0.0445336	0.0667108	0.0451365	-0.0832858	-0.0353556
Contig_16132_4_7	-0.0775498	-0.0749936	0.070379	0.122332	0.0312377	0.00426565	-0.0355304	0.0530843	-0.033329	-0.0256803
Contig_20182_4_5	0.0774239	-0.0655012	0.0610863	0.150666	-0.00135808	0.0132951	-0.0575899	0.0534136	-0.034552	0.0413001
Contig_47125_5_1	-0.0773895	-0.0280707	0.124974	0.00357244	-0.0951267	0.0814913	0.0554873	0.0437855	-0.0234351	0.114198
PITA_000022468.RA	0.0772621	-0.0690407	-0.0034735	-0.0126717	-0.0558383	0.146632	0.0321224	0.000531361	-0.106054	0.120207
Contig_08938_6_10	-0.0770436	-0.0736583	-0.0425523	-0.0611794	-0.0469546	-0.110365	0.0413558	-0.106087	-0.129526	-0.0759671
Contig_17049_6_1	-0.0770192	0.061608	-0.0285246	-0.0445891	0.142175	0.015213	-0.114104	-0.0156153	-0.0387924	0.129591
Contig_02077_4_9	0.0768065	-0.0925172	-0.0337017	0.00200709	-0.0234255	0.0727551	-0.0777632	0.0756977	-0.0616766	0.068376
Contig_04750_6_2	-0.0767233	-0.0403165	-0.157992	-0.0658398	-0.0208039	-0.0232334	-0.000601441	0.00036145	-0.0552105	0.0483984
Contig_24817_5_3	-0.0762479	-0.0871312	0.0678832	0.00562668	-0.00851122	-0.0345457	0.115403	-0.0778292	0.0387076	0.112397
Contig_13114_6_2	-0.0750339	-0.0691977	-0.0909351	-0.0898878	-0.0116049	-0.0934143	0.0255187	0.0367121	-0.150691	-0.0101166
Contig_06439_5_1	0.0749576	-0.0615248	-0.0672311	-0.0575801	-0.0956707	-0.0678024	-0.0632558	-0.0259551	-0.0339353	0.152454
Contig_57687_5_2	0.0749257	-0.0274784	-0.116211	-0.0112578	-0.0314988	0.082986	-0.00508077	-0.117625	0.0901361	0.041626
Contig_04513_4_5	-0.0746077	-0.029216	0.0398966	-0.171681	0.0189479	0.0803469	-0.105536	0.118255	0.0183848	-0.166554
Contig_00121_4_3	0.0745489	-0.106051	0.0234411	-0.0259429	-0.0106102	-0.036574	-0.105387	-0.0553449	0.0128493	0.0607389
Contig_02391_5_6	0.0744198	0.0320491	-0.0986754	-0.0459201	0.0343162	0.0909089	-0.0459317	-0.225453	0.0692515	0.0520996
Contig_00109_4_9	0.0743136	-0.0927434	0.0362624	0.020575	0.113778	-0.0920784	0.0515469	-0.0336834	0.0173966	-0.0290334
Contig_02419_5_10	-0.0738429	0.0608388	0.0903052	-0.0408071	0.0616545	-0.00727877	-0.0605771	-0.0856787	-0.157493	0.178349
Contig_17045_5_4	0.0738104	0.0480275	-0.102537	0.0591167	0.0514426	-0.0534089	-0.138718	-0.0214379	-0.0848934	0.0446833
Contig_24152_4_11	-0.0736623	-0.0866828	-0.0669382	-0.119179	0.0174631	-0.0415767	0.0023138	0.0690033	-0.0142315	-0.0279763
Contig_08349_4_4	-0.0735185	-0.0956125	-0.00937863	-0.122446	0.022563	0.0316744	-0.00140236	-0.00190763	-0.0861797	-0.100059
PITA_000003649.RA	-0.0725831	-0.0574633	0.102931	0.0472897	-0.0092718	0.0840439	-0.121299	0.0898589	0.0733091	0.0961321
Contig_08676_6_13	-0.0721267	-0.0465504	0.118007	-0.0354625	0.0512008	-0.164461	0.0192231	0.0294812	0.0316427	0.0455963
PITA_000019495.RA	-0.0717894	-0.0523369	-0.149852	-0.064983	0.0284283	0.0517062	0.00702011	0.0206459	0.0774222	0.0226209
Contig_04245_5_1	-0.0709357	-0.0482627	-0.146034	-0.056047	0.00440041	0.0792816	0.045447	0.00592156	0.119621	0.0472442
Contig_00064_6_3	-0.0706965	-0.034048	0.109819	-0.00824718	-0.0629399	-0.199545	0.0218725	-0.00652393	0.0377372	-0.0317185
Contig_20076_6_9	0.0703803	-0.0782754	0.0245358	-0.0534357	0.172343	0.0862018	0.0333288	-0.0186659	0.049018	0.0227289
Contig_65484_6_2	-0.0698266	0.075675	-0.0296722	0.0956107	-0.0465667	-0.12961	-0.119803	-0.0907636	0.0363594	0.0489371
Contig_18927_4_6	-0.0691573	-0.102278	0.039805	-0.0421934	-0.0293297	-0.0355398	-0.0879062	-0.05971	-0.061263	-0.093394
Contig_20257_6_3	0.0688908	-0.115668	-0.0279459	-0.0168405	-0.0551182	-0.00315698	0.0332963	0.0691029	0.0744552	0.0119614
Contig_09412_6_12	-0.0687934	-0.0631376	-0.0689584	0.042692	-0.12453	-0.159182	-0.0439218	0.108138	0.0807003	0.0346579
Contig_16612_5_8	-0.0682957	-0.0563746	-0.0844239	0.0647664	-0.0551818	0.151249	-0.0129814	-0.131319	0.0804016	-0.068326
Contig_08481_5_9	0.0680379	-0.102817	-0.0130172	-0.0217321	-0.0356219	-0.0353227	0.138862	0.131912	0.0222433	-0.0309787
Contig_01415_4_8	0.0680361	-0.102538	-0.00833422	-0.0162668	-0.0192306	-0.00346716	-0.186339	0.0341195	0.0162895	-0.0242926
PITA_000052104.RA	-0.0680349	0.0865616	0.04735	0.026539	-0.0302223	-0.0230442	-0.077561	0.108886	0.0613198	-0.0438192
Contig_16455_4_3	0.0677622	-0.0896716	-0.117499	0.0540294	-0.0738231	-0.0220529	0.0359628	-0.0155531	0.0207259	-0.027093
PITA_000046208.RA	-0.0662579	-0.0326894	0.131801	-0.0698919	0.0311602	-0.0533477	0.0982597	-0.00994549	-0.0137756	0.239001
Contig_04206_5_1	0.0661176	-0.0939884	0.0133265	-0.0193429	0.10988	-0.139061	-0.117258	-0.0367915	-0.00404246	-0.0129051
PITA_000015387.RA	-0.0660978	-0.0784074	0.010689	0.0804249	-0.0907736	0.151208	0.0621464	0.0504527	0.0756084	0.128958
PITA_000006372.RA	0.0658101	-0.0710734	-0.0371132	0.0156414	0.129182	-0.100069	-0.168638	-0.057458	-0.00675244	0.0210897
PITA_000012498.RA	-0.0649154	-0.0909032	0.0946973	-0.0185044	-0.057962	-0.0219153	0.113822	-0.0651319	0.0526874	-0.0642511
Contig_04699_6_6	0.0648588	-0.0979883	0.0711397	0.0800852	-0.0657647	-0.042897	0.0234105	-0.0859714	-0.0250411	0.0269468
Contig_59320_4_6	-0.0642843	0.0924661	0.0876659	0.0516192	-0.0229957	0.0146974	-0.00320211	-0.146058	-0.0943286	-0.0513523
Contig_01320_4_11	-0.0642156	-0.0883023	0.118536	-0.0131774	0.0223592	-0.0600173	0.0885412	-0.0881505	0.0239161	-0.0987392
Contig_29238_6_8	0.0637208	-0.11637	0.0218208	0.00349664	-0.001477	-0.0932112	-0.104442	-0.0454497	0.0189738	-0.000136377
Contig_65355_4_6	0.0637014	-0.107386	-0.00261622	0.0893335	-0.0769219	-0.0555298	0.0412039	0.0911865	0.0159789	0.0499872
Contig_08803_6_7	0.0635664	-0.106089	-0.0275612	-0.0154891	-0.081626	-0.0687935	-0.126034	0.0351895	-0.054816	0.00533967
Contig_04845_4_4	-0.0630253	-0.105968	-0.0555672	-0.0739376	-0.0735153	0.033789	0.0715138	-0.113347	0.00392983	-0.0524716
Contig_08662_6_7	0.0619408	-0.0717909	0.0176758	-0.0422301	0.231882	0.00443453	0.0666311	0.0253528	0.0479177	-0.0575262
PITA_000006496.RA	-0.060718	-0.100019	-0.0667198	0.00553189	-0.0449903	-0.110469	0.0214226	-0.00950882	-0.165056	-0.0214079
Contig_08344_4_2	-0.0604086	0.0567951	0.141241	-0.0591355	0.0102588	-0.14979	-0.0774077	-0.0150555	0.0296765	0.0501976
PITA_000073096.RA	-0.0602179	-0.0866632	0.0240119	0.0739357	-0.00159804	0.0544589	-0.146913	0.00136918	0.108011	-0.132208
Contig_00293_4_12	-0.0597814	-0.0955921	0.0927763	0.010521	-0.133444	0.0547466	-0.027478	0.0204891	0.0295146	-0.011766
Contig_08771_5_6	-0.0597745	-0.0934135	0.109678	-0.0543913	0.0305831	0.0591799	-0.0800023	-0.0685104	0.0281226	-0.0465838
Contig_04807_6_8	-0.0597304	-0.0865649	0.0294777	0.0103491	-0.0515149	-0.0747512	-0.0850062	0.00312568	0.159944	0.055537
Contig_04729_6_2	-0.0590653	-0.0985311	0.0526614	0.059925	0.103929	0.014737	-0.0518018	-0.0874097	-0.123186	0.0414449
Contig_03922_4_3	0.0590443	-0.0792504	-0.00163814	-0.0284671	0.154903	-0.0394179	0.151885	0.115984	0.0695044	-0.0932946
Contig_08100_5_5	0.05897	-0.102468	0.0154413	-0.0256719	0.167171	-0.00726236	0.0884435	0.0689122	0.0641575	-0.0284795
Contig_04940_5_3	0.0581684	-0.111842	-0.0173884	0.0393331	-0.0833913	0.0465698	-0.09544	0.0176302	0.0408679	0.154786
Contig_24781_5_3	0.0576206	-0.098786	-0.0149056	-0.0238111	0.0410759	0.000212601	-0.19381	-0.111897	0.0100762	0.0776765
Contig_16070_6_2	0.057366	-0.0662576	0.144375	-0.0294677	0.00875435	-0.0883561	0.0160023	-0.189031	-0.0822572	-0.0319213
PITA_000020650.RA	-0.057012	0.0200489	-0.120185	0.17098	0.0485851	0.120714	-0.0538273	-0.0240644	-0.0735313	-0.0840372
PITA_000029470.RA	0.0564123	-0.119576	-0.0306198	0.0102384	-0.104249	-0.0017272	-0.00501048	-0.0326356	-0.0746659	0.058872
Contig_54335_5_1	0.0557128	-0.083515	-0.0938577	-0.00851004	-0.0632603	0.143481	0.0988813	-0.0312349	-0.0194315	0.0134356
Contig_05671_5_4	-0.0554473	-0.0925898	0.0674607	0.049987	0.157206	0.0406135	-0.00220318	0.108941	0.0233915	0.135656
Contig_25607_5_2	-0.0550884	-0.0889577	0.0429386	-0.107187	0.00142776	-0.125695	0.0162489	0.140938	0.175594	0.0107834
Contig_17066_5_4	-0.0548253	-0.0204864	-0.144783	0.074796	0.0804969	-0.00831923	-0.0236899	0.0176583	0.121369	0.0459614
Contig_04418_4_3	0.0540349	-0.0895317	0.0672483	0.0481157	0.177511	-0.0302115	0.0285085	0.0221373	0.0543426	-0.0769417
PITA_000018322.RA	0.0539986	-0.120563	-0.00631958	0.0292549	0.0902065	0.0272358	-0.104129	-0.0713266	0.0369261	0.00464224
PITA_000064054.RA	0.0539337	0.0426226	0.117273	-0.18255	0.0344816	0.0749843	-0.0538842	-0.103119	-0.0793632	0.0557363
PITA_000076143.RA	-0.0494762	-0.112303	0.0344247	0.0129684	-0.0925308	-0.133026	-0.011694	-0.081159	0.0394032	0.0562337
Contig_64893_4_5	-0.0485299	-0.112013	0.0546137	0.123295	0.0278732	-0.00163675	0.0432245	-0.0401654	-0.119659	0.106624
Contig_25015_4_23	-0.0474455	-0.121007	-0.0261407	0.0926113	-0.0938343	-0.0117635	0.0305278	-0.0521699	-0.0170023	-0.0342758
Contig_04359_5_7	0.0467021	0.105821	-0.0586301	0.0851698	0.0152237	0.0218825	-0.147752	-0.0247659	-0.0328744	0.0402005
Contig_01514_4_20	-0.0440383	-0.118404	-0.0730226	-0.0159697	-0.103502	0.112764	-0.0065156	0.0216228	0.0924401	0.0200879
PITA_000008806.RA	-0.0399125	0.0685472	-0.0644194	0.256353	-0.0106767	-0.0180623	-0.0727653	-0.063957	-0.0322125	-0.029848
Contig_08531_6_3	0.0390344	-0.108423	0.0514748	-0.0536631	0.0484923	-0.0468227	-0.219476	0.0299288	0.0975971	-0.0517297
Contig_66238_6_1	0.0389515	-0.109666	-0.059466	-0.00666116	0.143191	-0.0488677	-0.0989304	-0.0886628	-0.0937224	0.0904746
Contig_09499_6_9	0.0304181	-0.123184	0.0456705	-0.0631224	-0.0409526	0.0434408	-0.162332	-0.0118173	0.149433	-0.0855353
Contig_09823_4_5	-0.0235646	0.00316778	0.208451	-0.0761691	-0.0581603	0.100919	0.0283423	0.000904124	0.151149	0.0781509
Contig_06027_5_11	0.0215533	0.0870003	0.151582	-0.0100891	0.0378936	-0.0334069	-0.0858734	-0.0242038	-0.13373	0.0305706
PITA_000028702.RA	0.0210457	0.0769667	0.118489	-0.174748	-0.0320208	-0.0208745	-0.0792516	-0.116377	-0.0613004	0.0331181
Contig_20324_4_3	-0.0153826	0.0842952	0.151528	-0.0549452	-0.0392369	0.108788	-0.0848278	0.0612505	0.0191989	-0.0273604
Contig_20216_6_1	0.0122015	-0.149658	0.0312276	0.00955342	0.0501607	-0.0501282	0.0422057	-0.043533	0.0389226	0.00910486
Contig_04150_5_9	0.011938	-0.15114	0.0215845	-0.0325707	-0.0835065	-0.0173431	-0.0314386	-0.022622	-0.00162489	0.0477141
Contig_16663_4_6	-0.0100848	-0.0993241	-0.0461359	0.222903	0.0289165	0.0921627	-0.00913975	-0.0157301	0.0145232	0.0151234
A0A0A7REG5	0.00666742	0.100364	0.129001	-0.159886	-0.0463468	0.0149941	-0.00754524	-0.0577564	-0.0706222	0.0228004
Contig_01318_6_6	-0.00647945	-0.132324	0.079614	0.0259886	0.0233826	-0.0233178	0.0334052	0.143433	0.0340304	0.0528146
Contig_09045_5_9	-0.00518579	0.0308489	-0.137007	0.216351	0.0155817	-0.136913	-0.0806757	-0.0124538	0.0120581	-0.149034
PITA_000000788.RA	0.00180748	-0.127754	-0.0147763	0.0843807	0.0176494	-0.177656	0.104882	0.0289244	0.0116546	0.0785065
