# Supplementary material for: Integrative analysis of the nuclear proteome in Pinus radiata reveals thermopriming coupled to epigenetic regulation
Source: J Exp Bot. 2019 Nov 29;71(6):2040–57. doi: 10.1093/jxb/erz524 (PMC7094079; doi:10.1093/jxb/erz524)
Supplement: erz524_suppl_supplementary_table_S4 [file erz524_suppl_supplementary_table_s4.xlsx]

## Sheet: Table legend
Table S4. Kmeans clustering of anova filtered nuclear proteins (qvalue ≤ 0.05) of a) Heat-treated groups (C, T1, T3, T5 and T10) and b) recovred groups(C, T5, SR, NS)

## Sheet: Table S4a
Accession	C	T1	T3	T5	T10	Cluster	Description	Binname (Mapman, first level)	Binname (Mapman, second level)
Contig_00216_4_7	0	0.912094	0.0703239	0.017582	0	1	Stem-specific protein TSJT1, putative, expressed	metal handling
Contig_00342_6_5	0.0272737	0.599413	0.094735	0.0825121	0.196066	1	Phosphomevalonate kinase	secondary metabolism	isoprenoids
Contig_20653_6_3	0.315886	0.602805	0.0813085	0	0	1	Beta-glucosidase 42	misc	gluco-, galacto- and mannosidases
PITA_000013091-RA	0.145455	0.709174	0.0272757	0.0493054	0.0687894	1	Enoyl-CoA hydratase/3-hydroxyacyl-CoA dehydrogenase	lipid metabolism	lipid degradation
PITA_000019027-RA	0	0.956013	0	0	0.0439871	1	Heat stress transcription factor A-6b	stress	abiotic
PITA_000028200-RA	0.05478	0.92853	0	0	0.0166899	1	Epithiospecifier protein	not assigned	no ontology
PITA_000045172-RA	0.0981744	0.558276	0.104889	0.0650909	0.17357	1	Putative DEAD-box ATP-dependent RNA helicase family protein	hormone metabolism	ethylene
PITA_000050783-RA	0.0866701	0.91333	0	0	0	1	Caffeic acid O-methyltransferase	secondary metabolism	phenylpropanoids
Contig_02235_6_6	0.288093	0.109027	0.057265	0.108098	0.437517	2	Sterol C7 reductase	hormone metabolism	brassinosteroid
Contig_02419_5_10	0.389543	0.137875	0.0685169	0.0605339	0.343531	2	Alpha/beta-Hydrolases superfamily protein	not assigned	no ontology
Contig_16039_5_1	0.501868	0.052049	0.0971124	0.0496642	0.299307	2	Glycine-rich RNA-binding protein	RNA	regulation of transcription
Contig_20324_4_3	0.448898	0.187076	0	0	0.364026	2	Glutamate decarboxylase	amino acid metabolism	synthesis
PITA_000016128-RA	0.593496	0.0752497	0.0194973	0.0496203	0.262137	2	Transposon protein, putative, unclassified, expressed	secondary metabolism	flavonoids
PITA_000022909-RA	0.407663	0.117919	0.064254	0.0812144	0.32895	2	Histone H1	not assigned	unknown
PITA_000049403-RA	0.295333	0.0626201	0.0922225	0.124188	0.425636	2	Calcium-transporting ATPase	signalling	calcium
PITA_000052104-RA	0.422473	0.251011	0.0371211	0.0283903	0.261005	2	WD40-like transcription factor	secondary metabolism	N misc
Contig_00060_5_2	0.242988	0.295456	0.0321393	0.0233958	0.406021	3	Soluble inorganic pyrophosphatase	nucleotide metabolism	phosphotransfer and pyrophosphatases
Contig_02106_4_2	0.0804114	0.175334	0.155371	0.0574635	0.531421	3	Small nuclear ribonucleoprotein SmD3b	RNA	processing
Contig_04807_6_8	0.0433738	0.336608	0.0747245	0.0627533	0.48254	3	Putative N-acetyltransferase ycf52	misc	GCN5-related N-acetyltransferase
Contig_08076_6_4	0.18408	0.388032	0.0160927	0.055412	0.356383	3	Naringenin,2-oxoglutarate 3-dioxygenase	secondary metabolism	flavonoids
Contig_08100_5_5	0.00080383	0.219932	0.151739	0.110495	0.51703	3	17.5 kd heat shock family protein	stress	abiotic
Contig_08473_6_7	0.0646035	0.384441	0.161733	0.0634794	0.325743	3	Eukaryotic translation initiation factor 6	protein	synthesis
Contig_16420_4_4	0.148229	0.279106	0.103048	0.0995731	0.370044	3	Calcium-dependent lipid-binding	stress	abiotic
Contig_16428_6_3	0	0.246942	0.201601	0.0516176	0.499839	3	17.5 kd heat shock family protein	stress	abiotic
Contig_20119_4_5	0.0878857	0.19576	0.144464	0.0925638	0.479327	3	Putative uncharacterized protein At1g33810	not assigned	unknown
Contig_24087_5_5	0.109231	0.319975	0.122427	0.101803	0.346564	3	40S ribosomal protein S10-3	protein	synthesis
Contig_24401_6_8	0.0806195	0.243182	0.172343	0.00817021	0.495685	3	Uncharacterized protein At2g27730, mitochondrial	not assigned	unknown
Contig_24502_6_3	0.165429	0.292514	0.122487	0.0738432	0.345726	3	50S ribosomal protein L10, chloroplastic	protein	synthesis
Contig_24569_6_4	0.161551	0.143371	0.109625	0.0405077	0.544946	3	60S ribosomal protein L19-2	protein	synthesis
Contig_24781_5_3	0.0153769	0.273421	0.0934457	0.19932	0.418437	3	Peptidyl-prolyl cis-trans isomerase	protein	folding
Contig_50733_6_1	0.158431	0.35655	0.134102	0	0.350918	3	Histone H2B	DNA	synthesis/chromatin structure
Contig_65714_6_2	0.168345	0.419672	0.0258297	0.0781485	0.308005	3	DNA damage-inducible protein 1	protein	degradation
PITA_000046208-RA	0.184436	0.159448	0.110523	0.029089	0.516505	3	Hap3/NF-YB transcription factor	DNA	synthesis/chromatin structure
Contig_02101_4_6	0.151512	0.172244	0.204665	0.135418	0.336161	4	40S ribosomal protein S19	protein	synthesis
Contig_04385_5_7	0.117664	0.252482	0.270658	0.110425	0.24877	4	RS9, ribosomal protein 9	protein	synthesis
Contig_04398_5_1	0.120529	0.209905	0.258409	0.103196	0.307962	4	Histone H2B	DNA	synthesis/chromatin structure
Contig_04434_4_3	0.124129	0.205912	0.195281	0.143721	0.330958	4	60S ribosomal protein L14	protein	synthesis
Contig_04709_6_5	0	0.344483	0.276858	0.163223	0.215436	4	Glycine-rich protein, putative isoform 1	not assigned	unknown
Contig_04785_4_6	0.105554	0.246503	0.254659	0.0683549	0.324928	4	Histone H2A	DNA	synthesis/chromatin structure
Contig_04879_4_8	0.137454	0.383627	0.15191	0.0421448	0.284865	4	ATP synthase subunit D	mitochondrial electron transport / ATP synthesis	F1-ATPase
Contig_04973_6_2	0.123755	0.269547	0.234399	0.0986819	0.273618	4	Histone H2B	DNA	synthesis/chromatin structure
Contig_05091_5_3	0.125018	0.204208	0.234447	0.117507	0.318819	4	RNA-binding protein 8A	RNA	RNA binding
Contig_08206_4_10	0.161401	0.281554	0.124191	0.182688	0.250166	4	60S ribosomal protein L10a	protein	synthesis
Contig_08520_6_3	0.182654	0.29849	0.220871	0.123135	0.17485	4	Male gametophyte defective 1	not assigned	unknown
Contig_16065_5_10	0.140429	0.219646	0.167535	0.12209	0.3503	4	Drought response protein	not assigned	unknown
Contig_16183_4_3	0.0511148	0.276955	0.224195	0.116195	0.33154	4	Tetrapyrrole-binding protein	tetrapyrrole synthesis	regulation
Contig_16503_6_4	0.124872	0.208816	0.234092	0.144257	0.287963	4	60S ribosomal protein L28-1	protein	synthesis
Contig_16625_6_7	0.0352399	0.275427	0.303306	0.194926	0.191102	4	Putative uncharacterized protein Sb01g008440	not assigned	unknown
Contig_16663_4_6	0.107018	0.292814	0.194399	0.189344	0.216425	4	Single-stranded DNA-binding protein WHY1, chloroplastic	RNA	regulation of transcription
Contig_16893_5_9	0.0247532	0.378233	0.309789	0.0967722	0.190453	4	Protein SOYBEAN GENE REGULATED BY COLD 2	not assigned	unknown
Contig_20183_5_3	0.146368	0.186182	0.204079	0.153566	0.309806	4	60S ribosomal protein L21	protein	synthesis
Contig_20232_6_4	0.128264	0.244234	0.277699	0.0662518	0.283551	4	40S ribosomal protein S15	protein	synthesis
Contig_24539_6_4	0.0424648	0.254024	0.279721	0.162124	0.261667	4	Proline synthase co-transcribed bacterial homolog protein	not assigned	no ontology
PITA_000009545-RA	0.156556	0.326135	0.240916	0.164793	0.1116	4	DEAD-box ATP-dependent RNA helicase 52B	RNA	processing
PITA_000019495-RA	0.129361	0.207338	0.264266	0.150902	0.248132	4	60S ribosomal protein L11-1	protein	synthesis
PITA_000024378-RA	0.191995	0.296141	0.124619	0.121139	0.266106	4	Ribosomal protein	protein	synthesis
PITA_000045727-RA	0.115311	0.214328	0.259159	0.0906585	0.320544	4	60S ribosomal protein L26-1	protein	synthesis
PITA_000088672-RA	0.111252	0.22327	0.294817	0.109867	0.260794	4	40S ribosomal protein S23 (S12)	protein	synthesis
Contig_00199_4_2	0.12074	0.115953	0.261539	0.0399587	0.461809	5	Histone H2A	DNA	synthesis/chromatin structure
Contig_00530_6_2	0.00350233	0.160454	0.342935	0.146672	0.346436	5	Small heat shock protein	stress	abiotic
Contig_01261_5_1	0.075259	0.183952	0.239283	0.0402659	0.46124	5	unnanotated	not assigned	unknown
Contig_04100_4_9	0.123839	0.116793	0.265801	0.152737	0.340829	5	60S ribosomal protein L32-1	protein	synthesis
Contig_04513_4_5	0.105006	0.0873993	0.273291	0.0245963	0.509707	5	Succinate dehydrogenase subunit 5, mitochondrial	not assigned	unknown
Contig_04559_5_4	0.0302606	0.210824	0.287299	0.114895	0.356721	5	17.7 kDa heat shock protein	stress	abiotic
Contig_04656_5_3	0.0661595	0.195768	0.313898	0.0415247	0.382649	5	NADH dehydrogenase [ubiquinone] 1 alpha subcomplex subunit 13-A	not assigned	unknown
Contig_04750_6_2	0.0777476	0.172425	0.325474	0.0800391	0.344314	5	Histone H2A	DNA	synthesis/chromatin structure
Contig_04845_4_4	0.0771968	0.194397	0.230141	0.108908	0.389357	5	60S ribosomal protein L23a	protein	synthesis
Contig_04904_4_4	0.109056	0.191642	0.201945	0.122703	0.374654	5	40S ribosomal protein S14	protein	synthesis
Contig_08046_5_1	0.0868024	0.0967955	0.401491	0.0207578	0.394153	5	SKP1-like protein 1B	protein	degradation
Contig_08057_5_3	0.0843402	0.184385	0.250476	0.118759	0.36204	5	Temperature-induced lipocalin-1	transport	misc
Contig_08293_5_4	0.104456	0.0852496	0.269036	0.157763	0.383496	5	Ribosomal protein S26E	protein	synthesis
Contig_08349_4_4	0.0784364	0.117312	0.22683	0.0885082	0.488913	5	Eukaryotic translation initiation factor 3 subunit G	protein	synthesis
Contig_08474_6_2	0.113479	0.144755	0.216896	0.127992	0.396877	5	40S ribosomal protein S20-2	protein	synthesis
Contig_08531_6_3	0.0327365	0.189357	0.372252	0.0840614	0.321594	5	FIB4	cell	organisation
Contig_08803_6_7	0	0.146126	0.27299	0.146866	0.434018	5	Small heat shock protein	stress	abiotic
Contig_08913_5_6	0.0188753	0.106608	0.32523	0.128631	0.420655	5	17.6 kDa class II heat shock protein	stress	abiotic
Contig_08938_6_10	0.0719044	0.122169	0.313723	0.0662684	0.425935	5	60S ribosomal protein L36	protein	synthesis
Contig_13047_5_4	0.0938683	0.199089	0.290388	0.0886341	0.328022	5	Histone H2A	DNA	synthesis/chromatin structure
Contig_13114_6_2	0.0363647	0.116835	0.350321	0.0488334	0.447647	5	Histone H4	DNA	synthesis/chromatin structure
Contig_16316_6_3	0.13669	0.161858	0.235212	0.103951	0.362288	5	60S ribosomal protein L18a-2	protein	synthesis
Contig_17497_4_1	0.0947768	0.191494	0.331115	0.0782417	0.304372	5	Histone H2A	DNA	synthesis/chromatin structure
Contig_20076_6_9	0.0201969	0.160487	0.253503	0.138851	0.426962	5	Small heat shock protein	stress	abiotic
Contig_20737_4_2	0.0139447	0.189408	0.371146	0.0401697	0.385332	5	50S ribosomal protein L29	protein	synthesis
Contig_24152_4_11	0.0919834	0.189144	0.235323	0.107636	0.375914	5	60S ribosomal protein L14-2	protein	synthesis
Contig_24425_5_2	0.0988079	0.144189	0.270767	0.0695475	0.416688	5	Histone H2A	DNA	synthesis/chromatin structure
Contig_24570_4_7	0.0952923	0.126632	0.204605	0.0377067	0.535764	5	Alba DNA/RNA-binding protein	not assigned	unknown
Contig_24824_4_5	0.0866385	0.0836983	0.416306	0.0383199	0.375037	5	40S ribosomal protein S24-1	protein	synthesis
Contig_27539_5_7	0.142751	0.138681	0.363466	0.0211424	0.33396	5	Histone H2A	DNA	synthesis/chromatin structure
PITA_000024080-RA	0.0220748	0.250213	0.293819	0.0913991	0.342495	5	MYB-HB-like transcription factor	RNA	regulation of transcription
PITA_000029057-RA	0.0498444	0.0511706	0.701327	0.0323171	0.165341	5	Hap3/NF-YB transcription factor	DNA	synthesis/chromatin structure
PITA_000067325-RA	0.0362725	0.113493	0.3066	0.0440819	0.499552	5	Hap3/NF-YB transcription factor	DNA	synthesis/chromatin structure
Contig_00369_6_3	0	0.0068529	0.252414	0.121248	0.619485	6	22.0 kDa class IV heat shock protein	stress	abiotic
Contig_03893_5_1	0	0	0.191126	0	0.808874	6	Sm-like protein LSM3A	RNA	processing
Contig_04586_4_4	0	0	0	0.195004	0.804996	6	Basic transcription factor 3	RNA	regulation of transcription
Contig_06477_6_1	0	0	0.190441	0	0.809559	6	17.5 kd heat shock family protein	stress	abiotic
Contig_08279_4_5	0	0.0776419	0.141398	0	0.780961	6	Probable calcium-binding protein CML13	protein	postranslational modification
Contig_08747_5_4	0.00394938	0.0307653	0.227916	0.0973192	0.64005	6	Low molecular weight heat shock protein	stress	abiotic
Contig_08912_5_7	0.0290094	0.135073	0.0334647	0.0572989	0.745154	6	Peptidyl-prolyl cis-trans isomerase Pin1	cell	cycle
Contig_09561_6_3	0.134792	0.14515	0.0791397	0.0554217	0.585497	6	Stromal cell-derived factor 2-like protein	not assigned	no ontology
Contig_11530_5_2	0.0902833	0.105951	0.0413215	0	0.762444	6	Histone H2B.4	DNA	synthesis/chromatin structure
Contig_16147_4_4	0	0.0600055	0.0442198	0.103189	0.792586	6	unnanotated	protein	degradation
Contig_16385_4_2	0.0598834	0	0.0414507	0	0.898666	6	40S ribosomal protein L3	protein	synthesis
Contig_20431_5_2	0.0430564	0.074467	0.158447	0	0.724029	6	Ribosomal protein L19	protein	synthesis
Contig_20568_6_6	0.19075	0.0365865	0.0682127	0.042367	0.662083	6	60S ribosomal protein L38	protein	synthesis
Contig_20853_4_1	0.112435	0.119417	0.0535187	0.105076	0.609553	6	Derlin	protein	degradation
Contig_24314_5_4	0	0.0448606	0.0898915	0.0580732	0.807175	6	70 kDa peptidyl-prolyl isomerase	protein	folding
Contig_25826_4_6	0.0567487	0.164378	0.0790779	0.0533875	0.646408	6	Trafficking protein particle complex subunit 3	transport	misc
PITA_000010241-RA	0.0208773	0.0723083	0.271964	0.0442715	0.590579	6	Hap3/NF-YB transcription factor	DNA	synthesis/chromatin structure
PITA_000040739-RA	0.04772	0.158334	0.0271015	0.0974386	0.669406	6	Mitochondrial import inner membrane translocase subunit TIM44	protein	targeting
PITA_000048440-RA	0	0	0	0.205167	0.794833	6	DNA helicase	DNA	synthesis/chromatin structure
PITA_000085978-RA	0.0122402	0.177856	0.123401	0.106954	0.579549	6	17.8 kDa class I heat shock protein	stress	abiotic
PITA_000094705-RA	0	0	0.174512	0.130247	0.695241	6	Myb-related transcription factor LBM1	not assigned	unknown
Contig_00146_6_4	0.101612	0.125011	0.198145	0.169858	0.405373	7	60S ribosomal protein L23	protein	synthesis
Contig_03427_6_1	0.0838906	0.0853049	0.230124	0.253034	0.347646	7	Novel plant SNARE 13	protein	targeting
Contig_03501_4_2	0.00934856	0.0348945	0.253901	0.212293	0.489563	7	Heat shock protein SSA1	stress	abiotic
Contig_04940_5_3	0.102932	0.0321506	0.161044	0.342007	0.361867	7	Mitochondrial-processing peptidase subunit beta	protein	targeting
Contig_06439_5_1	0.160791	0.036743	0.140046	0.289013	0.373407	7	Aldehyde dehydrogenase family 3 member F1	fermentation	aldehyde dehydrogenase
Contig_08351_6_5	0.038999	0.0583702	0.185947	0.285341	0.431343	7	Pre-mRNA cleavage factor Im 25 kDa subunit 2	RNA	processing
Contig_09593_4_8	0.0105107	0.0802607	0.309706	0.222754	0.376769	7	Bax inhibitor 1	stress	biotic
Contig_16868_4_3	0.148319	0.0473547	0.142729	0.238339	0.423259	7	COP9 signalosome complex subunit 8	signalling	light
Contig_20443_5_12	0.113089	0.143025	0.158575	0.1843	0.401011	7	Light-repressed protein A	protein	synthesis
Contig_24839_5_5	0.0157931	0.167558	0.245359	0.217861	0.35343	7	DnaJ protein ERDJ3A	stress	abiotic
Contig_66238_6_1	0	0.054384	0.181625	0.307039	0.456952	7	DEAD-box ATP-dependent RNA helicase 53	RNA	processing
PITA_000008167-RA	0.0940412	0.113084	0.204715	0.207014	0.381145	7	Phosphoglycerate kinase	PS	calvin cycle
PITA_000008614-RA	0.0147522	0	0.150673	0.266408	0.568166	7	Heterogeneous nuclear ribonucleoprotein 27C	RNA	RNA binding
PITA_000018322-RA	0.0306949	0.046125	0.1961	0.26401	0.463069	7	HPMS5 protein	DNA	repair
PITA_000022468-RA	0.0176302	0.0939089	0.264841	0.277446	0.346173	7	At2g39050/T7F6.22	not assigned	no ontology
PITA_000029470-RA	0.0185805	0.0387185	0.270737	0.298953	0.373011	7	arginine/serine-rich splicing factor	RNA	processing
Contig_00467_5_1	0.18905	0.356485	0.105324	0.14898	0.20016	8	Chalcone synthase	secondary metabolism	flavonoids
Contig_00925_5_2	0.59516	0.40484	0	0	0	8	S-adenosylmethionine synthase	amino acid metabolism	synthesis
Contig_04026_5_7	0.211806	0.342043	0.162348	0.15483	0.128973	8	Thiamine thiazole synthase	Co-factor and vitamine metabolism	thiamine
Contig_04359_5_7	0.224745	0.263899	0.151941	0.191699	0.167715	8	Salt tolerance protein 1	not assigned	unknown
Contig_05299_5_4	0.312834	0.255189	0.182299	0.157893	0.0917851	8	Peroxisomal acyl-coenzyme A oxidase 1	lipid metabolism	lipid degradation
Contig_05478_5_9	0.338121	0.166013	0.122874	0.157751	0.215242	8	Hydrolase	not assigned	no ontology
Contig_05639_5_6	0.342677	0.415749	0.0541242	0.0565906	0.130859	8	EF1Bgamma class glutathione S-transferase	protein	synthesis
Contig_08344_4_2	0.265669	0.301105	0.165828	0.11111	0.156288	8	Fructose-bisphosphate aldolase	PS	calvin cycle
Contig_08703_4_1	0.441656	0.205443	0.131031	0.14045	0.0814202	8	Coumarate 3-hydroxylase	secondary metabolism	phenylpropanoids
Contig_08743_4_5	0.298351	0.266458	0.127913	0.127713	0.179565	8	Protein disulfide-isomerase	redox	thioredoxin
Contig_09823_4_5	0.269436	0.234785	0.144907	0.202971	0.147902	8	26S proteasome non-ATPase regulatory subunit 11	protein	degradation
Contig_17049_6_1	0.28448	0.291224	0.100683	0.0940939	0.229519	8	Aldehyde dehydrogenase	fermentation	aldehyde dehydrogenase
Contig_20161_5_1	0.241491	0.284593	0.181751	0.175756	0.116409	8	Protein plastid transcriptionally active 16, chloroplastic	RNA	transcription
Contig_20490_5_9	0.238458	0.252847	0.18285	0.180297	0.145548	8	Peroxisomal fatty acid beta-oxidation multifunctional protein	lipid metabolism	lipid degradation
Contig_20550_4_3	0.373847	0.373732	0.174354	0.0636652	0.014401	8	S-adenosylmethionine synthase 5	amino acid metabolism	synthesis
Contig_24598_5_2	0.301295	0.424653	0.0414419	0.0793122	0.153298	8	Ubiquitin carboxyl-terminal hydrolase 6	protein	degradation
Contig_25607_5_2	0.15138	0.395842	0.181618	0.150569	0.120591	8	Probable ADP-ribosylation factor GTPase-activating protein AGD8	protein	degradation
Contig_25619_6_7	0.235408	0.348146	0.225725	0.0545875	0.136134	8	Dehydrogenase/reductase SDR family member 4	misc	short chain dehydrogenase/reductase (SDR)
Contig_47125_5_1	0.40923	0.227475	0.161726	0.135695	0.0658739	8	UDP-glucose 6-dehydrogenase 3	cell wall	precursor synthesis
Contig_59320_4_6	0.362431	0.297361	0.234087	0.0641695	0.0419516	8	Delta(24)-sterol reductase	hormone metabolism	brassinosteroid
Contig_65484_6_2	0.405263	0.115008	0.274478	0.123028	0.0822224	8	DNA topoisomerase 6 subunit B	hormone metabolism	brassinosteroid
PITA_000014101-RA	0.266514	0.248174	0.189848	0.157738	0.137726	8	Adenosylhomocysteinase	amino acid metabolism	degradation
PITA_000026132-RA	0.537176	0.292765	0.0207277	0.0843884	0.0649424	8	Calcium-dependent phosphotriesterase superfamily protein	not assigned	unknown
Contig_00121_4_3	0.0665968	0.199179	0.214347	0.249976	0.269901	9	Chaperone protein ClpB1/HSP101	stress	abiotic
Contig_00672_4_2	0.15675	0.0838106	0.239468	0.216356	0.303615	9	RuvB-like protein 1	development	unspecified
Contig_02077_4_9	0	0.186855	0.270513	0.245503	0.297128	9	DUF3531	not assigned	unknown
Contig_04150_5_9	0.116518	0.177228	0.158029	0.297951	0.250273	9	UDP-sulfoquinovose synthase, chloroplastic	lipid metabolism	glycolipid synthesis
Contig_04206_5_1	0.0472847	0.176703	0.2351	0.242114	0.298798	9	RNA binding S1 protein	not assigned	no ontology
Contig_04501_5_5	0.348678	0	0	0.566244	0.0850779	9	Trans-2,3-enoyl-CoA reductase	lipid metabolism	exotics (steroids, squalene etc)
Contig_04580_4_4	0.125274	0.135408	0.132877	0.247379	0.359062	9	Heterogeneous nuclear ribonucleoprotein 27C	RNA	RNA binding
Contig_05438_5_2	0.173731	0.176875	0.151164	0.223825	0.274404	9	Erlin-2	not assigned	no ontology
Contig_06166_4_3	0.170893	0.173327	0.13086	0.243267	0.281654	9	DnaJ protein ERDJ3B	stress	abiotic
Contig_06458_4_1	0.076046	0.126372	0.222631	0.259286	0.315665	9	DEAD-box ATP-dependent RNA helicase 53	RNA	processing
Contig_08477_6_7	0.0110625	0.124396	0.20614	0.370638	0.287763	9	Protein HEAT-STRESS-ASSOCIATED 32	stress	abiotic
Contig_08508_5_6	0.122962	0.133626	0.201282	0.286346	0.255784	9	DNA/RNA-binding protein Alba-like protein	RNA	regulation of transcription
Contig_08632_6_2	0.15697	0.170095	0.139448	0.209956	0.32353	9	T-complex protein 1 subunit eta	protein	folding
Contig_08798_5_8	0.0547384	0.100069	0.282685	0.290882	0.271626	9	Heterogeneous nuclear ribonucleoprotein U-like protein 1	not assigned	unknown
Contig_09499_6_9	0.147446	0.170738	0.18619	0.223594	0.272032	9	T-complex protein 1 subunit zeta	protein	folding
Contig_10073_5_4	0.147103	0.0630706	0.347135	0.260746	0.181946	9	WD repeat-containing protein 5	signalling	G-proteins
Contig_16521_5_5	0.0930565	0.158226	0.220289	0.290548	0.237881	9	Probable mediator of RNA polymerase II transcription subunit 37b	stress	abiotic
Contig_20108_5_2	0.0615325	0.179631	0.179617	0.292854	0.286366	9	Heat shock protein 90	stress	abiotic
Contig_20209_5_2	0.110946	0.154059	0.196028	0.219702	0.319266	9	Reticulon-like protein B2	stress	biotic
Contig_24848_4_1	0.0788386	0.15174	0.234183	0.251694	0.283546	9	DEAD-box ATP-dependent RNA helicase 53	RNA	processing
Contig_54096_5_1	0.236705	0.10419	0.0597186	0.269508	0.329878	9	Very-long-chain enoyl-CoA reductase	lipid metabolism	exotics (steroids, squalene etc)
Contig_65355_4_6	0.0838845	0.115529	0.303021	0.268141	0.229425	9	Heme oxygenase 1, chloroplastic	tetrapyrrole synthesis	heme oxygenase
Contig_68048_6_2	0.176464	0.210448	0.0747197	0.226279	0.312089	9	Reticulon-like protein B16	stress	biotic
Contig_69068_5_2	0.0812415	0.165767	0.217493	0.21279	0.322709	9	T-complex protein 1 subunit beta	protein	folding
Contig_70922_5_5	0.219489	0.110675	0.0940033	0.180752	0.395081	9	AT3g03330/T21P5_25	misc	short chain dehydrogenase/reductase (SDR)
Contig_72397_4_2	0.203914	0.146835	0.174345	0.183253	0.291653	9	Coatomer subunit epsilon	cell	vesicle transport
PITA_000009570-RA	0.161139	0.17828	0.126867	0.169551	0.364163	9	Eukaryotic peptide chain release factor subunit 1	protein	synthesis
PITA_000013006-RA	0.0466896	0.165068	0.218829	0.286037	0.283376	9	Protein Fes1A	not assigned	no ontology

## Sheet: Table S4b
Accession	C	T5	SR	NS	Cluster	Description	Binname (Mapman, first level)	Binname (Mapman, second level)
Contig_00064_6_3	0.277279	0.173483	0.360204	0.189034	1	Fructose-bisphosphate aldolase	PS	calvin cycle
Contig_00293_4_12	0.200137	0.198251	0.451655	0.149958	1	Puromycin-sensitive aminopeptidase	protein	degradation
Contig_00467_5_1	0.212766	0.175714	0.41212	0.199399	1	Chalcone synthase	secondary metabolism	flavonoids
Contig_01261_5_1	0.116741	0.0599667	0.412784	0.410508	1	unnanotated	not assigned	unknown
Contig_01320_4_11	0.203715	0.179627	0.513206	0.103452	1	Ultraviolet-B receptor UVR8	stress	abiotic
Contig_01514_4_20	0.111798	0.253693	0.394823	0.239686	1	Riboflavin synthase	Co-factor and vitamine metabolism	riboflavin
Contig_02101_4_6	0.206101	0.18743	0.370074	0.236395	1	40S ribosomal protein S19	protein	synthesis
Contig_02419_5_10	0.35967	0.063655	0.334084	0.242592	1	Alpha/beta-Hydrolases superfamily protein	not assigned	no ontology
Contig_04026_5_7	0.224819	0.173303	0.410232	0.191647	1	Thiamine thiazole synthase	Co-factor and vitamine metabolism	thiamine
Contig_04066_5_5	0.273806	0.137709	0.316485	0.272001	1	Cinnamate 4-hydroxylase	secondary metabolism	phenylpropanoids
Contig_04165_6_3	0.244336	0.176999	0.362867	0.215799	1	Signal recognition particle 54 kDa protein, chloroplastic	protein	targeting
Contig_04245_5_1	0.18027	0.203356	0.326463	0.289911	1	Ribosomal protein S5	protein	synthesis
Contig_04385_5_7	0.195957	0.194175	0.348441	0.261427	1	RS9, ribosomal protein 9	protein	synthesis
Contig_04398_5_1	0.174552	0.157819	0.393559	0.27407	1	Histone H2B	DNA	synthesis/chromatin structure
Contig_04513_4_5	0.268083	0.066217	0.512573	0.153126	1	Succinate dehydrogenase subunit 5, mitochondrial	not assigned	unknown
Contig_04750_6_2	0.119724	0.131171	0.421616	0.327489	1	Histone H2A	DNA	synthesis/chromatin structure
Contig_04785_4_6	0.162635	0.112124	0.360968	0.364273	1	Histone H2A	DNA	synthesis/chromatin structure
Contig_04845_4_4	0.149073	0.221925	0.399739	0.229264	1	60S ribosomal protein L23a	protein	synthesis
Contig_04858_6_6	0.263629	0.203234	0.293356	0.239781	1	26S proteasome non-ATPase regulatory subunit 12 homolog B	protein	degradation
Contig_04879_4_8	0.171012	0.0533609	0.414549	0.361078	1	ATP synthase subunit D	mitochondrial electron transport / ATP synthesis	F1-ATPase
Contig_04973_6_2	0.187605	0.156575	0.37284	0.282981	1	Histone H2B	DNA	synthesis/chromatin structure
Contig_05296_6_12	0.184707	0.192183	0.371864	0.251246	1	Protein phosphatase 2C 57	protein	postranslational modification
Contig_05299_5_4	0.251921	0.135491	0.389522	0.223066	1	Peroxisomal acyl-coenzyme A oxidase 1	lipid metabolism	lipid degradation
Contig_05856_6_2	0.196899	0.101477	0.344475	0.357148	1	GTPase Der	signalling	G-proteins
Contig_06807_5_3	0.198713	0	0.498019	0.303268	1	Phosphoacetylglucosamine mutase	cell wall	precursor synthesis
Contig_08344_4_2	0.339612	0.151813	0.292878	0.215697	1	Fructose-bisphosphate aldolase	PS	calvin cycle
Contig_08349_4_4	0.163863	0.1926	0.458157	0.185379	1	Eukaryotic translation initiation factor 3 subunit G	protein	synthesis
Contig_08520_6_3	0.250936	0.17676	0.278571	0.293732	1	Male gametophyte defective 1	not assigned	unknown
Contig_08676_6_13	0.263917	0.171958	0.397647	0.166479	1	ERBB-3 BINDING PROTEIN 1	protein	degradation
Contig_08743_4_5	0.307684	0.13921	0.324154	0.228952	1	Protein disulfide-isomerase	redox	thioredoxin
Contig_08771_5_6	0.208871	0.209099	0.443193	0.138838	1	Ran-binding protein 1 homolog b	signalling	G-proteins
Contig_08938_6_10	0.142186	0.143173	0.489153	0.225489	1	60S ribosomal protein L36	protein	synthesis
Contig_09045_5_9	0.175981	0.22864	0.200786	0.394593	1	Putative membrane protein C24H6.13	stress	abiotic
Contig_09202_5_4	0.207297	0.172836	0.325249	0.294618	1	60S ribosomal protein L17-2	protein	synthesis
Contig_09398_5_7	0.135701	0.159383	0.453471	0.251445	1	40S ribosomal protein S25	protein	synthesis
Contig_09823_4_5	0.2926	0.231798	0.269808	0.205794	1	26S proteasome non-ATPase regulatory subunit 11	protein	degradation
Contig_13047_5_4	0.149452	0.15039	0.395364	0.304794	1	Histone H2A	DNA	synthesis/chromatin structure
Contig_16039_5_1	0.338826	0.0363027	0.392211	0.23266	1	Glycine-rich RNA-binding protein	RNA	regulation of transcription
Contig_16132_4_7	0.156619	0.143626	0.481877	0.217877	1	Magnesium-chelatase subunit ChlH, chloroplastic	tetrapyrrole synthesis	magnesium chelatase
Contig_16253_4_3	0.269417	0.0791722	0.327198	0.324212	1	Cytochrome P450 mono-oxygenase	secondary metabolism	flavonoids
Contig_16356_6_4	0.217114	0.144165	0.378145	0.260576	1	17.5 kd heat shock family protein	stress	abiotic
Contig_16465_6_3	0.153161	0.13014	0.495414	0.221285	1	Histone H2A	DNA	synthesis/chromatin structure
Contig_16612_5_8	0.181306	0.205889	0.316094	0.296711	1	50S ribosomal protein L19, putative	protein	synthesis
Contig_16663_4_6	0.149953	0.278438	0.290517	0.281093	1	Single-stranded DNA-binding protein WHY1, chloroplastic	RNA	regulation of transcription
Contig_17049_6_1	0.271625	0.0961209	0.314471	0.317784	1	Aldehyde dehydrogenase	fermentation	aldehyde dehydrogenase
Contig_17066_5_4	0.167882	0.203443	0.300696	0.327979	1	H/ACA ribonucleoprotein complex subunit 2	protein	synthesis
Contig_17497_4_1	0.143196	0.12565	0.424483	0.30667	1	Histone H2A	DNA	synthesis/chromatin structure
Contig_20141_5_2	0.134919	0.0478965	0.502809	0.314375	1	Cucumisin	not assigned	unknown
Contig_20161_5_1	0.220948	0.172707	0.329426	0.276919	1	Protein plastid transcriptionally active 16, chloroplastic	RNA	transcription
Contig_20183_5_3	0.167422	0.18213	0.383234	0.267214	1	60S ribosomal protein L21	protein	synthesis
Contig_20184_5_1	0.355111	0.00887793	0.373775	0.262236	1	PPIase	cell	cycle
Contig_20232_6_4	0.207553	0.11377	0.424945	0.253733	1	40S ribosomal protein S15	protein	synthesis
Contig_20324_4_3	0.709889	0	0.170357	0.119754	1	Glutamate decarboxylase	amino acid metabolism	synthesis
Contig_20494_5_5	0.215516	0.159838	0.420916	0.203729	1	Sucrose-phosphatase 1	major CHO metabolism	synthesis
Contig_20568_6_6	0.24348	0.0449487	0.507959	0.203613	1	60S ribosomal protein L38	protein	synthesis
Contig_20653_6_3	0.33023	0	0.388879	0.28089	1	Beta-glucosidase 42	misc	gluco-, galacto- and mannosidases
Contig_24152_4_11	0.1542	0.189995	0.44499	0.210815	1	60S ribosomal protein L14-2	protein	synthesis
Contig_24425_5_2	0.187639	0.150589	0.438037	0.223735	1	Histone H2A	DNA	synthesis/chromatin structure
Contig_24502_6_3	0.189663	0.0848628	0.414221	0.311253	1	50S ribosomal protein L10, chloroplastic	protein	synthesis
Contig_24605_5_3	0.261048	0.109886	0.437948	0.191119	1	Chalcone-flavonone isomerase family protein	secondary metabolism	flavonoids
Contig_24650_6_2	0.135719	0.0871401	0.497157	0.279984	1	Histone H2A.1	DNA	synthesis/chromatin structure
Contig_25015_4_23	0.105265	0.253367	0.408425	0.232943	1	AMPSase	nucleotide metabolism	synthesis
Contig_25607_5_2	0.219365	0.229303	0.373269	0.178063	1	Probable ADP-ribosylation factor GTPase-activating protein AGD8	protein	degradation
Contig_25619_6_7	0.286939	0.0686232	0.32349	0.320948	1	Dehydrogenase/reductase SDR family member 4	misc	short chain dehydrogenase/reductase (SDR)
Contig_27539_5_7	0.216875	0.0316157	0.533285	0.218224	1	Histone H2A	DNA	synthesis/chromatin structure
Contig_40193_5_1	0.0969571	0	0.447262	0.455781	1	Tetrapyrrole synthesis regulation TRP protein	tetrapyrrole synthesis	regulation
Contig_47125_5_1	0.299189	0.105897	0.430384	0.16453	1	UDP-glucose 6-dehydrogenase 3	cell wall	precursor synthesis
Contig_50733_6_1	0.196242	0	0.434316	0.369442	1	Histone H2B	DNA	synthesis/chromatin structure
Contig_57547_6_6	0.216875	0.135612	0.449425	0.198088	1	Phosphoglucan, water dikinase, chloroplastic	major CHO metabolism	degradation
Contig_59320_4_6	0.370728	0.0721248	0.256161	0.300985	1	Delta(24)-sterol reductase	hormone metabolism	brassinosteroid
Contig_65484_6_2	0.277124	0.0956317	0.274905	0.35234	1	DNA topoisomerase 6 subunit B	hormone metabolism	brassinosteroid
PITA_000003649-RA	0.242136	0.20877	0.326901	0.222193	1	Phosphoglycerate kinase	PS	calvin cycle
PITA_000006496-RA	0.168744	0.229904	0.367121	0.234231	1	WD40-like transcription factor	protein	synthesis
PITA_000008806-RA	0.230487	0.170617	0.230823	0.368073	1	CSC1-like protein ERD4	stress	abiotic
PITA_000012498-RA	0.20505	0.19196	0.451819	0.151172	1	Pyruvate dehydrogenase E1 component subunit beta, mitochondrial	TCA / org transformation	TCA
PITA_000014101-RA	0.245188	0.154666	0.381562	0.218584	1	Adenosylhomocysteinase	amino acid metabolism	degradation
PITA_000015387-RA	0.137838	0.168934	0.449606	0.243621	1	Heme oxygenase 1	tetrapyrrole synthesis	heme oxygenase
PITA_000016128-RA	0.279164	0.0235334	0.433088	0.264215	1	Transposon protein, putative, unclassified, expressed	secondary metabolism	flavonoids
PITA_000019495-RA	0.159099	0.193614	0.354141	0.293147	1	60S ribosomal protein L11-1	protein	synthesis
PITA_000019791-RA	0.266011	0.0241621	0.351332	0.358495	1	Arginine/serine-rich splicing factor RS34	RNA	processing
PITA_000020650-RA	0.0431199	0	0.31798	0.6389	1	Glycoside hydrolase family 1 protein	misc	gluco-, galacto- and mannosidases
PITA_000024378-RA	0.231072	0.145391	0.358968	0.264569	1	Ribosomal protein	protein	synthesis
PITA_000026132-RA	0.2638	0.0451904	0.29674	0.39427	1	Calcium-dependent phosphotriesterase superfamily protein	not assigned	unknown
PITA_000045727-RA	0.193417	0.159641	0.379021	0.267922	1	60S ribosomal protein L26-1	protein	synthesis
PITA_000049403-RA	0.25598	0.10994	0.419303	0.214777	1	Calcium-transporting ATPase	signalling	calcium
PITA_000052104-RA	0.366206	0.0284537	0.290067	0.315273	1	WD40-like transcription factor	secondary metabolism	N misc
PITA_000088672-RA	0.176262	0.185795	0.401794	0.236149	1	40S ribosomal protein S23 (S12)	protein	synthesis
Contig_00335_6_5	0	0	0.780495	0.219505	2	Hydroxymethylglutaryl-CoA lyase, mitochondrial	amino acid metabolism	degradation
Contig_00795_4_3	0.0730747	0	0.589625	0.3373	2	Protein brittle-1	transport	metabolite transporters at the envelope membrane
Contig_00925_5_2	0.247441	0	0.65396	0.0985982	2	S-adenosylmethionine synthase	amino acid metabolism	synthesis
Contig_01033_6_9	0	0	0.633544	0.366456	2	Cytochrome P450, putative	misc	cytochrome P450
Contig_01338_5_5	0.0286933	0.0734334	0.712968	0.184906	2	Phytochrome-associated serine/threonine-protein phosphatase	protein	postranslational modification
Contig_04558_4_10	0.116309	0	0.75116	0.132531	2	ADP-ribosylation factor GTPase-activating protein AGD10	protein	degradation
Contig_04656_5_3	0.119911	0.0786371	0.543098	0.258354	2	NADH dehydrogenase [ubiquinone] 1 alpha subcomplex subunit 13-A	not assigned	unknown
Contig_04729_6_2	0	0.177654	0.673294	0.149052	2	Mitogen-activated protein kinase homolog MMK1	signalling	MAP kinases
Contig_04807_6_8	0.105597	0.16468	0.575242	0.154482	2	Putative N-acetyltransferase ycf52	misc	GCN5-related N-acetyltransferase
Contig_05671_5_4	0.0648027	0.197097	0.644223	0.0938781	2	Importin subunit beta-1	protein	targeting
Contig_13114_6_2	0.0782122	0.113007	0.577519	0.231262	2	Histone H4	DNA	synthesis/chromatin structure
Contig_18927_4_6	0.0780053	0.1478	0.669907	0.104288	2	Probable pinoresinol-lariciresinol reductase 3	secondary metabolism	flavonoids
Contig_20431_5_2	0.089403	0	0.752267	0.15833	2	Ribosomal protein L19	protein	synthesis
Contig_20467_4_7	0.0650643	0	0.720773	0.214162	2	Small nuclear ribonucleoprotein Sm D1	RNA	processing
Contig_20737_4_2	0.0209082	0.0636653	0.678499	0.236928	2	50S ribosomal protein L29	protein	synthesis
Contig_24269_4_3	0.0741137	0	0.73614	0.189747	2	NEDD8-activating enzyme E1 catalytic subunit	protein	degradation
Contig_24817_5_3	0.0464751	0	0.953525	0	2	Histone H1	not assigned	unknown
Contig_51003_4_1	0.0652528	0.120386	0.549996	0.264365	2	AMPSase	nucleotide metabolism	synthesis
Contig_64893_4_5	0.0358356	0.245648	0.577015	0.141501	2	Serine-threonine kinase receptor-associated protein	protein	postranslational modification
Contig_66792_6_4	0.12784	0.0439225	0.665574	0.162664	2	LIM transcription factor homolog	RNA	regulation of transcription
PITA_000010241-RA	0.0480933	0.111	0.653353	0.187554	2	Hap3/NF-YB transcription factor	DNA	synthesis/chromatin structure
PITA_000046208-RA	0.346331	0.0614446	0.585266	0.00695783	2	Hap3/NF-YB transcription factor	DNA	synthesis/chromatin structure
PITA_000067325-RA	0.0772442	0.100294	0.61821	0.204252	2	Hap3/NF-YB transcription factor	DNA	synthesis/chromatin structure
PITA_000073096-RA	0	0.147497	0.609773	0.24273	2	Nucleoredoxin	not assigned	no ontology
PITA_000076143-RA	0	0.230164	0.769836	0	2	Isoeugenol synthase 1	secondary metabolism	flavonoids
Contig_01991_5_3	0	0	1	0	2	S-adenosylmethionine synthase 2	amino acid metabolism	synthesis
Contig_08279_4_5	0	0	1	0	2	Probable calcium-binding protein CML13	protein	postranslational modification
Contig_00109_4_9	0.13225	0.577932	0.190314	0.0995042	3	DnaJ protein homolog	stress	abiotic
Contig_00530_6_2	0.0189898	0.82413	0.136756	0.0201244	3	Small heat shock protein	stress	abiotic
Contig_01415_4_8	0	0.786849	0.198761	0.0143907	3	Low molecular weight heat shock protein	stress	abiotic
Contig_02077_4_9	0	0.752687	0.153652	0.0936604	3	DUF3531	not assigned	unknown
Contig_03501_4_2	0.0330313	0.824105	0.0288726	0.113992	3	Heat shock protein SSA1	stress	abiotic
Contig_03922_4_3	0.0102367	0.773385	0.21242	0.00395839	3	17.5 kd heat shock family protein	stress	abiotic
Contig_03989_5_4	0.133218	0.761016	0.0443126	0.0614532	3	Probable prolyl 4-hydroxylase 4	misc	oxidases - copper, flavone etc
Contig_04206_5_1	0.108841	0.601255	0.211063	0.0788407	3	RNA binding S1 protein	not assigned	no ontology
Contig_04559_5_4	0.09533	0.726156	0.142127	0.0363862	3	17.7 kDa heat shock protein	stress	abiotic
Contig_08100_5_5	0.00566081	0.720893	0.264715	0.00873103	3	17.5 kd heat shock family protein	stress	abiotic
Contig_08477_6_7	0.0237632	0.822214	0.058242	0.0957811	3	Protein HEAT-STRESS-ASSOCIATED 32	stress	abiotic
Contig_08662_6_7	0	0.84761	0.15239	0	3	17.5 kd heat shock family protein	stress	abiotic
Contig_08798_5_8	0.123079	0.676543	0.118004	0.0823736	3	Heterogeneous nuclear ribonucleoprotein U-like protein 1	not assigned	unknown
Contig_08803_6_7	0	0.766857	0.233104	3.89278e-05	3	Small heat shock protein	stress	abiotic
Contig_09593_4_8	0.0348149	0.744785	0.0957748	0.124626	3	Bax inhibitor 1	stress	biotic
Contig_16279_4_8	0.121037	0.710815	0.0990427	0.0691048	3	Heat shock 90/70 organizing protein	stress
Contig_20076_6_9	0.0938931	0.664156	0.168712	0.0732386	3	Small heat shock protein	stress	abiotic
Contig_24781_5_3	0.0435601	0.598964	0.225323	0.132153	3	Peptidyl-prolyl cis-trans isomerase	protein	folding
Contig_24839_5_5	0.0601726	0.939827	0	0	3	DnaJ protein ERDJ3A	stress	abiotic
PITA_000008614-RA	0.0466565	0.872427	0.032594	0.0483229	3	Heterogeneous nuclear ribonucleoprotein 27C	RNA	RNA binding
PITA_000013006-RA	0.0934569	0.62549	0.183199	0.0978543	3	Protein Fes1A	not assigned	no ontology
PITA_000022468-RA	0.0422729	0.904011	0.0368723	0.0168442	3	At2g39050/T7F6.22	not assigned	no ontology
PITA_000024080-RA	0.0612657	0.806597	0.130743	0.00139417	3	MYB-HB-like transcription factor	RNA	regulation of transcription
PITA_000029470-RA	0.0348896	0.618929	0.264163	0.0820183	3	arginine/serine-rich splicing factor	RNA	processing
Contig_00121_4_3	0.138373	0.556673	0.216834	0.0881192	4	Chaperone protein ClpB1/HSP101	stress	abiotic
Contig_00337_4_3	0.330065	0.566116	0.0769784	0.0268405	4	Eukaryotic peptide chain release factor subunit 1	protein	synthesis
Contig_00952_4_5	0.246964	0.343787	0.199622	0.209627	4	Glycine-rich RNA-binding protein RZ1B	RNA	RNA binding
Contig_01307_5_8	0.191904	0.450034	0.187307	0.170756	4	RuvB-like 2	DNA	synthesis/chromatin structure
Contig_01318_6_6	0.132626	0.359716	0.429902	0.0777564	4	AtSUFE	Co-factor and vitamine metabolism	iron-sulphur clusters
Contig_02391_5_6	0.223677	0.394885	0.033665	0.347774	4	T-complex protein 1 subunit zeta 1	protein	folding
Contig_04150_5_9	0.136438	0.375532	0.359903	0.128128	4	UDP-sulfoquinovose synthase, chloroplastic	lipid metabolism	glycolipid synthesis
Contig_04359_5_7	0.282797	0.253757	0.146315	0.31713	4	Salt tolerance protein 1	not assigned	unknown
Contig_04418_4_3	0.209761	0.346295	0.248062	0.195881	4	Importin subunit alpha	protein	targeting
Contig_04580_4_4	0.219322	0.448862	0.191726	0.14009	4	Heterogeneous nuclear ribonucleoprotein 27C	RNA	RNA binding
Contig_04651_6_4	0.30263	0.330762	0.128925	0.237682	4	Translocon-associated protein (TRAP), alpha subunit	not assigned	no ontology
Contig_04699_6_6	0.214981	0.37304	0.234685	0.177293	4	Putative rRNA 2'-O-methyltransferase fibrillarin 3	RNA	processing
Contig_04940_5_3	0.135755	0.432464	0.255924	0.175858	4	Mitochondrial-processing peptidase subunit beta	protein	targeting
Contig_06027_5_11	0.702794	0.175548	0	0.121659	4	Casein kinase II subunit alpha	protein	postranslational modification
Contig_06439_5_1	0.207181	0.403167	0.191005	0.198647	4	Aldehyde dehydrogenase family 3 member F1	fermentation	aldehyde dehydrogenase
Contig_07396_5_1	0.286404	0.363713	0.156149	0.193735	4	ATP-dependent RNA helicase DDX4	not assigned	unknown
Contig_08481_5_9	0.164025	0.442472	0.243111	0.150393	4	Heat shock protein 90 homolog	stress	abiotic
Contig_08508_5_6	0.181505	0.447476	0.187544	0.183475	4	DNA/RNA-binding protein Alba-like protein	RNA	regulation of transcription
Contig_08531_6_3	0.162684	0.443724	0.297553	0.0960389	4	FIB4	cell	organisation
Contig_09049_5_2	0.234955	0.429619	0.171013	0.164413	4	Eukaryotic initiation factor 4A	protein	synthesis
Contig_09499_6_9	0.202469	0.326146	0.283248	0.188137	4	T-complex protein 1 subunit zeta	protein	folding
Contig_16070_6_2	0.268945	0.372706	0.228019	0.13033	4	Heat shock 70 kDa protein	stress	abiotic
Contig_16455_4_3	0.168242	0.354263	0.221973	0.255521	4	Ubiquitin-40S ribosomal protein S27a	protein	synthesis
Contig_16521_5_5	0.156729	0.526371	0.178494	0.138406	4	Probable mediator of RNA polymerase II transcription subunit 37b	stress	abiotic
Contig_17045_5_4	0.244148	0.31587	0.138968	0.301014	4	ALY protein	RNA	RNA binding
Contig_20182_4_5	0.220288	0.344769	0.216528	0.218415	4	RNA-binding protein 1	RNA	RNA binding
Contig_20209_5_2	0.199292	0.419734	0.187475	0.193499	4	Reticulon-like protein B2	stress	biotic
Contig_20216_6_1	0.127221	0.367953	0.348117	0.156708	4	PPIase	cell	cycle
Contig_20257_6_3	0.110534	0.511843	0.243853	0.13377	4	Putative mitochondrial ribosomal protein S1	not assigned	no ontology
Contig_20357_5_7	0.259727	0.359997	0.182681	0.197595	4	SNF2 transcription factor	RNA	RNA binding
Contig_20554_5_5	0.246361	0.323382	0.185258	0.244999	4	RNA-binding (RRM/RBD/RNP motifs) family protein	RNA	RNA binding
Contig_24171_6_7	0.207414	0.452494	0.168752	0.171341	4	FRIGIDA-like protein 3	not assigned	unknown
Contig_24539_6_4	0.11371	0.503709	0.139431	0.243151	4	Proline synthase co-transcribed bacterial homolog protein	not assigned	no ontology
Contig_24776_4_10	0.179795	0.442694	0.170502	0.207009	4	Peroxisomal targeting signal 2 receptor	protein	targeting
Contig_25049_5_1	0.208388	0.490171	0.0825019	0.218939	4	60S ribosomal protein L15-1	protein	synthesis
Contig_29238_6_8	0.147649	0.468571	0.246704	0.137076	4	LOS4	DNA	synthesis/chromatin structure
Contig_54335_5_1	0.0670523	0.469934	0.213232	0.249782	4	Pre-mRNA-splicing factor	DNA	repair
Contig_57687_5_2	0.154235	0.409578	0.140773	0.295415	4	La protein 1	RNA	regulation of transcription
Contig_65355_4_6	0.144669	0.436457	0.247984	0.170891	4	Heme oxygenase 1, chloroplastic	tetrapyrrole synthesis	heme oxygenase
Contig_66238_6_1	0	0.524666	0.292554	0.18278	4	DEAD-box ATP-dependent RNA helicase 53	RNA	processing
PITA_000000788-RA	0.213935	0.276276	0.277341	0.232447	4	Eukaryotic translation initiation factor 2 gamma subunit, putative	protein	synthesis
PITA_000006372-RA	0.156069	0.424937	0.194027	0.224967	4	Far upstream element-binding protein 2	RNA	RNA binding
PITA_000018322-RA	0.0603949	0.526319	0.257078	0.156208	4	HPMS5 protein	DNA	repair
PITA_000028702-RA	0.833001	0.166999	0	0	4	unnanotated	not assigned	unknown
PITA_000064054-RA	0.559257	0.388481	0.0296593	0.0226023	4	Legumin	development	storage proteins
A0A0A7REG5	1	0	0	0	4	Late embryogenesis abundant protein LEA7-1	development	late embryogenesis abundant
