# Supplementary material for: Integrative analysis of the nuclear proteome in Pinus radiata reveals thermopriming coupled to epigenetic regulation
Source: J Exp Bot. 2019 Nov 29;71(6):2040–57. doi: 10.1093/jxb/erz524 (PMC7094079; doi:10.1093/jxb/erz524)
Supplement: erz524_suppl_supplementary_table_S5 [file erz524_suppl_supplementary_table_s5.xlsx]

## Sheet: Table legend
Table S5: Spare Partial Least Square regression of a) transcription regulators network and b) IRGA and nuclear proteins network

## Sheet: Table S5a
Explained variance
	comp 1	comp 2	comp 3	comp 4	comp 5	comp 6	comp 7	comp 8	comp 9	comp 10
X	0.593057	0.137399	0.130864	0.0416338	0.0242512	0.0211585	0.0218373	0.0161734	0.0052301	0.00279285
Y	0.390889	0.183026	0.13987	0.128024	0.0518057	0.0421065	0.0361057	0.0320521	0.0267682	0.0253852
X loadings
	comp 1	comp 2	comp 3	comp 4	comp 5	comp 6	comp 7	comp 8	comp 9	comp 10
Contig_00199_4_2	-0.297288	-0.237424	-0.151793	-0.198069	-0.209679	-0.131796	0.180677	0.0351219	-0.0131834	-0.31667
Contig_04398_5_1	-0.29155	0.109942	0.07324	-0.113739	-0.113429	0.14873	-0.433694	0.00495665	-0.166454	-0.0758297
Contig_04586_4_4	-0.247791	-0.344089	-0.274291	0.400801	-0.0434106	-0.295647	-0.538144	0.182507	0.268862	-0.160428
Contig_04750_6_2	-0.284926	0.0759056	0.249802	0.0630124	0.0856156	0.00582462	0.0382189	0.191034	0.0453374	-0.103292
Contig_04785_4_6	-0.248777	0.280798	0.0275263	-0.00104326	0.163053	-0.377602	0.171843	0.159048	-0.356378	-0.385558
Contig_04973_6_2	-0.218676	0.409996	0.0348186	-0.0327916	0.121489	-0.0264987	-0.351987	0.0806924	-0.101911	0.266105
Contig_08349_4_4	-0.323644	-0.213362	-0.0942706	0.155141	0.101739	-0.269474	0.314657	-0.418331	0.219922	0.371457
Contig_10073_5_4	-0.0460801	-0.292086	0.584082	0.238409	-0.0894767	0.240469	0.198933	0.358092	0.137062	-0.186302
Contig_11530_5_2	-0.276826	-0.25877	-0.363856	0.12659	0.148203	0.408074	0.169975	0.382202	-0.44433	0.364567
Contig_13047_5_4	-0.270846	0.133596	0.162633	-0.0140467	0.178924	0.462511	-0.16825	-0.207466	0.346704	0.0344884
Contig_13114_6_2	-0.293402	-0.0225274	0.217772	0.0989567	0.321331	-0.0462935	0.0956928	-0.145103	0.0791274	0.0180849
Contig_16663_4_6	-0.106143	0.422012	-0.0946645	0.570959	-0.625773	0.117288	0.187668	-0.0937461	-0.0064405	0.0288477
Contig_17497_4_1	-0.2462	0.159067	0.281901	-0.054129	-0.0194081	-0.33028	0.114373	0.118865	-0.0557367	0.296747
Contig_24425_5_2	-0.298615	-0.143402	-0.0203709	-0.137293	-0.120889	0.250003	0.00537794	-0.514291	-0.29603	-0.338646
Contig_27539_5_7	-0.222771	-0.097835	0.0493607	-0.548929	-0.525835	-0.0518254	-0.00853712	0.187544	0.201316	0.255251
Contig_50733_6_1	-0.143889	0.332794	-0.429423	-0.161631	0.184214	0.169496	0.285374	0.247266	0.487884	-0.249514
Y Loadings
	comp 1	comp 2	comp 3	comp 4	comp 5	comp 6	comp 7	comp 8	comp 9	comp 10
Contig_00060_5_2	-0.0586849	0.0347715	-0.133553	-0.0182472	0.159976	-0.000435568	0.0811272	-0.0325923	-0.102578	-0.121679
Contig_00121_4_3	-0.0644264	-0.0123333	0.0246422	0.130217	-0.0232173	0.184499	0.0274062	-0.0607519	-0.00281235	-0.059722
Contig_00146_6_4	-0.110476	-0.0757772	-0.0337642	0.0419636	-0.014144	-4.57208e-05	0.0418148	-0.157497	0.0364536	0.0587159
Contig_00216_4_7	0.00699083	0.184282	-0.0498486	0.0178264	-0.0335038	0.0245516	-0.0763357	-0.00485438	-0.126949	0.000978751
Contig_00342_6_5	-0.0163422	0.167523	-0.0724041	0.0433164	-0.00292497	0.0194987	-0.0441543	-0.0256527	-0.115931	-0.0356446
Contig_00369_6_3	-0.10062	-0.0817244	-0.0462372	0.0568794	-0.023419	0.0579541	-0.037952	0.0573975	0.0879084	0.0914618
Contig_00467_5_1	-4.08042e-05	0.0869331	-0.118466	-0.0135765	-0.106994	0.0529225	-0.0685442	0.0418986	-0.0582405	-0.0710314
Contig_00530_6_2	-0.111193	0.01022	0.0956579	0.0467896	-0.00217279	0.0938008	0.0327452	-0.0633497	0.0371417	-0.00516383
Contig_00672_4_2	-0.0801828	-0.131375	0.0443459	0.034928	0.0344736	0.0612568	-0.0751591	-0.0593738	0.0196226	-0.0625931
Contig_00925_5_2	0.0526773	-0.0136669	-0.0523733	-0.162201	0.00325448	0.00744679	-0.0382777	-0.00800379	-0.0375033	0.0138026
Contig_01261_5_1	-0.124578	-0.021169	-0.0323276	-0.00538227	0.0044028	0.0836322	-0.0234908	0.0825311	-0.0165832	0.103785
Contig_02077_4_9	-0.0691647	0.00305711	0.0521142	0.171097	-0.10048	0.056636	0.0459091	0.101598	-0.0122468	0.0255078
Contig_02101_4_6	-0.0973872	-0.0021535	-0.0642989	0.022458	0.046166	-0.0339725	0.107028	0.14111	0.15619	-0.0025756
Contig_02106_4_2	-0.118672	-0.00217261	-0.0260208	0.0393599	0.130043	0.0102252	0.0369799	-0.0566949	-0.0401669	0.109644
Contig_02235_6_6	-0.0434452	-0.104592	-0.150145	-0.0357744	0.0208912	-0.0171731	-0.108876	0.0776114	0.0136817	0.0721425
Contig_02419_5_10	-0.0191545	-0.0887434	-0.129651	-0.115944	0.11196	-0.0402978	-0.00154733	0.00695708	0.0327494	0.013284
Contig_03427_6_1	-0.0760196	-0.113785	0.0183461	0.0830729	-0.0529448	0.111795	0.0351587	-0.0771874	0.00249261	0.0146816
Contig_03501_4_2	-0.083383	-0.069493	-0.0218402	0.0946812	-0.0682646	-0.160338	0.00666016	-0.0297802	0.0745069	-0.0714479
Contig_03893_5_1	-0.113485	-0.0485981	-0.018175	0.0278579	0.133101	0.048542	0.0990043	-0.081917	0.00485075	-0.0252896
Contig_04026_5_7	0.0371852	0.08754	-0.0687291	-0.0863504	-0.19407	0.0305349	-0.048261	0.0165623	-0.129909	-0.00621617
Contig_04100_4_9	-0.0867905	-0.0476091	0.0336181	0.0547748	-0.0172095	-0.181347	0.160945	0.0744662	0.0664914	-0.0502115
Contig_04150_5_9	-0.00758156	-0.071504	-0.0523381	0.121884	-0.144216	0.188352	0.0546968	-0.1235	0.0502086	0.0833952
Contig_04206_5_1	-0.0586316	-0.000915393	-0.0009241	0.140456	-0.0597303	-0.0714278	0.0259407	0.124478	0.0910106	-0.0560988
Contig_04359_5_7	0.0497923	0.0635289	-0.112903	-0.0910583	-0.0457925	0.180032	0.0383829	-0.108332	-0.0416503	-0.0278058
Contig_04385_5_7	-0.101438	0.100111	0.0423521	-0.0185336	-0.04054	0.00667076	-0.113313	-0.0347242	0.0306381	0.138335
Contig_04434_4_3	-0.100852	0.0187925	-0.0116575	0.0469848	0.0858337	0.0286467	0.043211	0.105677	0.0224349	0.0814003
Contig_04501_5_5	0.0728011	-0.0656228	0.0167622	0.0904714	0.0750391	0.13962	0.113613	-0.0474882	0.108198	-0.00384638
Contig_04513_4_5	-0.115529	-0.0631802	0.00427306	-0.0361836	0.0893016	0.0754153	0.0559099	0.00185845	0.00711255	-0.0539634
Contig_04559_5_4	-0.11933	0.0187535	0.0409484	0.0357119	-0.0460186	0.0785462	-0.116023	-0.0279651	0.0766654	0.0353541
Contig_04580_4_4	-0.0701032	-0.0652117	-0.0898508	0.117884	-0.0110334	-0.0208622	0.0503434	-0.170392	0.0733264	-0.0020504
Contig_04656_5_3	-0.125532	0.0380304	0.029596	-0.00419595	0.0495901	0.0861781	-0.00459789	0.0599365	0.0391868	0.000766352
Contig_04709_6_5	-0.0640106	0.0766469	0.0275655	0.0256643	-0.255394	0.106076	-0.009388	-0.0528246	-0.141067	-0.0291119
Contig_04807_6_8	-0.0811323	0.0414252	-0.1328	0.053694	0.00224633	0.00478175	0.00628817	-0.010935	-0.0816164	0.0711682
Contig_04845_4_4	-0.126095	0.00249159	-0.0138832	0.0410761	-0.0355687	-0.0514125	-0.0467868	-0.0899504	0.0309506	0.0399376
Contig_04879_4_8	-0.0641804	0.0854766	-0.0894021	-0.0540173	-0.0828184	0.0870328	-0.07982	0.0655541	-0.135826	0.170768
Contig_04904_4_4	-0.112661	-0.00550428	-0.00460059	0.0451917	0.084148	0.0713003	-0.0495102	0.109816	-0.0172483	0.10722
Contig_04940_5_3	-0.0264309	-0.13149	-0.0292874	0.154002	-0.0247024	0.0758996	0.106515	0.0575071	0.0427149	-0.0562995
Contig_05091_5_3	-0.123536	-0.00143037	0.0197823	-0.0232455	0.0340241	0.0397494	-0.0578381	-0.103504	-0.0698621	0.00889751
Contig_05299_5_4	0.069291	0.00161138	-0.0513557	-0.163062	-0.0700126	0.0236184	-0.111957	-0.00829513	0.057616	-0.0392229
Contig_05438_5_2	-0.0484824	-0.0757746	-0.14207	0.0704	-0.0369419	0.041788	0.0437972	-0.145538	0.0631799	-0.0414032
Contig_05478_5_9	0.0314602	-0.0506807	-0.0866813	-0.0620674	0.142618	-0.0281108	-0.0067153	0.0842884	0.0198447	0.00800992
Contig_05639_5_6	0.0255357	0.0728276	-0.107692	-0.0966486	-0.00247872	0.0382263	-0.00454455	-0.0134873	-0.160565	-0.12269
Contig_06166_4_3	-0.0265894	-0.0497168	-0.121419	0.104561	0.0287566	0.0624942	0.216987	-0.091342	0.0882059	-0.0262507
Contig_06439_5_1	-0.0218631	-0.124109	-0.0237287	0.114096	0.110474	-0.00456657	0.198642	0.1036	0.0140922	-0.0243976
Contig_06458_4_1	-0.077688	-0.0621506	0.0625816	0.171198	-0.0212095	0.0119639	0.0329073	0.00120004	0.0142551	-0.0306103
Contig_06477_6_1	-0.0778785	-0.0634486	-0.0994644	0.0155243	0.00380871	0.0830552	-0.0191407	0.123616	0.0985857	0.137308
Contig_08046_5_1	-0.0974252	-0.0575035	0.0703638	-0.0414079	0.00753992	0.0283414	-0.0578025	0.165069	-0.0194303	-0.0798836
Contig_08057_5_3	-0.112029	-0.0340421	-0.00562856	0.00333224	-0.0014987	0.0374269	0.0616371	0.0504609	-0.088479	-0.077071
Contig_08076_6_4	-0.0377826	0.0560574	-0.123405	0.00826671	0.0715095	0.000389501	-0.120446	-0.0148968	-0.167242	-0.128982
Contig_08100_5_5	-0.0951722	-0.0319821	-0.0800694	0.045012	-0.0312191	0.121724	0.0622195	0.0184316	-0.0926121	0.155119
Contig_08206_4_10	-0.0410129	0.0574282	-0.129158	0.0493506	-0.0583598	-0.0145015	-0.157207	-0.162913	-0.137994	-0.0170986
Contig_08279_4_5	-0.102389	-0.0565396	-0.0955471	0.0289337	-0.00901289	-0.0293671	0.0873483	-0.00547402	0.00908381	0.0778288
Contig_08293_5_4	-0.104821	-0.0780841	0.0581712	0.0369641	0.0159166	-0.0226111	-0.0395102	-0.115071	-0.0167074	0.118294
Contig_08344_4_2	0.0131043	0.115351	-0.0659335	-0.140504	0.0508031	-0.0336205	-0.0739162	0.0493134	-0.0335303	-0.108805
Contig_08351_6_5	-0.0633572	-0.0930534	0.00691442	0.122637	-0.0184346	0.0842226	0.161223	0.0248272	0.0230533	0.221458
Contig_08473_6_7	-0.0674472	0.0691268	-0.110984	-0.01607	-0.14041	-0.0450466	0.0136852	-0.0694075	-0.0421754	-0.0416461
Contig_08474_6_2	-0.121825	-0.0415836	-0.0319445	0.00617363	0.0148099	0.0617037	-0.0186921	-0.0553838	0.0551452	0.0545242
Contig_08477_6_7	-0.0281152	-0.0664667	-0.0215625	0.14455	-0.163682	0.065581	-0.0584913	-0.105389	0.112619	0.0485679
Contig_08508_5_6	-0.042258	-0.0592618	0.0707254	0.15759	0.0266664	0.178981	0.00129359	-0.123902	0.138558	0.101996
Contig_08520_6_3	-0.0328553	0.157408	0.00238052	-0.0739872	-0.0196633	0.0908458	-0.124365	0.0821074	-0.162037	-0.0200241
Contig_08531_6_3	-0.112815	0.0279711	0.0924065	-0.00407129	-0.000431287	0.0683112	0.00220125	-0.0261086	0.00523091	-0.0806561
Contig_08632_6_2	-0.0696612	-0.0695836	-0.115114	0.0591759	0.0468001	0.101315	0.00865556	-0.0758827	0.0997993	-0.112167
Contig_08703_4_1	0.0681208	0.0202866	-0.00561597	-0.0932476	0.152909	-0.0293312	0.0133056	0.0389149	0.0515437	-0.0557312
Contig_08743_4_5	0.0228862	0.0845251	-0.114146	-0.108406	0.0988416	-0.0255193	-0.0468554	0.014576	0.129877	-0.044392
Contig_08747_5_4	-0.104708	-0.0729073	-0.0365013	0.0504011	0.0451588	0.112301	-0.00181996	0.0739813	0.0194044	0.070462
Contig_08798_5_8	-0.0497022	-0.0660083	0.0837841	0.116154	-0.052096	0.0758908	-0.170209	0.0301787	-0.0338239	-0.0211847
Contig_08803_6_7	-0.0921211	-0.0221323	0.0181001	0.0799335	0.0201769	0.151516	-0.00179581	0.162623	-0.0209106	0.0669793
Contig_08912_5_7	-0.0925492	-0.0618768	-0.0942458	0.0400995	0.0785157	0.0231311	0.121916	-0.0288272	0.0132781	0.0288835
Contig_08913_5_6	-0.115297	-0.0369161	0.0325127	0.0314554	0.0012978	0.119693	0.0174659	0.00808431	0.0674744	0.00705522
Contig_08938_6_10	-0.121192	-0.0160441	0.0580149	0.0126484	0.0328979	-0.0687664	-0.030868	-0.107929	0.0370065	0.0772114
Contig_09499_6_9	-0.0525139	-0.0601831	-0.0520676	0.130257	-0.00534874	0.0426152	0.057757	0.187105	-0.0495648	-0.098118
Contig_09561_6_3	-0.0856898	-0.0632567	-0.101663	-0.00814662	0.041678	-0.0335093	0.0976809	-0.061548	0.0235441	0.0182752
Contig_09593_4_8	-0.0949531	-0.0641429	0.0495897	0.0823789	-0.0572395	0.0237978	0.000610603	0.00276259	0.0305422	0.116768
Contig_09823_4_5	0.0843022	0.0833281	-0.073626	-0.0395109	0.127945	0.0664312	-0.0434217	0.0331633	0.0594785	-0.0234659
Contig_16039_5_1	-0.00596906	-0.0845755	-0.0854986	-0.128231	0.13064	-0.14258	-0.0227805	0.0121199	0.0208493	-0.0274086
Contig_16065_5_10	-0.107715	-0.00621097	-0.0772809	-0.00952416	0.0373482	0.0819097	-0.0893019	-0.0307738	0.0343961	-0.0355369
Contig_16147_4_4	-0.0974383	-0.0620221	-0.0852072	0.0560521	0.0632938	0.00354144	0.0925697	-0.0575378	-0.00862639	-0.0947624
Contig_16183_4_3	-0.0981267	0.0355594	-0.0613764	0.0293269	-0.136004	0.0993866	-0.0407189	0.108081	-0.0422487	0.0869736
Contig_16316_6_3	-0.110346	-0.0535726	-0.0511965	-0.0307707	-0.0816917	-0.05284	-0.0984622	-0.0213344	0.0256482	0.10172
Contig_16385_4_2	-0.091421	-0.0591792	-0.0768954	0.0467454	-0.00414972	-0.126199	-0.0687488	-0.028031	0.00785231	-0.0686383
Contig_16420_4_4	-0.0623416	0.00306573	-0.166275	-0.015031	-0.0343769	-0.0137999	-0.0352745	0.000414912	0.0717318	0.101482
Contig_16428_6_3	-0.0932523	-0.00379993	-0.0911245	0.0347366	-0.0750451	0.0791782	-0.0110137	0.185627	-0.0147521	0.059082
Contig_16503_6_4	-0.125692	0.0386482	0.034031	0.0309261	0.0133132	0.0668905	-0.00300933	-0.0586092	0.0458832	-0.0291298
Contig_16521_5_5	-0.027764	-0.0317013	0.0854117	0.173496	-0.0726905	0.0159246	0.10434	-0.075422	-0.0152772	-0.0232934
Contig_16625_6_7	-0.0543466	0.112151	0.111162	0.0846733	-0.0567047	0.0747165	-0.0822607	0.0497369	-0.0414037	0.0147718
Contig_16868_4_3	-0.059913	-0.111989	-0.0217905	0.0639755	0.124016	0.192169	-0.0264478	-0.0349744	0.115286	0.136522
Contig_16893_5_9	-0.0588911	0.0989007	0.0608939	-0.00529525	-0.101041	0.0347795	-0.17084	-0.05573	-0.219615	0.0551169
Contig_17049_6_1	-0.00509847	0.051853	-0.166806	-0.105794	0.0288423	-0.0334109	-0.0375831	0.0271782	0.021592	0.00428134
Contig_20076_6_9	-0.114073	-0.0474139	-0.0365358	0.0271452	-0.115809	0.0268215	-0.00133115	-0.102194	0.0474638	0.0582698
Contig_20108_5_2	-0.0418942	-0.0234481	-0.0248949	0.185446	-0.0685797	0.140768	0.08142	0.0287319	0.0760472	0.0024942
Contig_20119_4_5	-0.101	-0.0384764	-0.0988923	0.03162	-0.0187222	0.0502018	0.138437	0.0770501	-0.00736647	0.116493
Contig_20161_5_1	0.0520991	0.143265	-0.00846347	-0.0535004	0.0345349	0.0729351	-0.00080888	0.0925652	0.0319166	-0.135023
Contig_20183_5_3	-0.105152	-0.0320392	-0.100936	-0.00401726	-0.0817207	0.0279719	0.0736342	-0.0324939	0.0840428	0.0327487
Contig_20209_5_2	-0.0936474	-0.0427809	0.0424162	0.114441	0.0979974	0.127129	0.027801	-0.0918423	-0.0555023	0.0180198
Contig_20232_6_4	-0.105385	0.0369959	-0.0279625	-0.0920016	-0.122356	0.0680598	-0.0640419	0.0113241	0.112437	4.51613e-05
Contig_20324_4_3	-0.0186997	-0.0653802	-0.105978	-0.0992092	0.0624884	-0.0834316	-0.0488849	0.0141715	-0.0413212	-0.0289109
Contig_20431_5_2	-0.101733	-0.0554135	-0.0829215	0.0267765	-0.0672559	-0.124236	0.039793	-0.0487049	0.00876012	-0.0327638
Contig_20443_5_12	-0.0896099	-0.0446595	-0.0891532	0.0858241	0.0287969	0.0225153	0.178506	0.032525	0.117031	-0.0812464
Contig_20490_5_9	0.0582832	0.0706295	-0.0679327	-0.124645	-0.0579732	0.123216	-0.103208	0.0629607	0.0961433	-0.00993369
Contig_20550_4_3	0.0479407	0.11475	0.0192698	-0.0655584	0.111501	-0.0797627	-0.0777544	0.118377	-0.0018471	-0.109147
Contig_20568_6_6	-0.0895277	-0.0714595	-0.088511	0.000351124	0.13893	-0.0312416	0.124749	-0.0357549	0.020917	-0.0450097
Contig_20653_6_3	0.0443725	0.11321	-0.0337574	-0.0855962	0.00352802	-0.0487975	-0.0790347	0.0672899	-0.1719	-0.0171995
Contig_20737_4_2	-0.115305	0.0330888	0.0607298	0.0183652	0.0366109	0.0230966	0.0618798	0.0813463	-0.00289999	0.037754
Contig_20853_4_1	-0.0745355	-0.0794736	-0.120927	0.0136321	0.0109724	0.0198935	-0.021784	0.0619994	-0.00536262	0.219969
Contig_24087_5_5	-0.0898008	0.0964783	-0.0856217	0.0414829	0.0675394	0.0978358	0.00403034	0.00345431	-0.0475738	0.0825562
Contig_24152_4_11	-0.121993	0.0230156	0.0265522	0.0331854	0.0906294	0.0621726	-0.0687423	-0.101433	-0.00881798	0.0485373
Contig_24314_5_4	-0.0957293	-0.0746248	-0.110374	0.0519305	-0.0132389	0.0256734	-0.0601862	0.0579116	0.0362506	-0.0458389
Contig_24401_6_8	-0.115466	0.0515086	-0.0329604	0.043657	0.144913	-0.0181669	0.0248772	0.0298954	-0.00909648	0.0540205
Contig_24502_6_3	-0.0795081	0.0506688	-0.0759405	-0.0101467	0.0791656	0.0971087	-0.140602	0.062437	-0.0775051	0.209573
Contig_24539_6_4	-0.0639082	0.0536958	0.0610816	0.0944744	-0.0799665	-0.0701199	0.0473849	0.19707	-0.158475	-0.110325
Contig_24569_6_4	-0.0871487	-0.0721595	-0.109256	-0.017876	-0.0385624	-0.108266	-0.0215074	-0.0384978	0.0560532	-0.0249393
Contig_24570_4_7	-0.11449	-0.0713286	-0.0702854	-0.0257727	-0.0103666	0.023356	0.0276472	-0.0192231	0.00769185	0.0829264
Contig_24598_5_2	0.0154558	0.126242	-0.111836	-0.0315226	0.0655884	-0.0395457	-0.112592	0.0483178	0.08214	-0.101496
Contig_24781_5_3	-0.0713149	0.0402667	-0.0753329	0.123313	0.0845132	0.0440288	-0.0133794	-0.0942506	-0.0715023	-0.0686214
Contig_24824_4_5	-0.0993247	-0.0521758	0.0979622	-0.0321584	0.00454068	-0.0981468	-0.0469505	0.0286372	0.0507222	0.014267
Contig_24839_5_5	-0.0785531	-0.0279592	0.0541634	0.119402	0.00472251	0.0722106	0.130356	0.0968734	-0.128389	-0.0894025
Contig_24848_4_1	-0.0787093	-0.0330814	0.0921574	0.136875	0.0119306	0.128692	-0.0892355	-0.120141	-0.0391962	0.0150119
Contig_25607_5_2	0.00584617	0.185824	0.00639169	0.0181295	0.0393201	0.083799	-0.0268379	0.100733	-0.044614	-0.0627685
Contig_25619_6_7	-0.0100493	0.145202	0.0186547	-0.0719841	0.0825887	-0.00648751	-0.133035	0.169078	-0.00828133	-0.0814416
Contig_25826_4_6	-0.0829145	-0.0553588	-0.0840627	0.0110465	0.0472407	-0.0452741	0.0711289	-0.0853889	0.115397	0.0131677
Contig_47125_5_1	0.0592535	0.000643103	0.021176	-0.094483	0.0587709	0.0395546	-0.0177047	0.0999985	-0.14774	-0.0103553
Contig_54096_5_1	0.000239647	-0.134677	-0.12618	0.0418755	0.0239838	0.111792	0.0410122	-0.021909	0.0466668	0.0586809
Contig_59320_4_6	0.0235881	0.0767942	0.0488273	-0.153599	0.086337	0.0582888	-0.144016	-0.00318794	0.057386	-0.0432307
Contig_65355_4_6	-0.03424	-0.0582744	0.139552	0.110136	-0.0287613	0.101955	0.0227033	0.101267	-0.0320324	-0.0249138
Contig_65484_6_2	0.0335875	-0.060946	0.081208	-0.137209	0.082274	-0.120565	-0.111915	0.0228341	-0.0340654	-0.0916621
Contig_65714_6_2	-0.0313846	0.0872166	-0.131602	0.0200754	0.0474667	-0.00805213	-0.120124	-0.0405879	-0.236591	-0.10533
Contig_66238_6_1	-0.063843	-0.0872975	-0.0749759	0.101654	-0.111907	0.0159606	0.0815935	-0.0854959	0.0830012	-0.0940562
Contig_68048_6_2	-0.0229718	-0.0334898	-0.145323	0.0381898	0.00938663	0.088634	0.115074	-0.0440636	0.0351412	0.201018
Contig_69068_5_2	-0.101001	-0.0242047	0.00798119	0.111361	0.017863	0.0688	-0.0653342	-0.0911106	0.0506732	0.0134904
Contig_70922_5_5	-0.0470465	-0.117383	-0.141344	-0.0108712	-0.00532068	0.024208	0.0474749	-0.0178232	0.0690937	0.0552945
Contig_72397_4_2	-0.0732601	-0.114145	-0.103875	-0.0104953	0.0703421	-0.0103423	0.042963	-0.101055	0.00653817	0.00532192
PITA_000008167.RA	-0.0893326	-0.0694243	0.000757939	0.0700176	0.0842421	0.082163	0.112259	-0.00796218	-0.00441521	-0.0468157
PITA_000008614.RA	-0.0898282	-0.091843	-0.031237	0.111986	0.028331	0.0403905	-0.0258629	-0.0780229	0.041764	-0.0126385
PITA_000009545.RA	0.0097748	0.159841	0.0774184	-0.00616066	-0.0544376	0.0117518	-0.126263	0.0424364	-0.172418	-0.100199
PITA_000009570.RA	-0.0828495	-0.0423579	-0.11603	0.0338674	0.0684458	0.026698	0.0449994	-0.074728	0.0578257	-0.138081
PITA_000010241.RA	-0.123444	-0.0526735	-0.0362019	0.0179486	-0.0211153	-0.0623939	0.00840479	-0.0836444	0.0610618	0.0462215
PITA_000013006.RA	-0.0557227	-0.033317	0.0505965	0.170903	-0.0632378	0.115948	0.0938498	-0.0591564	0.0486328	-0.104548
PITA_000013091.RA	0.00275247	0.173414	-0.0587189	0.0197274	-0.00495445	-0.011407	-0.0137526	0.0297715	0.0112762	-0.0191836
PITA_000014101.RA	0.0670151	0.0610123	-0.0445344	-0.112331	-0.0256448	-0.0806695	-0.111651	0.139648	-0.0366955	-0.0908095
PITA_000016128.RA	0.0238631	-0.0643092	-0.0705275	-0.0889163	0.174257	-0.0269443	0.0353053	0.0554817	0.0130317	0.0505773
PITA_000018322.RA	-0.0607741	-0.107633	-0.048103	0.101898	-0.0582706	0.0826162	-0.0830472	0.143302	0.0352682	0.0485823
PITA_000019027.RA	-0.00469024	0.190857	-0.0454588	0.0447395	0.00707877	0.0144729	-0.0562033	0.0615884	0.0471492	-0.0356865
PITA_000019495.RA	-0.109529	0.057787	0.080789	0.00676924	-0.0118687	0.0608118	0.0636398	0.0834776	0.0231468	0.0237778
PITA_000022468.RA	-0.0631815	-0.0966567	0.0187542	0.0911655	-0.114563	0.150386	-0.100562	-0.0197819	0.175455	0.141869
PITA_000022909.RA	-0.0116093	-0.0885493	-0.118805	-0.0858032	0.0332772	-0.155464	-0.131768	-0.0135146	0.031278	-0.016044
PITA_000024080.RA	-0.108279	0.0544966	0.036526	0.0187501	0.0231522	0.145004	-0.00406849	0.034702	-0.00854524	0.0337119
PITA_000024378.RA	-0.0452259	0.0966579	-0.107441	0.0124376	0.00999456	-0.0790904	-0.00668574	0.0200099	-0.0801185	0.0523712
PITA_000026132.RA	0.0637751	0.0567088	-0.052522	-0.0809177	0.19058	-0.107209	-0.0342883	-0.014893	-0.0752522	-0.0047139
PITA_000028200.RA	0.00948109	0.174068	-0.0462895	0.0253987	0.00684557	0.00331205	-0.0877575	-0.00355335	-0.198357	0.00881275
PITA_000029057.RA	-0.0506236	-0.00281716	0.128911	-0.054363	-0.12386	-0.107627	0.0338842	0.152634	0.0938535	-0.137631
PITA_000029470.RA	-0.0698739	-0.0869147	0.0793989	0.127116	-0.000116985	0.052178	0.115674	-0.0576321	-0.0450757	0.0343162
PITA_000040739.RA	-0.0878982	-0.0612096	-0.106545	0.0521267	-0.0609248	-0.0361606	0.0402103	-0.0200611	-0.141293	0.0221291
PITA_000045172.RA	-0.0141045	0.0792906	-0.093155	-0.0560225	-0.193421	0.0832275	-0.00143838	-0.0170086	-0.0661939	-0.0820631
PITA_000045727.RA	-0.129657	0.0238159	0.0106268	-0.0175604	-0.0380484	-0.0296929	-0.0834039	0.0096907	0.0246741	0.0602401
PITA_000046208.RA	-0.0859794	-0.0588085	-0.102764	-0.0407232	0.00960007	0.00399763	0.17904	-0.0601673	-0.0908452	-0.125456
PITA_000048440.RA	-0.0732336	-0.0647195	-0.0706411	0.0812716	0.1191	0.0334494	0.0767868	-0.0417386	0.0327511	-0.143371
PITA_000049403.RA	-0.0404125	-0.100344	-0.131528	-0.0493949	0.108779	0.0310961	-0.00575061	0.0245703	0.112091	-0.0550834
PITA_000050783.RA	0.01137	0.187115	-0.0502204	0.0159705	-0.00554253	0.0154346	-0.0687438	0.0138289	-0.131926	-0.0141079
PITA_000052104.RA	0.00201748	0.0513596	-0.104377	-0.068095	0.238774	-0.0871576	0.00206361	0.0444167	0.126952	-0.0257741
PITA_000067325.RA	-0.128726	-0.00791206	0.0360795	0.0233359	0.0628101	-0.010179	-9.83798e-05	-0.09788	0.0444009	0.032604
PITA_000085978.RA	-0.0872489	-0.0439441	-0.0895092	0.0517467	-0.00107055	0.0817121	0.0257689	0.0534458	-0.0139258	0.213122
PITA_000088672.RA	-0.0966817	0.0894288	0.0645102	0.0303034	-0.00823608	-0.0783368	-0.0136057	0.158145	0.0176597	0.00885666
PITA_000094705.RA	-0.0901909	-0.0625488	-0.0668558	0.0482195	-0.0355631	-0.0740389	0.0755113	-0.0306422	0.0197673	0.0345083

## Sheet: Table S5b
Explained variance
	comp 1	comp 2	comp 3	comp 4	comp 5	comp 6	comp 7	comp 8	comp 9	comp 10
X	0.253983	0.124797	0.144402	0.0752075	0.0340728	0.0489448	0.0376256	0.028672	0.0260871	0.0180457
Y	0.853561	0.207262	0.120435	0.0353544	0.0656951	0.0361512	0.0203957	0.0117822	0.00737052	0.00815219
X loadings
	comp 1	comp 2	comp 3	comp 4	comp 5	comp 6	comp 7	comp 8	comp 9	comp 10
Contig_00060_5_2	0.0101061	-0.0268491	-0.0954061	0.0383801	-0.0364078	0.0651707	-0.101826	-0.0178003	-0.0395265	-0.0522475
Contig_00064_6_3	0.0569199	-0.0654934	-0.0942371	-0.0678607	-0.0436259	-0.00622434	0.0619176	0.132149	0.0161051	-0.0690659
Contig_00109_4_9	-0.091518	-0.0381729	-0.036082	-0.00250716	0.0618274	-0.024979	-0.0119861	0.0953409	0.00951989	-0.0443011
Contig_00146_6_4	-0.0277282	0.0826279	-0.0530781	0.0441973	0.0834546	-0.00248909	-0.0119368	-0.0427207	0.00569121	0.00802508
Contig_00199_4_2	-0.00623172	0.0758395	-0.0801668	0.0497941	-0.0324994	0.0285381	-0.0309648	-0.0706065	-0.0820036	0.0213096
Contig_00293_4_12	0.0346536	0.00946288	-0.0837344	-0.0568118	0.0473207	-0.0486119	0.0277603	0.021023	0.0160853	-0.0727887
Contig_00327_6_6	0.00303912	0.128945	-0.0465474	-0.0354188	-0.0102563	0.0178803	0.0894092	-0.0265403	0.0850953	0.0123748
Contig_00337_4_3	-0.0361353	-0.0971363	0.0216631	0.0296219	-0.0473723	-0.135431	-0.000112248	0.0662631	0.0372674	0.0936027
Contig_00342_6_5	-0.052125	-0.1264	-0.0858736	-0.102709	0.0418762	0.025145	-0.00723918	-0.0924853	0.00783974	-0.000484157
Contig_00371_4_7	-0.0372263	0.00175698	-0.0686529	0.0846236	0.0330399	-0.0265777	0.021838	0.0830625	0.0698925	-0.106592
Contig_00467_5_1	0.0375981	-0.0692088	-0.0954786	-0.0339106	0.132493	0.0174533	0.025739	0.0849858	0.0750587	0.0438128
Contig_00672_4_2	-0.0471407	0.0980803	0.016634	0.0941098	0.0733651	-0.0210355	-0.00938377	0.113141	-0.0492204	-0.0242426
Contig_00925_5_2	0.0838568	-0.010073	-0.0823631	-0.0621653	0.0147246	-0.0128989	-0.0337111	0.0558614	-0.0328047	-0.0361977
Contig_00952_4_5	-0.0980707	-0.00961383	0.0148038	0.0888142	0.0722626	-0.0495327	0.038603	0.0743348	-0.0668041	0.0962303
Contig_01033_6_9	0.0883799	0.0553595	-0.0275752	-0.0819438	0.102061	0.0212968	-0.0726469	-0.0569752	-0.0818067	0.0612488
Contig_01261_5_1	-0.0113762	0.0764837	-0.0795954	0.0381011	0.0230872	0.0476289	0.0715772	-0.0505578	0.070365	0.0182873
Contig_01307_5_8	-0.0704124	0.0806403	0.0482058	-0.0257934	-0.0162753	-0.0818508	0.012846	0.0629529	0.0313652	-0.0582822
Contig_01318_6_6	0.0457951	-0.0118102	-0.0401433	-0.014719	0.0988091	-0.144756	0.00062773	0.0599532	0.0797561	0.0200887
Contig_01320_4_11	0.0579299	-0.0108205	-0.0930224	-0.0786717	-0.00650392	-0.0535021	-0.0244298	0.105965	-0.047667	-0.0515199
Contig_01514_4_20	-0.028353	0.0687609	-0.0734733	-0.0793194	-0.012503	-0.0484248	0.0667241	-0.0965467	0.00736978	-0.0571657
Contig_02101_4_6	-0.00796035	0.0480225	-0.132455	-0.0190543	-0.115388	0.0276841	-0.117255	-0.0530989	0.00348194	0.0617287
Contig_02106_4_2	-0.0378153	0.0762552	-0.0728628	0.00900905	-0.00669967	0.0817172	0.00593374	-0.0192653	0.0982297	-0.0171013
Contig_02235_6_6	0.0203986	-0.00211115	-0.0652806	0.146294	0.0495607	0.0185007	-0.0163148	0.0721883	0.00475286	-0.00109916
Contig_02391_5_6	-0.0672463	0.0664061	0.0940124	0.0368937	0.0639349	0.0698769	-0.00285826	-0.0904658	-0.0308974	-0.148873
Contig_02419_5_10	0.0567839	0.00343141	-0.0739995	0.11065	-0.0555963	0.0513397	-0.083146	0.0129111	-0.0566169	-0.0384132
Contig_02884_6_10	-0.0498458	0.0877295	0.0900308	-0.0744704	0.0554231	-0.0444449	0.120612	0.0638109	0.0757272	0.00391719
Contig_03409_5_4	-0.0375989	0.0990405	-0.0159937	0.0307109	0.0339373	-0.0328185	-0.0433043	0.0339011	-0.0793335	0.0755577
Contig_03427_6_1	-0.0593245	0.0688721	0.00631394	0.0662909	0.0306445	-0.109034	0.0158286	0.0279721	-0.0288443	0.0388229
Contig_03501_4_2	-0.0893466	0.0275136	-0.0257987	0.0354792	-0.0229775	-0.0416076	-0.047763	0.0149752	-0.0146533	-0.0856044
Contig_03893_5_1	-0.0530602	0.0757424	-0.0555414	0.0156215	-0.0472958	0.0503836	-0.0521388	-0.0395331	0.0179759	-0.0358894
Contig_03922_4_3	-0.0733047	-0.009808	-0.0526604	0.0746118	-0.00430318	-0.0411105	0.0583413	-0.0100482	0.0543756	0.0859117
Contig_03989_5_4	-0.0831308	0.0720047	0.0445916	-0.0236689	0.0214615	-0.0622366	-0.047187	0.00595012	-0.0701643	-0.0570474
Contig_04026_5_7	0.0556365	-0.0686869	-0.08057	-0.0448965	0.107051	-0.0137437	0.0103555	0.05036	-0.00236084	0.0508279
Contig_04066_5_5	0.107673	0.0666999	-0.0241457	-0.00957433	-0.0868822	0.06357	-0.043169	0.0139145	0.102921	-0.0161451
Contig_04100_4_9	-0.0222513	0.0655647	-0.104115	-0.0571439	-0.16319	-0.0537797	-0.0782933	0.0329057	0.011552	0.00839503
Contig_04150_5_9	-0.0184271	-0.0144525	-0.0609777	-0.012938	0.0905567	-0.180366	0.0139847	0.0418118	0.0961126	0.0605616
Contig_04165_6_3	0.076231	-0.0531485	-0.0901141	0.0130968	0.0324311	-0.0589262	0.0262766	0.0199701	0.0165949	0.0166535
Contig_04176_5_6	-0.0473671	0.0593769	-0.0381548	0.0695634	0.0691305	0.00263609	0.0886993	0.0490351	-0.0818924	-0.0305855
Contig_04206_5_1	-0.0975643	-0.0107737	-0.0404406	-0.0372756	-0.0243028	-0.0508183	-0.0634142	0.0316022	-0.000713225	0.0372464
Contig_04245_5_1	0.0170393	0.107153	-0.0514434	-0.0281512	0.0504358	0.037919	0.132659	-0.0923117	0.0577333	-0.0570292
Contig_04342_4_5	-0.0275012	0.0140036	-0.0939574	-0.112928	-0.110445	0.0149112	-0.0137555	-0.0873044	-0.0613757	0.0472861
Contig_04385_5_7	-0.0486361	-0.00728186	-0.108319	-0.00626082	-0.0607189	-0.0348457	0.123445	-0.0741262	-0.0919304	0.0503489
Contig_04398_5_1	-0.00972441	0.0914051	-0.0727957	0.00233583	0.0765411	0.0530405	0.0812223	0.0015815	0.00993031	-0.00727148
Contig_04418_4_3	-0.0749163	0.00213109	-0.00652533	-0.09246	0.0249045	0.0409441	0.0264052	0.0668198	-0.0499524	-0.081632
Contig_04434_4_3	-0.02141	0.0630586	-0.101506	-0.0807256	0.00249293	0.0944193	-0.082023	0.0243888	0.113114	0.0862961
Contig_04501_5_5	0.0776431	0.0712536	0.0500313	-0.0120818	-0.00971525	-0.11316	-0.0626012	-0.104304	0.111204	-0.0148573
Contig_04513_4_5	-0.0459621	0.0721142	-0.0681116	0.0272343	-0.029703	0.0723829	-0.0276928	0.000910154	-0.0312906	0.00577397
Contig_04558_4_10	0.0611301	-0.0285764	-0.0920156	-0.0831472	0.0501759	-0.0406997	-0.0220327	-0.0121687	-0.0480397	0.0197623
Contig_04586_4_4	0.000355996	0.077151	0.0119389	0.0984918	0.1752	0.0234327	-0.000635131	-0.0341177	0.00376003	-0.0663843
Contig_04699_6_6	-0.0602476	0.0161495	-0.012174	-0.0472348	-0.0321879	-0.109594	-0.0685271	0.0777216	-0.0684683	-0.049155
Contig_04709_6_5	-0.106006	-0.0777945	-0.0310238	-0.0325556	0.0735069	-0.0215284	0.0666333	0.0307742	-0.0467138	0.0644269
Contig_04721_6_3	-0.0639972	0.0526158	-0.0753487	-0.0456483	-0.119477	-0.0522193	0.0916524	-0.0306989	-0.00849651	0.0162356
Contig_04763_5_7	-0.0770095	-0.016454	-0.00118624	0.0931894	0.0504998	-0.029293	-0.0509685	0.0943654	-0.0642839	0.00195743
Contig_04785_4_6	-0.0119555	0.0732267	-0.0929428	-0.0361906	-0.0800394	0.0639064	0.0268191	-0.0895382	0.0118149	-0.0297314
Contig_04845_4_4	-0.0635825	0.0321364	-0.094944	0.0133597	-0.00434172	-0.00823805	0.0429953	-0.0099797	0.0151895	-0.0435671
Contig_04858_6_6	0.104887	0.0392098	-0.0088001	-0.002951	-0.0305163	0.0414712	0.0317642	0.117089	0.0493269	-0.0233004
Contig_04879_4_8	0.0281456	-0.00981163	-0.0851028	0.0183348	0.0911392	0.0658066	0.0980233	-0.0562745	0.0764193	0.011939
Contig_04904_4_4	-0.0267552	0.0916385	-0.0629642	0.00593888	0.0312575	0.0945781	0.0126486	0.00772642	0.082644	0.0421424
Contig_04940_5_3	-0.0361683	0.0538786	-0.00665372	0.0406417	0.0323564	-0.148523	-0.0650163	0.0104557	0.0707863	-0.00843021
Contig_04973_6_2	-0.0143013	0.0565054	-0.0948273	-0.0450623	0.00763028	0.0871727	0.0740936	-0.079027	0.0451989	-0.0363989
Contig_05091_5_3	-0.0497312	0.0787352	-0.0476505	0.0270677	0.0507213	0.10021	0.0422974	0.0477549	-0.0392547	0.0375551
Contig_05296_6_12	0.0791058	0.00642446	-0.0486849	-0.0310073	0.0684682	-0.0824619	-0.0243183	-0.0117044	-0.0883157	0.104209
Contig_05299_5_4	0.0957192	-0.0221554	-0.0420697	0.0176001	0.0642487	-0.0432854	0.00518889	0.0269395	-0.0987985	-0.00890446
Contig_05478_5_9	0.101465	0.0327969	-0.0310007	0.0838525	-0.0859213	-0.0260884	-0.0617829	-0.0350398	-0.0743572	0.0221685
Contig_05671_5_4	0.0642317	0.0437958	-0.0386481	-0.0443237	0.112222	-0.0581737	-0.0381593	0.019948	0.00274046	-0.0188824
Contig_05685_5_3	0.0846647	-0.0441974	-0.0197927	-0.0658744	-0.0486212	-0.0165768	0.0103743	-0.000299999	-0.0410215	-0.0736148
Contig_05856_6_2	0.105778	0.072932	0.00337273	0.0751	0.0362468	-0.0235072	0.016744	-0.0259939	-0.0206262	-0.000638773
Contig_06166_4_3	-0.0121718	0.0267512	-0.0271301	0.0743424	0.0137058	-0.0788258	-0.103503	-0.00777612	0.0800871	0.0425919
Contig_06439_5_1	-0.0380584	0.0626045	-0.00754457	0.0146836	-0.0705207	-0.0617773	-0.147498	0.0136188	0.0665517	-0.0646275
Contig_06477_6_1	-0.0743406	-0.0511156	-0.0865878	0.121293	-0.061627	-0.0829501	0.0529737	-0.0578979	0.0185474	-9.50506e-05
Contig_08046_5_1	-0.00515986	0.125511	-0.0368872	-0.0318533	0.0171638	0.0732105	0.0182029	0.00842174	0.00435445	-0.100706
Contig_08057_5_3	-0.070425	0.0506088	-0.0612026	-0.0164408	-0.0144522	0.0672667	-0.100686	-0.0414994	-0.122278	0.0392612
Contig_08076_6_4	-0.00866436	-0.0607986	-0.0867257	-0.000458356	0.0863404	0.0551174	-0.00442542	0.0647704	0.0826869	-0.102464
Contig_08100_5_5	-0.0955184	-0.0511336	-0.0792362	0.0601534	0.0225372	-0.0250724	0.0410966	-0.0203967	0.0362422	0.0675419
Contig_08206_4_10	0.036271	0.0222123	-0.017286	0.0339594	0.228138	0.0485939	-0.0157918	-0.0633943	-0.0448312	-0.0928535
Contig_08293_5_4	-0.0259543	0.114587	-0.0381548	0.0356496	0.006921	-0.0376923	0.069347	0.0438444	0.00504735	-0.000967814
Contig_08310_6_8	-0.040953	0.0581676	-0.00213673	-0.115747	-0.0183137	0.0213661	-0.00367177	0.112777	-0.0932866	-0.0558322
Contig_08344_4_2	0.0373439	-0.108277	-0.0834222	0.0455674	-0.0620766	0.0780495	0.0178485	0.12053	-0.0698011	-0.0563549
Contig_08426_6_7	-0.00281401	0.146837	-0.03925	-0.0656141	-0.0496591	-0.00710196	0.0484744	-0.0414659	0.071443	0.0447527
Contig_08429_5_10	0.0698308	-0.0686259	-0.00741036	0.00539998	-0.0321028	-0.0792768	0.0593183	0.119128	0.0442163	0.00286738
Contig_08474_6_2	-0.0620759	0.0517639	-0.0552445	0.0838693	0.03794	0.0384213	0.04128	0.0215261	0.033739	0.0401082
Contig_08520_6_3	0.0229544	-0.0324912	-0.0422095	0.0027923	0.0418742	0.115004	0.0869601	-0.0123865	-0.104178	0.13865
Contig_08531_6_3	-0.0884481	0.0266173	-0.0418367	-0.0228387	-0.0422023	0.0137873	0.0577302	0.00543369	-0.08451	0.0138241
Contig_08632_6_2	-0.029967	0.0128538	-0.0533362	0.0757363	0.0848261	-0.0481556	-0.0645819	0.00902523	-0.0347332	-0.0840138
Contig_08662_6_7	-0.0859853	-0.078093	-0.0787649	0.084498	0.0082701	-0.0571128	0.0899206	-0.0208613	0.0158512	0.10863
Contig_08676_6_13	0.0244129	0.00213092	-0.122194	0.0193288	-0.0608692	-0.0119335	0.0118376	0.145672	-0.0305386	0.00439207
Contig_08703_4_1	0.111806	-0.00041085	-0.0465016	0.00919803	-0.101018	-0.0702895	0.0180137	0.0179156	-0.0156306	-0.0745347
Contig_08733_4_6	-0.0579641	0.0340138	-0.0426076	-0.0093006	-0.128801	-0.0501693	0.114575	0.0826153	-0.103258	-0.0251118
Contig_08743_4_5	0.0739082	-0.0773845	-0.081914	0.0932072	-0.0357723	0.0206879	0.0446352	0.0588338	0.0321658	-0.0421082
Contig_08744_5_6	-0.043706	-0.00705644	-0.10323	-0.0645691	-0.0362537	0.110636	-0.119168	0.101027	0.0531399	-0.0173526
Contig_08771_5_6	0.00868033	-0.0108079	-0.116261	-0.0125491	0.0343349	-0.04102	-0.0659284	0.0692974	-0.0280628	0.0602408
Contig_08776_6_4	-0.0185216	0.185787	0.0911931	-0.0259446	0.142405	0.0132298	0.0368703	-0.0076067	0.0316898	-0.0508951
Contig_08789_5_8	-0.0860007	-0.00822327	-0.0119582	0.0163004	0.0654321	0.0782409	-0.0726215	-0.00596631	-0.0146661	-0.101015
Contig_08798_5_8	-0.0882978	0.0447106	0.0510597	0.00651178	0.113426	-0.0427411	0.0161097	0.106445	-0.0208753	-0.0130486
Contig_08803_6_7	-0.0904571	0.000282393	-0.0505924	0.0202038	-0.0172558	-0.0417488	0.0549274	0.0215994	0.0414853	0.0725305
Contig_08916_4_6	-0.0487151	0.0441679	-0.0509374	-0.0295108	0.0684855	0.00294492	-0.0491857	0.096045	-0.0108027	-0.117431
Contig_08938_6_10	-0.0379017	0.0880972	-0.0742048	-0.0125213	-0.0476575	0.0153169	0.0481286	0.0220961	-0.0185906	-0.00880617
Contig_09045_5_9	0.0567272	0.138133	0.0836949	-0.0176857	-0.0100771	0.0351893	-0.0487791	-0.00661015	-0.102947	0.0138129
Contig_09049_5_2	-0.0857578	-0.0826014	0.0135128	-0.0731581	0.0583392	0.000624419	-0.0167531	-0.0842851	0.0532762	0.0349841
Contig_09202_5_4	0.0866348	0.0277584	-0.0401869	0.0656571	0.0309717	-0.0259661	0.0554175	-0.0274076	-0.000622709	0.0331575
Contig_09299_6_8	-0.0717816	0.0567758	0.0317752	0.0107913	0.0688881	-0.0556761	0.0188351	0.0675619	-0.0773475	-0.0606629
Contig_09422_5_3	-0.0634186	0.0662106	0.000395308	-0.00993905	0.00863504	-0.0243607	-0.0727284	0.0945403	-0.0652866	-0.00686641
Contig_09499_6_9	-0.0466366	0.0347242	-0.0364544	0.00335953	0.0564397	-0.040213	-0.108755	0.09395	0.0555301	0.0404036
Contig_09561_6_3	-0.0307475	0.0152575	-0.101234	0.0162228	-0.0252367	0.035949	-0.131879	-0.0402542	-0.0620111	-0.0603202
Contig_09823_4_5	0.0688679	-0.104922	-0.0322903	0.0890313	-0.0268866	-0.0695096	0.027177	0.0760902	0.0419453	-0.0399214
Contig_10073_5_4	-0.0253382	0.10783	0.0376174	-0.0550875	-0.0670473	-0.0939031	-0.00811905	0.0685266	-0.0564848	0.0173791
Contig_10255_6_9	-0.0611758	0.0651265	-0.03987	0.0235568	-0.00891923	-0.0019286	0.0962658	0.0571771	0.0621333	-0.0720801
Contig_10407_6_1	0.093949	0.0415896	-0.00976428	0.0479774	-0.0487588	-0.064878	-0.0577002	-0.0612193	-0.137177	-0.0872078
Contig_11530_5_2	0.00792777	0.0444225	-0.0230748	0.104725	0.0761886	0.00202341	0.000926731	-0.120053	-0.0368487	-0.0468496
Contig_13047_5_4	-0.0211768	0.0950991	-0.0704833	-0.00825413	-0.0208683	0.0208114	0.119648	-0.0423052	0.0225718	-0.00472825
Contig_13114_6_2	-0.0314044	0.116689	-0.0744814	-0.065201	-0.0805015	0.0448406	-0.00785471	-0.0106843	-0.0132385	0.0272322
Contig_16039_5_1	0.0882697	0.0587422	-0.0503428	0.0644648	-0.0512376	0.0892315	-0.0624637	0.0860667	0.0735675	0.0917496
Contig_16059_6_5	0.072826	-0.0657311	-0.0289325	0.11629	-0.00184023	-0.0440593	0.106811	-0.0579239	-0.0363776	-0.0306658
Contig_16065_5_10	-0.0945495	-0.0400372	-0.0558505	0.0929235	0.0362204	0.0519927	0.035087	0.0572619	-0.00576831	-0.0623454
Contig_16132_4_7	0.0735567	-0.0195909	-0.0823436	-0.0755315	0.0539823	-0.063854	-0.0440923	-0.00730171	-0.0715029	0.0302419
Contig_16183_4_3	-0.00821407	-0.00611668	-0.13136	-0.0483634	0.0673115	-0.0484118	0.0290803	-0.0292655	0.00844098	0.0534328
Contig_16279_4_8	-0.0977979	-0.0663626	-0.0326878	0.0069529	0.0434065	-0.0610925	-0.0199893	0.0306812	-0.0240708	-0.0415171
Contig_16316_6_3	-0.052642	0.00533455	-0.0948287	0.0799029	-0.000104664	-0.0064831	0.0194349	0.0447275	-0.0500339	0.0513909
Contig_16362_6_6	-0.0478508	0.0285086	-0.077534	0.0808507	-0.00780112	-0.0286008	0.0974434	-0.0356942	-0.0340825	0.0663024
Contig_16385_4_2	-0.0395113	0.0267579	-0.0632719	0.0561309	0.0154921	0.0216172	-0.0238441	0.0731064	0.0240371	-0.105307
Contig_16428_6_3	-0.0944012	-0.0720212	-0.0940461	0.0774741	0.00697305	-0.0311672	0.0543294	-0.00792374	0.0266511	0.044587
Contig_16455_4_3	-0.0880267	0.0139692	-0.002061	-0.0532319	0.0285518	-0.0531889	0.0810266	-0.0725177	0.0150788	-0.00383433
Contig_16476_6_5	-0.0492851	0.0473397	-0.0194029	0.0573802	0.0457991	-0.000330286	0.0535676	0.0401891	-0.0458206	-0.0351728
Contig_16503_6_4	-0.0433328	0.0577709	-0.102884	-0.0222829	-0.0437052	-0.0272403	0.0529425	-0.00345983	-0.00903138	-0.0351412
Contig_16521_5_5	-0.08516	0.029497	0.0223263	-0.0635627	0.000858252	-0.117401	-0.0577786	0.0125301	0.0305563	-0.0650429
Contig_16544_5_2	0.0594265	-0.0751807	-0.0853946	-0.0456916	0.0276636	-0.0399518	-0.0292841	0.00733809	-0.041059	-0.0137922
Contig_16577_4_2	-0.0915847	-0.0579457	0.013698	-0.101401	-0.00622335	-0.0569181	-0.0542816	-0.0702869	0.0416806	-0.0511622
Contig_16612_5_8	-0.0152529	0.0798629	-0.00648735	0.0182417	0.0461374	-0.0379206	0.210359	0.0100839	-0.0937768	0.021224
Contig_16663_4_6	-0.0283833	-0.0566476	-0.0820521	-0.0554981	0.0430822	-0.101351	-0.0273781	-0.160473	-0.148846	0.0619188
Contig_16711_6_2	-0.036559	0.0119064	-0.101378	0.0348292	-0.0614159	-0.0784613	-0.013693	-0.0329667	-0.0331214	-0.0190991
Contig_16788_6_9	-0.0122534	0.102966	0.0218447	0.0147471	-0.000726946	-0.0694208	-0.0152909	0.070051	0.0483118	-0.0847075
Contig_16799_6_1	0.094785	0.0490089	0.0217042	0.065386	-0.0429046	0.034601	0.0169751	-0.0367018	0.0876367	-0.015969
Contig_16868_4_3	0.0158283	0.0876609	-0.0373952	0.0682639	-0.000605496	-0.0930744	0.0465076	-0.0491981	0.0932725	-0.0437458
Contig_16893_5_9	-0.0737662	-0.0209823	0.0100085	-0.0565837	0.133327	0.0821529	0.0820473	0.0374929	-0.119205	0.0803877
Contig_17049_6_1	0.0713216	-0.0191882	-0.063037	0.0775142	-0.00479075	0.0834626	-0.0386805	-0.0585094	-0.0320803	0.0699284
Contig_17497_4_1	-0.00517438	0.1026	-0.0878661	-0.0711781	-0.110161	0.0260691	0.0221009	-0.0618841	-0.0243599	0.0417295
Contig_18139_6_2	-0.0522024	-0.0156384	-0.0125893	-0.0764555	0.0467517	0.0989613	0.0011989	0.0285604	-0.117687	-0.020301
Contig_18390_6_4	-0.073895	-0.00149789	-0.0698788	-0.0190847	0.0177943	-0.011165	-0.0773124	0.0366474	-0.0744981	0.052137
Contig_18927_4_6	0.0523536	0.0753697	-0.0701229	-0.0982283	0.0879094	0.056837	-0.141875	0.0738434	0.0230236	0.124997
Contig_20090_5_7	0.00846304	0.0801238	0.0169479	-0.0143744	-0.068656	-0.119427	-0.106878	0.0690374	0.0694805	-0.0768594
Contig_20119_4_5	-0.0190331	0.038478	-0.106269	0.025012	-0.0212566	-0.000448228	-0.0283604	-0.124731	0.0973894	0.00746287
Contig_20141_5_2	0.0197176	0.116916	-0.0491627	-0.0704332	-0.0650301	0.0329509	0.0767155	-0.0168631	-0.0690642	0.0494924
Contig_20161_5_1	0.111368	0.0264351	-0.0212205	-0.037724	0.0117135	0.0120703	0.020647	-0.0272006	0.0413242	0.0106122
Contig_20182_4_5	-0.0829461	-0.0167761	-0.0318194	0.0417598	-0.00779625	-0.0804479	-0.0522258	0.0230458	-0.0982625	0.0237664
Contig_20183_5_3	0.0262508	0.0396284	-0.11705	0.016878	0.00643192	-0.0689424	-0.021625	-0.0879555	-0.0126248	0.037839
Contig_20184_5_1	0.092357	-0.0239829	-0.0630184	0.00355846	-0.144287	0.0631898	-0.0033775	0.0342619	0.0529886	-0.03682
Contig_20216_6_1	-0.0662877	-0.0796121	-0.0732702	-0.163402	-0.0229846	-0.0021568	-0.0189135	-0.0359596	-0.0271906	-0.0314081
Contig_20232_6_4	-0.0262292	-0.0266791	-0.124061	0.0387661	-0.0193366	-0.0224892	0.10037	-0.0636047	-0.0299419	0.0295944
Contig_20257_6_3	-0.082296	0.01842	0.0229594	-0.120256	0.0371543	-0.0452726	0.0891161	0.0123115	0.00318729	-0.00621445
Contig_20268_6_6	0.0595866	0.0278077	-0.0281083	-0.125009	0.0765724	-0.0796389	0.0328371	0.0880363	0.0752429	0.0439827
Contig_20280_6_3	-0.0462343	0.100041	-0.0482488	-0.0536982	-0.0903784	0.00176349	0.0494206	0.0606786	-0.0157656	-0.008724
Contig_20324_4_3	-0.0167878	-0.0461108	-0.0225871	0.134912	0.066934	0.127266	-0.014102	0.18232	0.0320206	-0.0238388
Contig_20431_5_2	-0.0316838	0.0300618	-0.112253	0.0189574	-0.0140039	0.00227416	-0.031942	0.0260751	0.0489603	-0.0469079
Contig_20443_5_12	-0.0640116	0.0150262	-0.082328	0.0574895	-0.0588708	-0.0451167	-0.0610025	-0.0678433	0.0536627	-0.0227781
Contig_20490_5_9	0.0809853	-0.0343539	-0.057485	0.00326734	0.0727061	-0.0409887	-0.00431682	0.0106924	-0.0594096	0.0188549
Contig_20494_5_5	0.0776938	-0.0319772	-0.0803598	0.0105971	0.051985	-0.0820685	-0.0163326	0.0376086	-0.0410226	0.000443422
Contig_20550_4_3	0.0758663	-0.037241	-0.0778722	-0.084285	-0.103753	-0.00842817	0.00357739	0.0642536	-0.0245844	-0.08106
Contig_20601_6_6	-0.0732263	-0.0817584	-0.029188	0.0808899	-0.0124592	0.1275	0.0315872	0.0355415	-0.140411	0.0565284
Contig_20700_4_5	-0.0916171	0.013756	-0.026664	0.0109394	-0.0780653	-0.0337222	-0.0655996	0.0222328	-0.0140297	-0.150672
Contig_20853_4_1	-0.0687225	-0.0415522	-0.0629834	0.118568	0.0371957	0.0115806	-0.00573665	0.0175265	0.028019	0.0357481
Contig_24028_4_2	-0.0837783	-0.0561783	-0.0465461	0.0573633	-0.0520784	-0.111272	0.189411	-0.0558425	-0.0830523	-0.0055419
Contig_24064_5_8	0.0718576	0.0394985	-0.00705467	0.0296887	-0.0854004	-0.142835	0.092803	0.0665999	0.0504797	-0.00504158
Contig_24076_6_2	0.0909641	0.103853	0.0197784	-0.0243833	0.0971157	-0.0126496	0.0604099	-0.0654373	0.0649749	-0.089431
Contig_24087_5_5	-0.02765	0.00106364	-0.0864637	0.0141547	0.0588632	0.0857565	0.0687448	-0.0738914	0.145925	-0.0443136
Contig_24152_4_11	-0.033264	0.0835433	-0.0751271	-0.015104	0.0198325	0.03968	0.0761638	0.0201748	0.0821835	0.0303386
Contig_24269_4_3	0.0679002	0.0253029	-0.077767	-0.0150701	0.115999	-0.0394284	0.014793	0.0528321	0.0182928	0.00351503
Contig_24425_5_2	-0.0423997	0.0455633	-0.0867663	0.043895	0.0119156	0.000215074	0.0412254	0.0201245	-0.0748257	0.0168034
Contig_24502_6_3	0.0347109	0.0400438	-0.0699185	0.0278197	0.0989439	0.0955614	0.0866211	0.0185991	0.128244	0.0258974
Contig_24539_6_4	-0.0908824	0.00890745	-0.00790727	-0.0926419	0.0131848	0.0541336	-0.04788	0.0190695	0.00538431	0.0132001
Contig_24569_6_4	-0.0367923	-0.0111847	-0.0978934	0.0961495	-0.00593035	0.000590614	0.00156996	0.0249701	-0.00471443	-0.110212
Contig_24570_4_7	-0.0222818	0.0491486	-0.100204	0.0252842	-0.00558953	0.0434987	-0.066726	-0.0169458	-0.0165894	0.131766
Contig_24598_5_2	0.0538288	-0.0837224	-0.0695854	0.0283735	-0.0171143	0.0514011	0.00877277	-0.020337	-0.036343	-0.161915
Contig_24605_5_3	0.0852918	0.051793	-0.0427943	0.00758149	0.046297	0.0106444	0.0624752	0.167103	0.0392432	0.0218699
Contig_24650_6_2	-0.00905808	0.10364	-0.0375122	-0.0560691	0.0147994	0.0613328	0.127187	0.0268386	-0.0003916	-0.0135124
Contig_24781_5_3	-0.0812669	0.0112136	-0.0225153	-0.0290682	0.0763779	0.0293141	-0.0889878	-0.0854554	0.0163388	-0.0862492
Contig_24817_5_3	-0.0307189	0.0343368	-0.060204	0.02403	0.0560233	0.0365142	-0.0191663	0.0924963	0.0607893	-0.107569
Contig_24824_4_5	-0.0361395	0.107892	-0.0262898	-0.0431096	-0.0465029	0.0711699	0.0240534	0.029981	-0.0549653	-0.0484965
Contig_24839_5_5	-0.0994769	0.0332487	0.00126522	-0.052359	0.0179921	0.00230978	-0.0540355	0.0514457	0.0288774	-0.0468326
Contig_24975_4_8	-0.0771354	-0.0247739	-0.0441711	0.101123	0.00220034	-0.0834571	-0.0177105	-0.0712379	-0.0892436	-0.0771617
Contig_25015_4_23	0.0710417	0.0455618	-0.0433075	-0.0771727	0.0764238	-0.14383	0.0323556	-0.00212633	0.119563	-0.063789
Contig_25158_4_7	0.110041	0.0354207	-0.0252936	-0.0298679	-0.0503282	0.0212493	-0.0838062	0.0645692	-0.0764267	0.01426
Contig_25337_6_9	-0.0363416	-0.0589568	-0.108791	0.00169253	0.00826945	-0.0341567	-0.085651	-0.0305215	-0.0281988	-0.0966901
Contig_25596_6_5	0.0858945	0.015926	-0.0074257	0.0834063	-0.0862694	-0.017165	0.0827169	0.0447819	0.113115	-0.121702
Contig_25607_5_2	0.013937	-0.0744701	-0.0642464	-0.155038	0.0190893	0.0602382	0.0248945	0.035153	0.0438744	0.00431409
Contig_25619_6_7	0.0638538	0.0162374	-0.0242895	-0.0247705	-0.0236455	0.121436	0.0914634	-0.00425556	-0.0688467	-0.0780875
Contig_25697_4_2	-0.0464103	0.0360292	0.0519602	-0.0314781	0.0119715	-0.042725	0.187872	0.0850736	-0.0284359	-0.0709978
Contig_25826_4_6	-0.0293886	0.0278832	-0.0433072	0.0565997	0.0544309	0.0263326	-0.0731703	-0.11761	-0.0808988	-0.146536
Contig_25893_4_3	-0.0967311	-0.109674	-0.0353435	-0.0405369	-0.0807888	-0.0204898	0.0299761	-0.0527525	0.0405739	-0.20593
Contig_26084_6_1	0.0926263	0.0283018	-0.016675	0.0406697	0.0438443	-0.0665193	-0.0218419	-0.0359162	-0.0355361	0.146484
Contig_27539_5_7	-0.00172814	0.0270771	-0.115219	0.011621	-0.0283112	-0.00792645	0.0138884	0.0220217	-0.104013	0.109019
Contig_27779_5_7	-0.0538909	0.115835	-0.0213739	-0.0169126	-0.0289435	0.0499405	0.020713	0.00777396	-0.0116733	-0.00443969
Contig_29238_6_8	-0.086646	0.0228274	-0.0290568	-0.0321139	0.0190869	-0.0170507	-0.0739193	0.0784899	-0.0062492	-0.0752805
Contig_40193_5_1	0.103732	0.0772746	-0.0190742	0.00189903	0.0688612	-0.00363188	0.0305108	-0.0734361	0.0576058	0.0906434
Contig_47125_5_1	0.0977599	0.000406622	-0.0447142	-0.0238484	0.00591152	-0.0364613	0.0105638	0.0848868	-0.00687725	-0.068575
Contig_50733_6_1	0.0229896	-0.0299484	-0.133699	0.0191919	-0.0575108	0.0252443	0.0279429	-0.152326	0.0831915	-0.0345888
Contig_51003_4_1	0.0625039	-0.0160948	-0.0716786	-0.0777205	0.124793	-0.0386531	-0.0226972	-0.0393153	-0.0610973	0.0697359
Contig_53980_6_1	-0.00670576	0.0734209	0.022071	-0.00632682	-0.0322496	-0.163837	-0.0682302	-0.0586485	0.0399162	0.0130905
Contig_54096_5_1	0.078938	0.0768562	-0.0138473	0.0795578	0.0385049	-0.0563281	-0.0182207	-0.0212809	0.0963999	0.00050502
Contig_54335_5_1	0.00183007	0.0590143	0.0246831	-0.0156596	0.0314791	-0.129523	-0.12392	-0.150749	-0.0173432	-0.0262621
Contig_59142_6_5	0.0490843	0.063942	-0.0589361	0.0216193	0.0542939	-0.0153423	-0.105367	-0.0222648	-0.0838337	0.0621972
Contig_59320_4_6	0.0769489	-0.0356439	-0.00354154	0.0654544	-0.0349271	0.0390299	0.115627	0.0315391	-0.0990995	-0.112195
Contig_59385_5_3	0.10931	0.0855568	0.0495376	0.0775067	-0.0041027	-0.0164676	0.0382263	0.0182852	-0.12316	-0.0359447
Contig_63051_4_1	-0.0548559	0.0698203	-0.0103171	0.0395887	0.0528402	0.0286579	-0.0612764	0.0509388	-0.0416421	-0.0929027
Contig_65355_4_6	-0.048956	0.0885347	0.0333688	-0.0665177	0.0176444	-0.113605	-0.0124801	0.0580095	-0.0509373	-0.000588704
Contig_65484_6_2	0.115414	0.0965568	0.045781	0.059701	-0.0263904	0.0451926	0.00270342	0.0628986	-0.125709	-0.0372813
Contig_65714_6_2	-0.00712202	-0.0421361	-0.0388117	0.00777757	0.183948	0.143864	-0.0364311	0.0127829	0.068274	-0.0691355
Contig_66238_6_1	-0.0595203	0.0182212	-0.0569167	0.0268045	0.00793661	-0.101654	-0.0680247	-0.0380598	-0.0155105	0.0864626
Contig_66792_6_4	0.0698604	0.00566244	-0.0687123	-0.0284154	0.0754112	-0.0533607	-0.0304706	-0.0199319	-0.0767067	-0.0334669
Contig_67175_6_3	0.0539984	-0.0269069	-0.0202722	-0.128325	-0.00156506	-0.0771968	0.0609424	-0.0883121	0.0260486	-0.119875
Contig_67462_3_1	0.0577322	0.0277107	-0.037245	0.0193025	0.112838	-0.0448175	-0.00660404	-0.00499184	-0.0809463	-0.122823
Contig_69068_5_2	-0.0637234	0.0789608	0.0219035	0.0362329	0.108754	-0.017345	-0.0360863	-0.118851	-0.119736	-0.0491922
Contig_70626_2_1	0.0779095	0.00844045	-0.0293651	0.0175941	-0.0225744	-0.153278	-0.0310875	-0.0295042	-0.0396937	-0.0279621
Contig_70922_5_5	-0.00150096	-0.00376245	-0.0733895	0.117608	0.0151851	-0.0685452	-0.0583666	0.00109799	0.0120453	0.00537065
Contig_72397_4_2	0.0170264	0.0513871	-0.0716942	0.0794712	0.0117449	-0.017588	-0.116984	0.00757364	-0.0717822	0.0689666
PITA_000000788.RA	0.0718202	0.0392787	0.0134956	-0.082494	0.0521481	-0.0738686	-0.0745141	0.0787382	0.0483873	0.0875057
PITA_000003649.RA	0.0782804	-0.060284	-0.0566919	0.0131056	0.0464677	-0.0840532	0.0671826	0.0323508	0.00349231	0.0356128
PITA_000006496.RA	0.00637514	0.0971034	-0.0639656	-0.0864819	-0.0208715	-0.0571216	0.101	0.0536124	0.00738496	0.0256434
PITA_000007982.RA	0.0767204	0.0533132	-0.039995	0.0443175	-0.0935607	0.0143294	0.0663867	0.0752097	-0.0635956	-0.0696252
PITA_000007990.RA	0.0767345	-0.0187177	-0.0764563	-0.0669282	0.0156339	-0.0210094	0.010346	0.0467493	-0.019542	-0.0754492
PITA_000008167.RA	-0.0716426	0.0735674	-0.0183231	0.000451129	0.0105349	0.0334685	-0.0916062	-0.0216874	0.0100487	-0.0143841
PITA_000008806.RA	0.0882808	0.0900997	0.0465454	0.0916213	-0.0235261	-0.021009	0.0222361	-0.0415992	-0.126552	0.0166998
PITA_000009545.RA	-0.0221813	-0.0654176	0.0107687	-0.122762	0.0643731	0.0431522	0.0506033	0.0874268	-0.12241	-0.0227464
PITA_000009570.RA	-0.042116	0.0126392	-0.0720806	0.0621239	0.018549	0.0213244	-0.0667616	0.0198073	0.0374374	-0.0358606
PITA_000011495.RA	-0.0519618	0.0396312	0.0688028	-0.102886	0.0340449	-0.0367411	0.0637968	0.00191082	-0.00228551	-0.012748
PITA_000012498.RA	0.0286523	0.027341	-0.0957452	-0.119534	-0.00685581	-0.015255	-0.0248239	0.114259	-0.032501	-0.0817101
PITA_000013047.RA	-0.0653693	0.0145397	0.0226154	0.00663958	0.0304347	-0.0231478	-0.0866607	-0.0398824	0.118564	-0.0625934
PITA_000013091.RA	0.0253499	-0.0941334	-0.0923955	-0.112155	0.0093685	0.0375182	-0.0561303	-0.0700912	-0.0279886	0.00280153
PITA_000013247.RA	0.0711896	-0.0220226	-0.0849456	0.0387167	0.0419942	-0.0913782	0.0394776	0.0302084	-0.0318668	-0.117976
PITA_000014101.RA	0.09307	-0.0228309	-0.073399	-0.0299466	0.00100353	-0.0609616	-0.0149242	0.0368202	-0.0735966	-0.0651539
PITA_000015387.RA	0.063072	-0.0239127	-0.0607164	-0.0945605	0.0575866	-0.0845662	0.043282	-0.0902514	0.00403813	-0.0639231
PITA_000016128.RA	0.101939	0.0332268	-0.0406824	0.0360714	0.0220244	-0.00736631	0.00156911	0.0315541	0.0347475	-0.00391526
PITA_000017540.RA	-0.0657587	0.0298899	-0.0458163	-0.0150845	-0.0849055	0.0580879	-0.103201	-0.00928492	0.0491813	-0.00440826
PITA_000018080.RA	0.0311521	0.0341871	0.0350272	0.0776323	-0.0287867	0.0137665	-0.117195	0.0914472	0.116034	0.0546136
PITA_000018322.RA	-0.0689645	0.00855099	-0.0299951	0.0863853	0.0847739	-0.0892665	0.0365664	0.0408777	0.0646994	0.0240243
PITA_000019027.RA	-0.0421684	-0.139554	-0.0457381	-0.0925395	0.0239693	0.0627154	0.0409806	-0.0774344	0.0514523	-0.0652184
PITA_000019495.RA	0.0320745	0.125926	-0.0628613	-0.0657725	-0.00432971	0.0244436	0.0371255	-0.0762295	0.069781	0.087187
PITA_000019791.RA	0.0885561	-0.0271394	-0.0287457	0.0555114	0.0207452	-0.0303801	0.0375433	-0.0241989	-0.0865833	-0.079657
PITA_000022468.RA	-0.103946	-0.0234591	-0.0137275	0.0676511	0.0244998	-0.145426	0.0512154	-0.0624904	-0.0716297	-0.0278015
PITA_000024378.RA	0.0409327	-0.0117695	-0.0975006	-0.0229429	0.039501	0.0939357	-0.0819227	-0.0105229	0.00527992	0.0104676
PITA_000024453.RA	0.0495628	0.0534494	0.00743764	0.145097	0.031805	0.0601692	0.0119645	0.00106361	0.0423816	0.133222
PITA_000026456.RA	0.0746206	0.0942128	0.0522918	0.0528204	0.0030923	0.0175101	0.0328507	-0.120135	-0.0975926	-0.0268725
PITA_000028200.RA	-0.0231364	-0.137102	-0.0464744	-0.105371	0.0748925	0.0529761	0.0455901	-0.0495129	0.0394423	-0.0625088
PITA_000029470.RA	-0.0634108	0.0893917	0.00225943	-0.0372424	0.0397371	-0.102626	-0.013478	0.0365144	0.0648655	-0.00241787
PITA_000040739.RA	-0.0266391	0.0277118	-0.0613513	0.0422137	0.0924322	0.0482202	-0.0534766	0.0621924	0.0480579	0.0475259
PITA_000044990.RA	-0.0337466	0.113229	-0.00909904	-0.0729881	-0.108439	0.00258601	0.0657459	-0.00520505	-0.0905232	0.0134089
PITA_000045172.RA	0.019413	-0.0574143	-0.067069	-0.0325735	0.115431	0.0483308	-0.00305238	-0.0268097	-0.0703407	0.0239316
PITA_000046208.RA	-0.0329399	-0.0185005	-0.126886	0.0203513	-0.0379941	0.0222135	-0.0753363	0.0324379	0.00106137	-0.00578199
PITA_000048440.RA	0.00962178	0.119861	0.0317137	0.0613339	0.0945566	0.0558745	-0.0482005	-0.157073	-0.00628779	-0.158069
PITA_000048795.RA	0.0821573	0.00256013	-0.0275274	-0.0411978	0.17196	-0.00931238	-0.0298264	-0.0852502	-0.0212954	-0.0680437
PITA_000049403.RA	0.0502323	0.0398814	-0.0650046	0.0855308	0.02369	0.00997397	-0.0517943	0.0281168	0.0236322	-0.0145142
PITA_000052104.RA	0.0735784	-0.0153217	-0.0431023	0.108168	-0.111833	0.055594	-0.000728928	-0.022947	-0.018526	-0.116451
PITA_000067325.RA	-0.0341658	0.0938917	-0.0855144	-0.0284399	-0.0575109	0.0277437	0.0113374	-0.00625646	-0.00102616	0.0399831
PITA_000069487.RA	0.0610085	-0.0356389	-0.0966264	-0.0131075	0.052562	-0.080603	0.0159575	-0.0897689	0.021931	-0.00662819
PITA_000073096.RA	0.00591166	0.115365	0.00212297	-0.102205	0.0921044	0.0550226	-0.00617526	0.0998226	-0.158184	0.078293
PITA_000085978.RA	-0.0891231	-0.0500616	-0.0802749	0.0774173	0.0036642	-0.0335498	0.0380115	-0.0349842	0.0449253	0.055124
PITA_000094705.RA	-0.0641351	-0.000271739	-0.0895789	0.0504291	-0.0469591	-0.0271869	-0.00986692	0.0170443	0.0688896	0.085168
Contig_01991_5_3	0.0801771	0.040168	-0.0920681	-0.111208	0.00604617	-0.0582161	-0.0333261	0.00500658	0.0139653	-0.0287402
Y Loadings
	comp 1	comp 2	comp 3	comp 4	comp 5	comp 6	comp 7	comp 8	comp 9	comp 10
ci	-0.309735	-0.552429	-0.807479	0.103865	-0.938877	-0.464624	-0.255595	-0.747608	-0.648311	-0.422272
E	0.477785	0.328802	-0.315575	-0.721571	0.184117	0.381828	-0.598535	-0.178228	0.362489	0.574925
gs	0.464048	0.499059	0.0706355	-0.512726	-0.17451	0.195775	-0.706736	-0.114682	-0.657906	0.574213
A	0.492709	0.345226	0.296535	0.346611	-0.0714765	0.501423	-0.275596	0.585431	-0.105886	0.236047
CE	0.466565	0.467409	0.394294	0.292437	0.221466	0.590406	-0.0316028	0.231163	0.0651239	0.325128
